# Supplementary material for: Contrasting Diversity and Host Association of Ectomycorrhizal Basidiomycetes versus Root-Associated Ascomycetes in a Dipterocarp Rainforest
Source: PLoS One. 2015 Apr 17;10(4):e0125550. doi: 10.1371/journal.pone.0125550 (PMC4401655; doi:10.1371/journal.pone.0125550)
Supplement: S1 Dataset — An initial letter of each OTU name represents the taxonomic classification (P: Plant, A, Ascomycota: B, Basidiomycota; C, Chytridiomycota; G, Glomeromycota; N, phylum unknown). (FASTA) [file pone.0125550.s002.fasta]

>P001
TTGGAGAGATCGTTTCGTATTTTGTGCAGAAGCACTTTATAAAGCACAGGCTGAAACAGGTGAAATCAAAGGACATTACTTGAATGCTACTGCAGGTACATGTGAAGAAATGATCAAAAGGGCTGTATTTGCCAGAGAATTGGGAGTTCCTATCGTAATGCATGATTACTTAACAGGAGGATTCACTGCAAATACTAGCCTGGCTCATTATTGTCGAGATAATGGTCTACTTCTTCACATCCATCGTGCAATGCATGCAGTTATTGATAGACAGAAAAATCATGGTATGCACTTTCGCGTACTAGCTAAAGCCTTACGTATGTCTGGTGGAGATCATATTCACGCAGGTACTGTAGTAGGTAAACTTGAAGGGGAAAGAGAAATTACTTTAGGTTTTGTTGATTTACTACGTGATGATTTTATTGAAAAAGATCGAAGCCGTGGTATTTATTTCACTCAAGATTGGGTTTCTCTACCAGGTGTTCTGCCTGTGGCT
>P002
TTGGAGAGATCGTTTCTTATTTTGTGCAGAAGCACTTTATAAAGCACAGGCTGAAACAGGTGAAATCAAAGGACATTACTTGAATGCTACTGCAGGTACATGTGAAGAAATGATCAAAAGGGCTGTATTTGCCAGAGAATTGGGAGTTCCTATCGTAATGCATGATTACTTAACAGGAGGATTCACTGCAAATACTAGCCTGGCTCATTATTGTCGAGATAATGGTCTACTTCTTCACATCCATCGTGCAATGCATGCAGTTATTGATAGACAGAAAAATCATGGTATGCACTTTCGCGTACTAGCTAAAGCCTTACGTATGTCTGGTGGAGATCATATTCACGCAGGTACTGTAGTAGGTAAACTTGAAGGGGAAAGAGAAATTACTTTAGGCTTTGTTGATTTACTACGTGATGATTTTATTGAAAAAGATCGAAGTCGTGGTATTTATTTCACTCAAGATTGGGTTTCTCTACCAGGTTG
>P003
TTGGAGAGATCGTTTCTTATTTTGTGCAGAAGCACTTTATAAAGCACAGGCTGAAACAGGTGAAATCAAAGGACATTACTTGAATGCTACTGCAGGTACATGTGAAGAAATGATCAAAAGGGCTGTATTTGCCAGAGAATTGGGAGTTCCTATAGTAATGCATGATTACTTAACAGGAGGATTCACTGCAAATACTAGCCTGGCTCATTATTGTCGAGATAATGGTCTACTTCTTCACATCCATCGTGCAATGCATGCAGTTATTGATAGACAGAAAAATCATGGTATGCACTTTCGCGTACTAGCTAAAGCCTTACGTATGTCTGGTGGAGATCATATTCACGCGGGTACTGTAGTAGGTAAACTTGAAGGGGAAAGAGAAATTACTTTAGGCTTTGTTGATTTACTACGTGATGATTTTATTGAAAAAGATCGAAGCCGTGGTATTTATTTCACTCAAGATTGGGTTTCTCTACCAGGTnG
>P004
TTTGGAGAGATCGTTTCTTATTTTGTGCAGAAGCAATTTATAAAGCACAGGCTGAAACAGGTGAAATCAAAGGACATTACTTGAATGCTACTGCAGGTACATGTGAAGAAATGATGAAAAGGGCTGTATTTGCCAGAGAATTGGGAGTTCCTATCGTAATGCATGATTACTTAACAGGAGGATTCACTGCAAATACTAGCCTGGCTCATTATTGTCGAGATAATGGTCTACTTCTTCACATCCATCGTGCAATGCATGCAGTTATTGATAGACAGAAAAATCATGGTATGCACTTTCGCGTACTAGCTAAAGCCTTACGTCTGTCTGGTGGAGATCATATTCACGCAGGTACTGTAGTAGGTAAACTTGAAGGGGAAAGAGAAATTACTTTAGGCTTTGTTGATTTACTACGTGATGATTTTATTGAAAAAGATCGAAGCCGTGGTATTTATTTCACTCAAGATTGGGTTTCTCTACCG
>P005
TTGGAGAGATCGTTTCGTATTTTGTGCAGAAGCACTTTATAAAGCACAGGCTGAAACAGGTGAAATCAAAGGACATTACTTGAATGCTACTGCAGGTACATGTGAAGAAATGATCAAAAGGGCTGTATTTGCCAGAGAATTGGGAGTTCCTATCGTAATGCATGATTACTTAACAGGAGGATTCACTGCAAATACTAGCCTGGCTCATTATTGTCGAGATAATGGTCTACTTCTTCACATCCATCGTGCAATGCATGCAGTTATTGATAGACAGAAAAATCATGGTATGCACTTTCGCGTACTAGCTAAAGCCTTACGTATGTCTGGTGGAGATCATATTCACGCAGGTACTGTAGTAGGTAAACTTGAAGGGGAAAGAGAAATTACTTTAGGTTTTGTTGATTTACTACGTGATGATTTTATTGAAAAAGATCGAAGCCGTGGTATTTATTTCACTCAAGATTGGGTTTCTCTACCAGGTTGTTCT
>P006
TTGGAGAGATCGTTTCTTATTTTGTGCAGAAGCACTTTTTAAAGCACAGGCTGAAACAGGTGAAATCAAAGGACATTACTTGAATGCTACTGCAGGTACATGTGAAGAAATGATCAAAAGGGCTGTATTTGCCAGAGAATTGGGAGCTCCTATCGTAATGCATGATTACTTAACAGGAGGATTCACTGCAAATACTAGCCTGGCTCATTATTGTCGAGATAATGGTCTACTTCTTCACATCCATCGTGCAATGCATGCAGTTATTGATAGACAGAAAAATCATGGTATGCACTTTCGCGTACTAGCTAAAGCCTTACGTATGTCTGGTGGAGATCATATTCACGCAGGTACTGTAGTAGGTAAACTTGAAGGGGAAAGAGAAATTACTTTAGGTTTTGTTGATTTACTACGTGATGATTTTATTGAAAAAGATCGAAGCCGTGGTATTTATTTCACTCAAGATTGGGTTTCTCTACCAGGTGTTATACCCGT
>P007
TTGGAGAGATCGTTTCTTATTTTGTGCAGAAGCACTTTTTAAAGCACAGGCTGAAACAGGTGAAATCAAAGGACATTACTTGAATGCTACTGCAGGTACATGTGAAGAAATGATCAAAAGGGCTGTATTTGCCAGAGAATTGGGAGCTCCTATCGTAATGCATGATTACTTAACAGGAGGATTCACTGCAAATACTAGCCTGGCTCATTATTGTCGAGATAATGGTCTACTTCTTCACATCCATCGTGCAATGCATGCAGTTATTGATAGACAGAAAAATCATGGTATGCACTTTCGCGTACTAGCTAAAGCCTTACGTATGTCTGGTGGAGATCATATTCACGCAGGTACTGTAGTAGGTAAACTTGAAGGGGAAAGAGAAATTACTTTAGGTTTTGTTGATTTACTACGTGATGATTTTATTGAAAAAGATCGAAGCCGTGGTATTTATTTCACTCAAGATTGGGTTTCTCTACCAGGTTGTTATA
>P008
TTGGAGAGATCGTTTCTTATTTTGTGCAGAAGCACTTTATAAAGCACAGGCTGAAACAGGTGAAATCAAAGGACATTACTTGAATGCTACTGCAGGTACATGTGAAGAAATGATCAAAAGGGCTGTATTTGCCAGAGAATTGGGAGTTCCTATAGTAATGCATGATTACTTAACAGGAGGATTCACTGCAAATACTAGCCTGGCTCATTATTGTCGAGATAATGGTCTACTTCTTCACATCCATCGTGCAATGCATGCAGTTATTGATAGACAGAAAAATCATGGTATGCACTTTCGCGTACTAGCTAAAGCCTTACGTATGTCTGGTGGAGATCATATTCACGCGGGTACTGTAGTAGGTAAACTTGAAGGGGAAAGAGAAATTACTTTAGGCTTTGTTGATTTACTACGTGATGATTTTATTGAAAAAGATCGAAGCCGTGGTATTTATTTCACTCAAGATTGGGTTTCTCTACCGGGTGTTTAACCG
>P010
TTGGAGAGACCATTTCTTATTTTGTGCCGAAGCCATTTATAAAGCACAAGCTGAAACAGGTGAAATCAAAGGACATTACTTGAATGCTACTGCAGGTACATGTGAAGAAATGATCAAAAGGGCTGTATTAGCCAGAGAATTGGGAGTTCCTATCATAATGCATGATTACTTAACAGGAGGATTCACTGCAAATACTAGCCTGGCTCATTATTGTCGAGATAATGGTCTACTTCTTCACATCCATCGTGCAATGCATGCAGTTATTGATAGACAGAAGAATCATGGTATACACTTTCGCGTACTAGCTAAAGCCTTACGTATGTCTGGTGGAGATCATATTCACTCAGGTACTGTAGTAGGTAAACTTGAAGGGGAAAGAGAAATCACTTTAGGATTTGTTGATTTACTACGTGATGATTTTATTGAAAAAGATCGAAGCCGTGGTATTTATTTCACTCAAGATTGGGTTTCTCTACCGGGTG
>P011
TTGGAGAGATCGTTTCTTATTTTGTGCCGAAGCACTTTATAAAGCACAGGCTGAAACAGGTGAAATCAAGGGGCATTACTTGAATGCTACTGCAGGTACATGCGAAGAAATGATCAAAAGAGCTGTATTTGCTAGAGAATTGGGAGCTCCTATCGTAATGCATGATTACTTAACGGGGGGATTCACTGCAAATACTAGCTTGGCTCATTATTGCCGAGATAATGGTCTACTTCTTCACATCCACCGCGCAATGCATGCGGTTATTGATAGACAGAAGAATCATGGTATGCACTTTCGCGTACTAGCTAAAGCCTTACGTCTGTCTGGTGGAGATCATATTCACGCTGGTACCGTAGTAGGGAAACTTGAAGGGGAAAGAGACATCACTTTGGGCTTTGTTGATTTACTGCGTGATGATTTTATTGAAAAAGATCGAAGTCGCGGTATTTATTTCACCCAAGATTGGGTCTCTCTACCAGGTTG
>P012
TTGGAGAGACCGTTTCTTATTTTGTGCCGAAGCGCTTTTTAAAGCACAGTCTGAAACAGGTGAAATCAAAGGACATTACTTGAATGCAACTGCGGGTACATGTGAAGAGATGATAAAAAGAGCTGTATTTGCCAGAGAATTGGGCGCTCCTATCGTAATGCATGATTATTTAACAGGGGGGTTCACTGCAAATACTAGCTTAGCTCATTATTGCCGGGATAATGGTCTACTTCTTCATATACATCGTGCAATGCATGCAGTTATCGACAGACAAAAAAATCATGGTATGCACTTTCGTGTACTAGCTAAAGCGGTACGTTTGTCTGGTGGAGATCATGTTCACGCCGGTACCGTAGTAGGTAAACTTGAAGGGGAAAGAGAAATCACTTTAGGTTTTGTTGATTTACTACGTGATGATTTTATTGAAAAAGATCGAAGTCGCGGTGTTTATTTCACTCAGGATTGGGTTTCTCTACCAGGTGTTATACCTGTTGCTTCGGGAGGTTA
>P013
TTGGAGAGACCGTTTCCTATTTTGTGCGGAAGCTCTTTATAAAGCGCAGGCTGAAACAGGTGAAATTAAAGGTCATTACTTGAATGCTACTGCAGGTACATGCGAAGAAATGATAAAAAGGGCTATATTTGCAAGAGAGTTGGGAGTTCCTATCGTAATGCATGACTACTTAACAGGGGGATTCACCGCAAATACTAGCTTGGCTCATTATTGCCGAGATAATGGTCTACTTCTTCACATCCATCGTGCAATGCATGCAGTTATTGATAGACAGAAGAATCATGGTATGCACTTTCGTGTACTAGCTAAAGCGTTACGTCTGTCTGGTGGAGATCATATTCACGCCGGTACCGTAGTAGGTAAACTTGAAGGGGAAAGAGACATAACTTTGGGCTTTGTTGATTTACTACGTGATGATTTTATTGAAAAAGATCGAAGCCGTGGTATTTATTTCACTCAAGATTGGGTCTCTTTACCAGGTGTTATACCCGTGGCTTCAGGGGGTTA
>P014
TTGGAGAGACCGTTTCCTATTTTGTACGGAAGCTCTTTTTAAAGCGCAGGCTGAAACAGGTGAAATTAAAGGTCATTACTTGAATGCTACTGCAGGTACATGCGAAGAAATGATGAAAAGGGCTATGTGTGCAAGAGAGTTGGGAGTTCCTATCGTAATGCATGACTACTTAACAGGGGGATTCACCGCAAATACTAGCTTGGCTCGTTATTGCCGAGATAATGGTCTACTTCTTCACATCCATCGTGCAATGCATGCAGTTATTGATAGACAGAAGAATCATGGTATGCACTTTCGTGTACTAGCTAAAGCTTTACGTCTGTCTGGTGGAGATCATATTCACGCCGGTACAGTAGTAGGTAAACTTGAAGGGGAAAGAGACATAACTTTGGGCTTTGTTGATTTACTACGTGATGATTTTATTGAAAAAGATCGAAGCCGTGGTATTTATTTCACTCAAGATTGGGTCTCTTTACCAGGTGTTCTGCCCGTGGCTTCAGGGGGTTATT
>P015
TTGGAGAGACCGTTTCTTATTTTGTGCCGAAGCACTTTATAAAGCACAGGCTGAAACAGGTGAAATCAAAGGGCATTATTTGAATGCTACTGCGGGTACATGGGAAGAAATGCTAAAAAGGGCTATATGTGCCAGAGAATTGGGAGCTCCTATCATAATGCATGACTACTTAACAGGGGGATTCACTGCAAATACTAGTTTGGCTCATTATTGCCGAGATAATGGTTTACTTCTTCACATCCATCGCGCAATGCATGCAGTTATTGATAGACAGAAGAACCATGGTATGCACTTTCGTGTACTAGCTAAGGCATTACGTATGTCTGGTGGAGATCATATTCACGGTGGTACCGTAGTAGGTAAACTTGAAGGCGAAAGAGAGATCACTTTGGGCTTTGTTGATCTACTGCGTGATGATTTTATTGAAAAAGATCGAAGTCGCGGTATTTATTTCACTCAAGATTGGGTCTCTTTACCGGGTG
>P016
CCTGGAGGGACCGTTTTGTCTTTTGTGCCGAAGCTCTTTATAAAGCACAGGCCGAAACCGGTGAAATCAAGGGGCATTACTTGAATGCGACTGCAGGTACATGCGAAGAAATGATTAAGAGAGCTGTATTTGCGAGGGAATTAGGGGCTCCTATTGTAATGCATGACTACTTAACTGGGGGATTCACCGCAAATACTAGTTTGGCTCATTATTGCCGCGACAATGGCCTACTTCTTCACATTCACCGGGCAATGCATGCAGTTATTGATAGACAGAAAAATCATGGTATGCATTTTCGTGTATTAGCTAAAGCATTGCGTATGTCTGGGGGAGATCATATCCACGCCGGTACAGTAGTAGGTAAGTTAGAAGGGGAACGCGAAATGACTTTAGGTTTTGTTGATTTATTGCGCGATGATTTTATTGAAAAAGATCGTGCTCGCGGTATCTTTTTCACTCAGGACTGGGTATCCATGCCAGGTGTTATACCGGTGGCTT
>P017
TTGGAGAGACCGTTTCTTATTTTGTGCCGAAGCAATTTATAAAGCACAAGCTGAAACAGGTGAAATTAAAGGGCATTACTTGAATGCTACTGCGGGTACATGCGAAGAAATGATGAAAAGGGCTGTATGTGCCAGAGAATTGGGAGTTCCTATCGTAATGCATGACTATTTAACAGGCGGATTCACTGCAAATACGAGCTTGGCTCATTATTGCCGTGATAATGGTCTACTTCTTCATATCCACCGTGCAATGCATGCAGTTATTGATAGACAGAAGAATCATGGTATGCACTTCCGTGTACTAGCTAAAGCCTTACGTATGTCTGGCGGAGACCATGTTCACGCTGGTACAGTAGTAGGTAAACTTGAAGGAGAAAGAGACATAACTTTAGGCTTTGTTGATTTACTACGTGATGATTTTGTTGACAAAGATCGAAGCCGTGGTGTTTATTTCACTCAAGATTGGGTTTCTCTACCGGGTTG
>P018
TTGGAGAGACCGTTTCTTATTTTGTGCCGAAGCAATTTATAAAGCACAAGCTGAAACAGGTGAAATTAAAGGGCATTACTTGAATGCTACTGCGGGTACATGCGAAGAAATGATGAAAAGGGCTGTATGTGCCAGAGAATTGGGAGTTCCTATCGTAATGCATGACTATTTAACAGGCGGATTCACTGCAAATACGAGCTTGGCTCATTATTGCCGTGATAATGGTCTACTTCTTCATATCCACCGTGCAATGCATGCAGTTATTGATAGACAGAAGAATCATGGTATGCACTTCCGTGTACTAGCTAAAGCCTTACGTATGTCTGGCGGAGACCATGTTCACGCTGGTACAGTAGTAGGTAAACTTGAAGGAGAAAGAGACATAACTTTAGGCTTTGTTGATTTACTACGTGATGATTTTGTTGACAAAGATCGAAGCCGTGGAGTTTATTTCACTCAAGATTGGGTTTCTCTACCGGG
>P019
TTGGAGAGATCGTTTCTTATTTTGTGCTGAAGCACTTTATAAAGCACAGGCGGAAACAGGTGAAATCAAAGGGCATTACTTGAATGCTACTGCAGGTACATGCGAAGAAATGATGAAAAGAGCTGTATTTGCTAGAGAATTGGGAGTTCCTATCGTAATGCATGATTACTTAACAGGTGGATTCACTGCAAATACTAGTTTGGCTCATTATTGCCGAGATAATGGCCTACTTCTTCACATCCACCGCGCAATGCATGCGGTTATTGATAGACAGAAGAATCATGGTATTCACTTCCGCGTACTAGCTAAAGCGTTACGTATGTCTGGTGGAGATCATATTCACGCTGGTACCGTAGTAGGGAAACTTGAAGGGGAAAGAGATATCACTTTGGGCTTTGTTGATTTACTGCGTGATGATTTTATTGAAAAAGATCGAAGTCGCGGTATTTATTTCACTCAAGATTGGGTCTCTCTACCAGGTGTTC
>P020
TTGGAGAGATCGTTTCTTATTTTGTGCTGAAGCACTTTATAAAGCACAAGCTGAAACAGGTGAAATCAAAGGGCATTACTTGAATGCTACTGCAGGTACATGCGAAGAAATGATGAAAAGAGCTGTATTTGCTAGAGAATTGGGAGTTCCTATCGTAATGCATGATTACTTAACAGGGGGATTCACTGCAAATACTACCTTGGCTCATTATTGCCGAGATAATGGCCTACTTCTTCACATCCACCGCGCAATGCATGCGGTTATTGATAGACAGAAGAATCATGGTATGCACTTCCGCGTACTAGCTAAAGCGTTACGTATGTCTGGTGGAGATCATATTCACGCCGGTACCGTAGTAGGTAAACTTGAAGGGGAAAGAGATATCACTTTGGGCTTTGTTGATTTACTGCGTGATGATTTTATTGAAAAAGATCGAAGCCGCGGGATTTATTTCACTCAAGATTGGGTCTCTCTACCAGG
>P021
TTGGAGAGACCGTTTCGTATTCTGTGCCGAAGCAATTTATAAAGCACAGGCCGAAACGGGCGAAATCAAAGGGCATTACTTGAATGCTACTGCAGGTACATGCGAAGAAATGATAAAAAGAGCTGTATTTGCCAGAGAATTGGGCGCCCCTATCGTAATGCATGACTATTTAACAGGGGGGTTCACGGCAAATACTAGCTTGGCTCATTATTGCCGGGATAATGGTCTACTTCTTCATATCCATCGTGCAATGCATGCAGTTATCGATAGACAAAAGAATCATGGTATGCATTTTCGGGTACTAGCGAAAGCGTTACGTTTGTCTGGTGGAGATCATATTCACGCTGGTACCGTAGTAGGAAAACTTGAAGGGGAAAGAGAGATCACTTTAGGCTTTGTGGATTTACTACGTGATGATTTTGTTGAAAAAGATCGAAGCCGCGGTATTTATTTCACTCAAGATTGGGTCTCTCTACCGGGTGTTCTGCCTGTTGCTTCGGGGGTAATTCACG
>P022
TTGGAGAGACCGTTTCGTATTTTGTGCCGAAGCACTTTATAAAGCACAGGCGGAAACGGGTGAAATCAAAGGACATTATTTAAATGCTACTGCGGGTACATGCGAAGAAATGATCAAAAGGGCTGTATTTGCCAGAGAATTGGGAGTTCCTATCGTAATGCATGACTACTTAACAGGAGGATTTACTGCAAATACTAGCTTGGCTCATTATTGCCGAGATAATGGTTTACTTCTTCACATCCATCGCGCAATGCATGCAGTTATTGATAGACAGAAGAATCATGGTATGCACTTTCGTGTACTAGCTAAGGCGTTACGTATGTCTGGTGGAGATCATGTTCACGCTGGTACCGTAGTAGGTAAACTTGAAGGGGAAAGAGAAATCACTTTGGGCTTTGTTGATTTACTGCGCGATGATTTTGTTGAAAAAGATCGAAGTCGCGGTATTTATTTCACTCAAGACTGGGTCTCTCTACCAGGTGTTCTGCCCGTGGCTTCG
>P023
TTGGAGAGACCGTTTCGCTTTTGTAGCAGAAGCGATCTACAAATCTCAAGCTGAAACAGGTGAGATTAAAGGTCACTACCTAAACGCAACAGCTGGAAACTGTGACGAGATGATGAAGCGTGCAGAATGTGCAAGAGACTTTGGTGTACCAATTGTTATGCACGACTACCTAACAGGTGGTTTCACTGCAAACACAACTCTAGCACACTTCTGTCGTGATAACGGTCTTCTGCTTCACATTCACCGTGCAATGCACGCAGTTATTGACCGTCAAAGAAACCACGGTATGCACTTCCGTGTACTAGCAAAAGCTCTTCGTCTGTCTGGTGGTGACCACCTTCACTCAGGAACAGTTGTTGGTAAGCTAGAAGGGGAACGTGAGGTAACTCTAGGGTTTGTTGACTTGATGCGTGATGATTACATTGAGAAAGACAGAAGTAGAGGTGTTTACTTTACACAAGACTGGGTTTCTCTTCCTGGTGTT
>P024
TTGGAGAGACCGTTTCCTATTTTGTGCCGAAGCAATTTATAAAGCACAGGCTGAAACAGGTGAAATCAAAGGACATTACTTGAATGCTACTGCAGGTACATGTGAAGAAATGATCAAAAGAGCTGTATTTGCCAGAGAGTTGGGAGTTCCTATCGTAATGCATGACTACTTAACAGGGGGATTCACTGCAAATACTAGCTTGGCTCATTATTGCCGAGATAATGGTCTACTTCTTCACATCCATCGTGCAATGCATGCAGTTATTGATAGACAGAAGAATCATGGTATGCATTTTCGTGTACTAGCTAAAGCATTACGTCTGTCTGGTGGAGATCATATTCACGCCGGTACCGTAGTAGGTAAACTTGAAGGGGAAAGAGAAATCACTTTGGGCTTTGTTGATTTACTACGTGATGATTTTGTTGAAAAAGCCGAAGTCGGGGTATTTATTTCACTCAAGATTGGGTTTCCCTAGGAGGTGTTATACCCGTGGCTTC
>P025
TTGGAGAGATCGTTTCTTGTTTTGTGCCGAAGCTCTTTTTAAAGCACAGGCTGAAACCGGCGAAATCAAAGGGCATTACTTGAATGCTACTGCAGGTACATGCGAAGAAATGTACAAAAGAGCTATATTTGCTAGAGAATTGGGAGCTCCTATCGTAATGCATGACTACTTAACAGGGGGATTCACTGCAAATACGAGCTTGGCTCATTATTGCCGAGATAATGGCCTACTTCTTCACATCCACCGTGCAATGCACGCAGTTATTGATAGACAGAAGAATCATGGTATGCACTTCCGCGTACTAGCTAAAGCGTTACGTATGTCTGGTGGAGATCATATTCACGCGGGTACCGTAGTAGGTAAACTTGAAGGGGAAAGAGAAATCACTTTGGGCTTTGTTGATTTACTGCGTGATGATTTTATTGAAAAAGATCGAAGTCGCGGTATTTATTTCACTCAAGATTGGGTCTCTCTACCAGGTGTTCTG
>P026
TTGGAGAGACCGTTTCTTATTTTGTGCCGAAGCACTTTTTAAAGCGCAGGCCGAAACGGGTGAAATCAAAGGACATTACTTGAATGCTACTGCGGGTACATGTGAAGAAATGATGAAAAGGGCCATATTTGCCAGAGAATTGGGAGTTCCTATCGTAATGCATGACTACTTAACTGGGGGATTCACTGCAAATACTAGCTTGGCTCATTATTGCCGCGATAACGGCCTACTTCTTCACATCCATCGCGCAATGCATGCAGTTATTGATAGACAGAAAAATCATGGTATGCATTTTCGTGTACTAGCTAAAGCATTACGTATGTCTGGTGGAGATCATATTCACGGAGGTACAGTAGTGGGTAAACTGGAAGGGGAACGTGAGATGACTTTGGGTTTGTTGATTTATTACGTGATGATTTTATTGAAAAAGCCGAAGTCGCGGTATCTTTTTTACTCAAGATTGGGTCTCTATGCCAGGTGTTATCCCCGTGGCTTCAGGGGGTTA
>P027
TTGGAGAGATCGTTTCGTATTTTGTGCCGAAGCTATTTTTAAAGCACAGGCTGAAACCGGTGAAATCAAAGGGCATTACTTGAATGCTACTGCAGGTACATGCGAAGAAATGATGAAAAGAGCTGTATTTGCTAGAGAATTGGGAGTTCCTATCGTAATGCATGACTACTTAACAGGGGGATTCACTGCAAATACTAGCTTGGCTCATTATTGCCGAGATAATGGCCTACTTCTTCACATCCACCGTGCAATGCACGCAGTTATTGATAGACAGAAGAATCATGGTATGCACTTCCGCGTACTAGCTAAAGCGTTACGTCTGTCTGGTGGAGATCATATTCACGCCGGTACCGTAGTAGGTAAACTTGAAGGAGAAAGAGACATTACTTTGGGCTTTGTTGATTTACTGCGTGACGATTTTATTGAAAAAGATCGAAGTCGCGGTATTTATTTCACTCAAGATTGGGTCTCTCTACCAGGTGTTATACC
>P028
CTGGAGAGACCGTTTCTTATTTTGTGCCGAAGCCCTTTTTAAAGCGCAGGCCGAAACAGGTGAAATCAAAGGACATTACTTGAATGCCACTGCAGGTACATGCGAAGAAATGATGAAAAGGGCCGTATTTGCCAGGGAATTGGGAGTTCCCATCGTAATGCATGACTACTTAACGGGGGGATTCACTGCAAATACTAGCTTGGCTCATTATTGCCGAGACAACGGCCTCCTTCTTCACATCCATCGCGCAATGCATGCAGTTATTGATAGACAGAAGAATCATGGTATGCACTTTCGTGTACTAGCTAAAGCGTTACGTATGTCTGGTGGAGATCATATTCACGCTGGTACCGTAGTAGGTAAACTGGAAGGGGAACGGGACATCACTTTGGGTTTTGTTGATTTACTACGTGATGATTTTATTGAAAAAGCCGAAGTCGCGGTATTTATTTCACTCAAGATTGGGTCTCTTTGCCAGGTGTTCTGCCCGTGGCTTCAGGCGGTTATTCATGTTTGGCATATG
>P029
CTGGAGAGACCGTTTCTTATTTTGTGCCGAAGCCCTTTTTAAAGCGCAGGCCGAAACAGGTGAAATCAAAGGACATTACTTGAATGCCACTGCAGGTACATGCGAAGAAATGATGAAAAGGGCCGTATTTGCCAGGGAATTGGGAGTTCCCATCGTAATGCATGACTACTTAACGGGGGGATTCACTGCAAATACTAGCTTGGCTCATTATTGCCGAGACAACGGCCTCCTTCTTCACATCCATCGCGCAATGCATGCAGTTATTGATAGACAGAAGAATCATGGTATGCACTTTCGTGTACTAGCTAAAGCGTTACGTATGTCTGGTGGAGATCATATTCACGCTGGTACCGTAGTAGGTAAACTGGAAGGGGAACGGGACATCACTTTGGGTTTTGTTGATTTACTACGTGATGATTTTATTGAAAAAGCCGAAGTCGCGGTATTTATTTCACTCAAGATTGGGTCTCTTTGCCAGGTGTTCTGCCCGTGGCTTCAGGCGGTTACACG
>P030
CTGGAGAGACCGTTTCTTATTTTGTGCTGAAGCGCTTTTTAAAGCGCAGGCCGAAACAGGTGAAATCAAAGGGCATTACTTGAATGCTACTGCAGGTACATGCGAAGAAATGGTCAAAAGGGCCGTATTTGCCAGGGAATTGGGAGCTCCCATCGTAATGCATGACTACTTAACGGGGGGATTCACTGCAAATACTAGCTTGGCTCATTATTGCCGAGACAACGGCCTACTTCTTCACATCCATCGCGCAATGCATGCAGTTATTGATAGACAGAAGAATCATGGTATGCACTTTCGTGTACTAGCTAAAGCGTTACGTATGTCTGGTGGAGATCATATTCATGCTGGTACCGTAGTAGGTAAACTGGAAGGGGAACGGGACATCACTTTAGGTTTTGTTGATTTACTACGTGATGATTTTATTGAAAAAGCCGAAGTCGCGGTATTTATTTCACTCAAGATTGGGTCTCTTTGCCAGGTGTTCTGCCCGTGGCTTCG
>P031
CTGGAGAGACCGTTTCTTATTTTGTGCTGAAGCCATTTATAAAGCGCAGGCCGAAACAGGTGAAATCAAAGGGCATTACTTGAATGCTACTGCAGGTACATGCGAAGAAATGGTCAAAAGGGCCGTATTTGCCAGGGAATTGGGAGTTCCCATCGTAATGCATGACTACTTAACGGGGGGATTCACTGCAAATACTAGCTTGGCTCATTATTGCCGAGACAACGGCCTACTTCTTCACATCCATCGCGCAATGCATGCAGTTATTGATAGACAGAAGAATCATGGTATGCACTTTCGTGTACTAGCTAAAGCGTTACGTATGTCTGGTGGAGATCATATTCATGCTGGTACCGTAGTAGGTAAACTGGAAGGGGAACGGGACATCACTTTAGGTTTTGTTGATTTACTACGTGATGATTTTATTGAAAAAGCCGAAGTCGCGGTATTTATTTCACTCAAGATTGGGTCTCTTTGCCAGGTGTTCTGCCCGTGGCTTCG
>P032
ATGGAGAGACCGTTTCTGCTTTTGTGCCGAAGCTCTTTATAAAGCACAGGCTGAAACAGGTGAAATCAAAGGGCATTATTTAAACGCTACTGCAGGTACATGCGAAGAAATGATAAAAAGAGCTGTATTTGCCAGAGAATTGGGCGTTCCTATCGTAATGCATGATTACTTAACAGGGGGATTCACTGCAAATACTAGCTTAGCTCATTATTGCCGAGATAATGGTCTACTTCTTCATATCCATCGTGCAATGCATGCGGTTATCGATAGACAAAAGAATCATGGTATGCACTTTCGTGTACTAGCTAAAGCGTTACGTTTGTCTGGTGGGGATCATATTCACGCTGGTACCGTAGTAGGTAAACTGGAAGGGGAAAGGGATATCACTTTAGGTTTTGTTGATTTACTGCGTGATGATTTTATTGAAAAAGATCGAAGTCGCGGTATTTATTTCACTCAGGATTGGGTTTCTCTACCAGGTGTTCTGCCCGTTGT
>P033
CTGGAGAGACCGTTTCTTATTTTGTGCCGAAGCACTTTTTAAAGCACAAGCTGAAACAGGCGAAGTCAAAGGGCATTACTTGAATGCTACTGCGGGTACATGCGAAGAAATGATGAAAAGGGCTATAGCTGCAAGAGAATTGGGAGTTCCTATCGTAATGCATGACTATTTAACAGGCGGATTCACTGCAAATACGACCTTGGCTCATTATTGCCGGGATAATGGTCTACTTCTTCATATCCACCGTGCAATGCATGCAGTTATTGATAGACAGAAGAATCATGGTATGCACTTCCGTGTACTAGCTAAAGGCTTACGTATGTCCGGCGGAGACCATGTTCACGCTGGTACAGTAGTAGGTAAACTTGAAGGCGAAAGAGATATAACTTTAGGCTTTGTTGATTTACTACGTGATGATTTTATTGAAAAAGATCGAAGCCGTGGTATTTATTTCACTCAAGATTGGGTTTCTCTACCAGGTGTTATACCTGTAGC
>P035
TTGGAGAGACCGTTTCGTATTTTGTGCCGAAGCTCTTTATAAAGCACAGGCTGAAACAGGTGAAATCAAAGGGCATTACTTGAATGCTACTGCAGGTACGTGTGAAGAAATGATTAAAAGGGCTGTATTTGCTAGAGAATTGGGAGTTCCTATCGTAATGCATGACTACTTAACAGGGGGATTCACTGCAAATACTAGCTTGGCTCATTATTGCCGAGATAATGGTCTACTTCTTCACATCCATCGTGCAATGCATGCAGTTATTGATAGACAGAAGAATCATGGTATGCACTTTCGTGTATTAGCTAAGGCGTTACGTATGTCTGGTGGAGACCATGTTCACGCTGGTACCGTAGTCGGTAAACTTGAAGGGGAAAGAGACATCACTTTAGGCTTTGTTGATTTACTACGTGATGATTTTATTGAAAAAGATCGAAACCGCGGTATTTATTTCACTCAAGATTGGGTCTCTCTACCAGGCGTTTTGCCCGT
>P036
TTGGAGAGACCGTTTCGTATTTTGTGCCGAAGCTCTTTATAAAGCACAGGCTGAAACAGGTGAAATCAAAGGGCATTACTTGAATGCTACTGCAGGTACGTGTGAAGAAATGATTAAAAGGGCTGTATTTGCTAGAGAATTGGGAGTTCCTATCGTAATGCATGACTACTTAACAGGGGGATTCACTGCAAATACTAGCTTGGCTCATTATTGCCGAGATAATGGTCTACTTCTTCACATCCATCGTGCAATGCATGCAGTTATTGATAGACAGAAGAATCATGGTATGCACTTTCGTGTATTAGCTAAGGCGTTACGTCTGTCTGGTGGAGACCATGTTCACGCTGGTACCGTAGTCGGTAAACTTGAAGGGGAAAGAGACATCACTTTAGGCTTTGTTGATTTACTACGTGATGATTTTATTGAAAAAGATCGAAGCCGCGGTATTTATTTCACTCAAGATTGGGTCTCTCTACCAGGCGTTTTGCCCGT
>P037
TTGGAGAGACCGTTTCGTATTTTGTGCCGAAGCTCTTTATAAAGCACAAGCTGAAACAGGTGAAATCAAAGGGCATTACTTGAATGCTACTGCAGGTACGTGCGAAGAAATGATTAAAAGGGCTGTATTTGCTAGAGAATTGGGAGTTCCTATCGTAATGCATGACTACTTAACAGGGGGATTCACTGCAAATACTACCTTGGCTCATTATTGCCGAGATAATGGTCTACTTCTTCACATCCATCGTGCAATGCATGCAGTTATTGATAGACAGAAGAATCATGGTATGCACTTTCGTGTACTAGCTAAGGCGTTACGTATGTCTGGTGGAGATCATATTCACGCTGGTACCGTAGTCGGTAAACTTGAAGGGGAAAGAGACATCACTTTAGGCTTTGTTGATTTACTACGTGATGATTTTGTTGAAAAAGATCGAAGCCGCGGTATTTATTTCACTCAAGATTGGGTCTCTCTACCGGGTGTTCTGCCCGTG
>P038
TTGGAGAGACCGTTTCGTATTTTGTGCCGAAGCTCTTTATAAAGCACAAGCTGAAACAGGTGAAATCAAAGGGCATTACTTGAATGCTACTGCAGGTACGTGCGAAGAAATGATTAAAAGGGCTGTATTTGCTAGAGAATTGGGAGTTCCTATCGTAATGCATGACTACTTAACAGGGGGATTCACTGCAAATACTACCTTGGCTCATTATTGCCGAGATAATGGTCTACTTCTTCACATCCATCGTGCAATGCATGCAGTTATTGATAGACAGAAGAATCATGGTATGCACTTTCGTGTACTAGCTAAGGCGTTACGTATGTCTGGTGGAGATCATATTCACGCTGGTACCGTAGTCGGTAAACTTGAAGGGGAAAGAGACATCACTTTAGGCTTTGTTGATTTACTACGTGATGATTTTGTTGAAAAAGATCGAAGCCGCGGTATTTATTTCACTCAAGATTGGGTCTCTCTACCGGGTGTTCTGCCCC
>P039
GTTTGGAGAGACCGTTTCGTATTTTGTGCCGAAGCAATTTATAAATCACAGGCTGAAACAGGTGAAATCAAAGGACATTACTTGAATGCTACTGCAGGTACATCCGAAGAAATGATGAAAAGAGCTGTATTTGCTAGAGAATTGGGAGTTCCGATTGTAATGCATGACTACTTAACAGGGGGATTCACTGCAAATACTAGTTTGGCTCATTATTGCCGAGATAATGGTCTACTTCTTCACATCCACCGTGCAATGCATGCAGTTATTGATAGACAGAAGAATCATGGTATGCACTTCCGTGTACTAGCTAAAGCCTTACGTCTGTCTGGTGGAGATCATGTTCACGCGGGTACTGTAGTAGGTAAACTTGAAGGGGAAAGAGAGATGACTTTGGGCTTTGTTGACTTACTACGTGATGATTTTGTTGAACAAGACCGAAGTCGAGGTATTTTTTCACTCAAGATTGGGTCTCTTTACCAGGTGTTCTGCCCGT
>P040
TTGGAGAGACCGTTTCGTATTTTGTGCCGAAGCAATTTATAAATCACAGGCTGAAACAGGTGAAATCAAAGGACATTACTTGAATGCTACTGCAGGTACATCCGAAGAAATGATGAAAAGAGCTGTATTTGCTAGAGAATTGGGAGTTCCGATTGTAATGCATGACTACTTAACAGGGGGATTCACTGCAAATACTAGTTTGGCTCATTATTGCCGAGATAATGGTCTACTTCTTCACATCCACCGTGCAATGCATGCAGTTATTGATAGACAGAAGAATCATGGTATGCACTTCCGTGTACTAGCTAAAGCCTTACGTCTGTCTGGTGGAGATCATGTTCACGCGGGTACTGTAGTAGGTAAACTTGAAGGGGAAAGAGAGATGACTTTGGGCTTTGTTGACTTACTACGTGATGATTTTGTTGAACAAGACCGAAGTCGAGGTATTTTTTCACTCAAGATTGGGTCTCTTTACCAGGTGTTCTGCCCGTGGCTTCG
>P041
TTGGAGAGACCGTTTCGTATTTTGTGCCGAAGCAATTTATAAATCACAGGCTGAAACAGGTGAAATCAAAGGACATTACTTGAATGCTACTGCAGGTACATCCGAAGAAATGATGAAAAGAGCTGTATTTGCTAGAGAATTGGGAGTTCCGATTGTAATGCATGACTACTTAACAGGGGGATTCACTGCAAATACTAGTTTGGCTCATTATTGCCGAGATAATGGTCTACTTCTTCACATCCACCGTGCAATGCATGCAGTTATTGATAGACAGAAGAATCATGGTATGCACTTCCGTGTACTAGCTAAAGCCTTACGTCTGTCTGGTGGAGATCATGTTCACGCGGGTACTGTAGTAGGTAAACTTGAAGGGGAAAGAGAGATGACTTTGGGCTTTGTTGACTTACTACGTGATGATTTTGTTGAACAAGACCGAAGTCGAGGTATTTTTTCACTCAAGATTGGGTCTCTTTACCAGGTGTTCTGCCCGTT
>P042
TTGGAGAGACCGTTTCGTATTTTGTGCCGAAGCAATTTATAAATCACAGGCTGAAACAGGTGAAATCAAAGGACATTACTTGAATGCTACTGCAGGTACATCCGAAGAAATGATGAAAAGAGCTGTATTTGCTAGAGAATTGGGAGTTCCGATTGTAATGCATGACTACTTAACAGGGGGATTCACTGCAAATACTAGTTTGGCTCATTATTGCCGAGATAATGGTCTACTTCTTCACATCCACCGTGCAATGCATGCAGTTATTGATAGACAGAAGAATCATGGTATGCACTTCCGTGTACTAGCTAAAGCCTTACGTCTGTCTGGTGGAGATCATGTTCACGCGGGTACTGTAGTAGGTAAACTTGAAGGGGAAAGAGAGATGACTTTGGGCTTTGTTGACTTACTACGTGATGATTTTGTTGAACAAGACCGAAGTCGAGGTATTTTTTCACTCAAGATTGGGTCTCTTTACCAGGTGTTCTGTCCCGT
>P043
TTGGAGAGACCGTTTCTTATTTTGTGCCGAAGCACTTTTTAAAGCACAGGCCGAAACAGGTGAAATCAAAGGGCATTACTTGAATGCTACTGCCGGTACATGCGAAGAAATGATGAAAAGAGCTGTATTTGCTAGAGAATTGGGCACTCCTATCGTAATGCACGATTACTTAACAGGGGGATTCACTGCAAATACTACCTTGGCTCATTATTGCCGGGATAATGGTCTACTTCTTCATATCCATCGTGCAATGCACGCAGTTATCGATAGACAGAAGAATCATGGTATGCACTTTCGTGTACTAGCTAAAGCGTTACGTTTGTCTGGTGGAGATCATATTCACGCCGGTACCGTTGTAGGGAAACTTGAAGGGGAAAGAGAGATTACTTTAGGTTTTGTTGATTTATTACGTGATGATTTTATTGAAAAGATCGAAGCCGTGGTATTTATTTCACTCAGGATTGGGTTTCTCTACCAGGTGTTATACCCGTAGCTTCGGGGGTATTCACGTTTGGCATA
>P044
TTGGAGAGACCGTTTCTTATTTTGTGCCGAAGCACTTTATAAAGCACAGGCCGAAACAGGTGAAATCAAAGGGCATTACTTGAATGCTACTGCCGGTACATGCGAAGAAATGATAAAAAGAGCTGTATTTGCTAGAGAATTGGGCGCTCCTATCGTAATGCACGATTACTTAACAGGTGGATTCACTGCAAATACTAGCTTGGCTCATTATTGCCGGGATAATGGGCTACTTCTTCATATCCATCGTGCAATGCACGCAGTTATCGATAGACAGAAGAATCATGGTATGCACTTTCGTGTACTAGCTAAAGCGTTACGTTTGTCTGGTGGAGATCATATTCACGCCGGTACCGTTGTAGGGAAACTTGAAGGGGAAAGAGAGATTACTTTAGGTTTTGTTGATTTACTACGTGATGATTTTATTGAAAAAGATCGAAGCCGTGGTATTTATTTCACTCAGGATTGGGTTTCTCTACCAGGTGTTATACCCGTTGCTTCGGGGGGTATTCTAC
>P045
TTGGAGAGACCGTTTCTTATTTTGTGCCGAAGCACTTTATAAAGCACAGGCTGAAACAGGGGAAATCAAAGGGCATTATTTGAATGCTACTGCAGGTACATGCGAAGAAATGATCAAAAGGGCTGTATTTGCCAGAGAGTTAGGAGTTCCTATCATAATGCACGACTACTTAACAGGGGGATTCACTGCAAATACCAGCTTGGCTCATTATTGCCGAGATAATGGTTTACTTCTTCACATCCATCGCGCAATGCATGCAGTTATTGATAGACAAAAGAATCATGGTATGCACTTTCGTGTACTAGCTAAAGCGTTACGTATGTCTGGTGGAGATCATATTCACGCTGGTACCGTAGTAGGTAAACTTGAAGGGGAAAGAGAGATCACTTTGGGCTTTGTTGATTTACTGCGTGATGATTTTATTGAAAAAGATCGAAGCCGCGGTATTTATTTCACTCAAGATTGGGTCTCTCTACCAGGTGTTATACCGGT
>P046
TTGGAGAGACCGTTTCTTATTTTGTGCCGAAGCAATTTATAAAGCACAGGCTGAAACAGGGGAAATCAAAGGGCATTATTTGAATGCTACTGCAGGTACATGCGAAGAAATGATGAAAAGGGCTGTATTTGCCAGAGAGTTAGGAGTTCCTATCGTAATGCACGACTACTTAACAGGGGGATTCACTGCAAATACCAGCTTGGCTCATTATTGCCGAGATAATGGTTTACTTCTTCACATCCATCGCGCAATGCATGCAGTTATTGATAGACAAAAGAATCATGGTATGCACTTTCGTGTACTAGCTAAAGCGTTACGTATGTCTGGTGGAGATCATATTCACGCTGGTACCGTAGTAGGTAAACTTGAAGGGGAAAGAGAGATCACTTTGGGCTTTGTTGATTTACTGCGTGATGATTTTATTGAAAAAGATCGAAGCCGCGGTATTTATTTCACTCAAGATTGGGTCTCTCTACCAGGTGTTATACCGGT
>P047
TTGGAGAGACCGCTTCGTGTTTTGTGCCGAAGCACTTTTTAAAGCACAGGCCGAAACAGGTGAAATCAAAGGGCATTATTTGAATGCTACTGCAGGTACATGCGAAGAAATGATCAAAAGGGCTGTATTTGCCAGAGAATTAGGAGTTCCTATCGTAATGCATGACTACTTAACAGGGGGATTCACTGCAAATACCAGCTTGGCTCATTATTGCCGAGATAATGGTTTACTTCTTCACATCCATCGCGCAATGCATGCGGTTATTGATAGACAAAAGAATCATGGTATGCACTTTCGTGTACTAGCTAAAGCCTTACGTATGTCTGGGGGAGATCATATTCATGCTGGTACCGTAGTAGGTAAACTTGAAGGTGAAAGAGAGATCACTTTGGGCTTTGTTGATTTACTGCGTTTGGATTTTATTGAAAAAGATCGAAGCCGCGGTATTTATTTCACTCAAGATTGGGTCTCTCTACCGGGTGTTCTTCCTGTGGCTTCAGGGGGTTA
>P048
TTTGGAGAGACCGTTTCTTATTTTGTGCCGAAGCACTTTATAAATCACAGGCCGAAACAGGCGAAATCAAAGGGCATTACTTGAATGCTACTGCAGGTACATGCGAAGAAATGATAAAAAGAGCTGTATTTGCCAGAGAATTGGGAGTTCCTATCGTAATGCATGACTACTTAACAGGGGGATTCACTGCAAATACTAGCTTGGCTCATTATTGCCGAGATAATGGTCTACTTCTTCACATCCACCGCGCAATGCACGCAGTTATCGATAGACAGAAGAATCATGGTATGCATTTTCGTGTACTAGCTAAAGCATTACGTTTATCTGGTGGAGATCATATTCACGCCGGTACCGTAGTAGGTAAACTTGAAGGGGAAAGAGATATCACTTTAGGCTTTGTTGATTTACTACGTGATGATTTTATTGAAAAAGATCGAGCTCGCGGTATTTATTTCACTCAGGATTGGGTCTCTCTACCAGGTGTTCTGCCCG
>P049
TTTGGAGAGACCGTTTCTTATTTTGTGCCGAAGCACTTTATAAATCACAGGCCGAAACAGGCGAAATCAAAGGGCATTACTTGAATGCTACTGCAGGTACATGCGAAGAAATGATAAAAAGAGCTGTATTTGCCAGAGAATTGGGAGTTCCTATCGTAATGCATGACTACTTAACAGGGGGATTCACTGCAAATACTAGCTTGGCTCATTATTGCCGAGATAATGGTCTACTTCTTCACATCCACCGCGCAATGCACGCAGTTATCGATAGACAGAAGAATCATGGTATGCATTTTCGTGTACTAGCTAAAGCATTACGTTTATCTGGTGGAGATCATATTCACGCCGGTACCGTAGTAGGTAAACTTGAAGGGGAAAGAGATATCACTTTAGGCTTTGTTGATTTACTACGTGATGATTTTATTGAAAAAGATCGAGCTCGCGGTATTTATTTCACTCAGGATTGGGTCTCTCTACCAGGTGTTCTGTCC
>P050
TTGGAGAGACCGTTTCTTATTTTGTGCCGAAGCACTTTATAAATCACAGGCCGAAACAGGCGAAATCAAAGGGCATTACTTGAATGCTACTGCAGGTACATGCGAAGAAATGATAAAAAGAGCTGTATTTGCCAGAGAATTGGGAGTTCCTATCGTAATGCATGACTACTTAACAGGGGGATTCACTGCAAATACTAGCTTGGCTCATTATTGCCGAGATAATGGTCTACTTCTTCACATCCACCGCGCAATGCACGCAGTTATCGATAGACAGAAGAATCATGGTATGCATTTTCGTGTACTAGCTAAAGCATTACGTTTATCTGGTGGAGATCATATTCACGCCGGTACCGTAGTAGGTAAACTTGAAGGGGAAAGAGATATCACTTTAGGCTTTGTTGATTTACTACGTGATGATTTTATTGAAAAAGATCGAGCTCGCGGTATTTATTTCACTCAGGATTGGGTCTCTCTACCAGGTGTTCTGCCGGTTG
>P051
TTTGGAGAGACCGTTTCTGCTTTTGTGCCGAAGCACTTTATAAAGCACAAGCAGAAACGGGTGAAATCAAAGGGCATTATTTGAATGCTACTGCAGGTACATGTGAAGAAATGATCAAAAGAGCTGTATTTGCCAGAGAATTGGGGGTTCCTATCGTAATGCATGACTACTTAACAGGGGGATTCACTGCAAATACTAGCTTGGCTCATTATTGCCGAGATAATGGTTTACTTCTTCACATCCATCGCGCAATGCATGCAGTTATTGATAGACAAAAGAACCATGGTATGCACTTTCGTGTATTAGCTAAGGCGTTACGTATGTCTGGTGGAGATCATGTTCACGCTGGGACTGTAGTAGGTAAACTTGAAGGAGAAAGAGAGATCACTTTGGGATTTGTTGATTTACTGCGTGATGATTATATTGAAAAAGATAGAAGCCGCGGTATTTATTTCACTCAAGACTGGGTCTCTATGCCGGG
>P052
TTGGAGAGACCGTTTCTGCTTTTGTGCCGAAGCACTTTATAAAGCACAAGCAGAAACGGGTGAAATCAAAGGGCATTATTTGAATGCTACTGCGGGTACATGTGAAGAAATGATCAAAAGAGCTGTATTTGCCAGAGAATTGGGGGTTCCTATCGTAATGCATGACTACTTAACAGGGGGATTCACTGCAAATACTAGCTTGGCTCATTATTGCCGAGATAATGGTTTACTTCTTCACATCCATCGCGCAATGCATGCAGTTATTGATAGACAAAAGAACCATGGTATGCACTTTCGTGTATTAGCTAAGGCGTTACGTATGTCTGGTGGAGATCATGTTCACGCTGGGACTGTAGTAGGTAAACTTGAAGGAGAAAGAGAGATCACTTTGGGATTTGTTGATTTACTGCGTGATGATTATATTGAAAAAGATAGAAGCCGCGGTATTTATTTCACTCAAGACTGGGTCTCTATGCCGA
>P053
TTGGAGAGACCGTTTCTGCTTTTGTGCCGAAGCACTTTATAAAGCACAAGCAGAAACGGGTGAAATCAAAGGGCATTATTTGAATGCTACTGCGGGTACATGTGAAGAAATGATCAAAAGAGCTGTATTTGCCAGAGAATTGGGGGTTCCTATCGTAATGCATGACTACTTAACAGGGGGATTCACTGCAAATACTAGCTTGGCTCATTATTGCCGAGATAATGGTTTACTTCTTCACATCCATCGCGCAATGCATGCAGTTATTGATAGACAAAAGAACCATGGTATGCACTTTCGTGTATTAGCTAAGGCGTTACGTATGTCTGGTGGAGATCATGTTCACGCTGGGACTGTAGTAGGTAAACTTGAAGGAGAAAGAGAGATCACTTTGGGATTTGTTGATTTACTGCGTGATGATTATATTGAAAAAGATAGAAGCCGCGGTATTTATTTCACTCAAGACTGGGTCTCTATGCCAGGTTGTTACGTCCC
>P054
TTGGAGAGACCGTTTCTGCTTTTGTGCCGAAGCACTTTATAAAGCACAAGCAGAAACGGGTGAAATCAAAGGGCATTATTTGAATGCTACTGCAGGTACATGTGAAGAAATGATCAAAAGAGCTGTATTTGCCAGAGAATTGGGGGTTCCTATCGTAATGCATGACTACTTAACAGGGGGATTCACTGCAAATACTAGCTTGGCTCATTATTGCCGAGATAATGGTTTACTTCTTCACATCCATCGCGCAATGCATGCAGTTATTGATAGACAAAAGAACCATGGTATGCACTTTCGTGTATTAGCTAAGGCGTTACGTATGTCTGGTGGAGATCATGTTCACGCTGGGACTGTAGTAGGTAAACTTGAAGGAGAAAGAGAGATCACTTTGGGATTTGTTGATTTACTGCGTGATGATTATATTGAAAAAGATAGAAGCCGCGGTATTTATTTCACTCAAGACTGGGTCTCTATGCCGA
>P055
TTGGAGAGACCGTTTCTGCTTTTGTGCCGAAGCACTTTATAAAGCACAAGCAGAAACGGGTGAAATCAAAGGGCATTATTTTAATGCTACTGCAGGTACATGTGAAGAAATGATCAAAAGAGCTGTATTTGCCAGAGAATTGGGGGTTCCTATCGTAATGCATGACTACTTAACAGGGGGATTCACTGCAAATACTAGCTTGGCTCATTATTGCCGAGATAATGGTTTACTTCTTCACATCCATCGCGCAATGCATGCAGTTATTGATAGACAAAAGAACCATGGTATGCACTTTCGTGTATTAGCTAAGGCGTTACGTATGTCTGGTGGAGATCATATTCACGCTGGGACTGTAGTAGGTAAACTTGAAGGAGAAAGAGAGATCACTTTGGGATTTGTTGATTTACTGCGTGATGATTATATTGAAAAAGATAGAAGCCGCGGTATTTATTTCACTCAAGACTGGGTCTCTATGCCAGGTGTTATTG
>P056
TTGGAGAGACCGTTTCTGCTTTTGTGCCGAAGCACTTTATAAAGCACAAGCAGAAACGGGTGAAATCAAAGGGCATTATTTGAATGCTACTGCGGGTACATGTGAAGAAATGATCAAAAGAGCTGTATTTGCCAGAGAATTGGGGGTTCCTATCGTAATGCATGACTACTTAACAGGGGGATTCACTGCAAATACTAGCTTGGCTCATTATTGCCGAGATAATGGTTTACTTCTTCACATCCATCGCGCAATGCATGCAGTTATTGATAGACAAAAGAACCATGGTATGCACTTTCGTGTATTAGCTAAGGCGTTACGTATGTCTGGTGGAGATCATGTTCACGCTGGGACTGTAGTAGGTAAACTTGAAGGAGAAAGAGAGATCACTTTGGGATTTGTTGATTTACTGCGTGATGATTATATTGAAAAAGATAGAAGCCGCGGTATTTATTTCACTCAAGACTGGGTCTCTATGCCnGG
>P057
TTGGAGAGACCGTTTCTGCTTTTGTGCCGAAGCACTTTATAAAGCACAAGCAGAAACGGGTGAAATCAAAGGGCATTATTTGAATGCTACTGCAGGTACATGTGAAGAAATGATCAAAAGAGCTGTATTTGCCAGAGAATTGGGGGTTCCTATCGTAATGCATGACTACTTAACAGGGGGATTCACTGCAAATACTACCTTGGCTCATTATTGCCGAGATAATGGTTTACTTCTTCACATCCATCGCGCAATGCATGCAGTTATTGATAGACAAAAGAACCATGGTATGCACTTTCGTGTATTAGCTAAGGCGTTACGTATGTCTGGTGGAGATCATGTTCACGCTGGGACTGTAGTAGGTAAACTTGAAGGAGAAAGAGAGATCACTTTGGGATTTGTTGATTTACTGCGTGATGATTATATTGAAAAAGATAGAAGCCGCGGTGTTTATTTCACTCAAGACTGGGTCTCTATGCCG
>P058
TTGGAGAGACCGTTTCTTATTTTGTGCCGAAGCCCTTTTTAAAGCACAGGCTGAAACAGGTGAAATCAAAGGGCATTACTTGAATGCTACTGCAGGTACATGCGAAGAAATGATCAAAAGGGCTGTATTTGCCAGAGAATTGGGAGCTCCTATCGTAATGCATGACTACTTAACAGGGGGATTCACTGCAAATACTAGCTTGGCTCATTATTGCCGAGATAATGGTCTACTTCTTCACATCCACCGTGCAATGCATGCAGTTATTGATAGACAGAAAAATCATGGTATGCACTTTCGGGTACTAGCTAAAGCCGTACGTATGTCTGGTGGAGATCATGTTCACGCTGGTACTGTAGTAGGTAAACTTGAAGGAGAAAGAGACATTACTTTGGGCTTTGTTGATTTACTACGTGATGATTTTATTGAAAAAGATCGAAGCCGCGGTATTTATTTCACTCAAGATTGGGTCTCTCTACCAGGTGTTCTGCCCGT
>P059
TTGGAGAGACCGTTTCTTATTTTGTGCCGAAGCCCTTTTTAAAGCACAGGCTGAAACAGGTGAAATCAAAGGGCATTACTTGAATGCTACTGCAGGTACATGCGAAGAAATGATCAAAAGGGCTGTATTTGCCAGAGAATTGGGAGCTCCTATCGTAATGCATGACTACTTAACAGGGGGATTCACTGCAAATACTAGCTTGGCTCATTATTGCCGAGATAATGGTCTACTTCTTCACATCCACCGTGCAATGCATGCAGTTATTGATAGACAGAAAAATCATGGTATGCACTTTCGGGTACTAGCTAAAGGCTTACGTATGTCTGGTGGAGATCATATTCACGCTGGTACTGTAGTAGGTAAACTTGAAGGAGAAAGAGACATTACTTTGGGCTTTGTTGATTTACTACGTGATGATTTTATTGAAAAAGATCGAAGCCGCGGTATTTATTTCACTCAAGATTGGGTCTCTCTACCAGGTGTTC
>P060
TTGGAGAGACCGTTTCGTATTTTGTGCCGAAGCCCTTTTTAAAGCACAGGCTGAAACAGGTGAAATCAAAGGGCATTACTTGAATGCTACTGCAGGTACATGCGAAGAAATGATCAAAAGGGCTGTATTTGCCAGAGAATTGGGAGTTCCTATCGTAATGCATGACTACTTAACAGGGGGATTCACTGCAAATACTAGCTTGGCTCATTATTGCCGAGATAATGGTCTACTTCTTCACATCCATCGTGCAATGCATGCAGTTATTGATAGACAGAAAAATCATGGTATGCACTTTCGGGTACTAGCTAAAGCCTTACGTATGTCTGGTGGAGATCATATTCACGCTGGTACTGTAGTAGGTAAACTTGAAGGAGAAAGAGACATTACTTTGGGCTTTGTTGATTTACTACGTGATGATTTTATTGAAAAAGATCGAAGCCGCGGTATTTATTTCACTCAAGATTGGGTCTCTCTACCAGGTGTTCTGCCCGTA
>P061
TTGGAGAGACCGTTTCTTATTTTGTGCCGAAGCCCTTTTTAAAGCACAGGCTGAAACAGGTGAAATCAAAGGGCATTACTTGAATGCTACTGCAGGTACATGCGAAGAAATGATCAAAAGGGCTGTATTTGCCAGAGAATTGGGAGCTCCTATCGTAATGCATGACTACTTAACAGGGGGATTCACTGCAAATACTAGCTTGGCTCATTATTGCCGAGATAATGGTCTACTTCTTCACATCCATCGTGCAATGCATGCAGTTATTGATAGACAGAAAAATCATGGTATGCACTTTCGGGTACTAGCTAAAGCCTTACGTATGTCTGGTGGAGATCATGTTCACGCTGGTACTGTAGTAGGTAAACTTGAAGGAGAAAGAGACATTACTTTGGGCTTTGTTGATTTACTACGTGATGATTTTATTGAAAAAGATCGAAGCCGCGGTATTTATTTCACTCAAGATTGGGTCTCTCTACCAGGTGTTCTGCCCGT
>P062
TTGGAGAGACCGTTTCGTGTTTTGTGCAGAAGCGCTTTATAAAGCGCAGGCGGAAACTGGTGAAATCAAAGGTCATTACTTGAACGCTACTGCAGGTACATGCGAAGAAATGATGAAAAGGGCTGTATTTGCCAGAGAGTTGGGAGTTCCTATCGTAATGCATGACTATTTAACAGGGGGATTCACCGCAAATACCAGCTTGGCTCATTATTGCCGAGATAACGGTCTACTTCTTCACATCCATCGTGCAATGCATGCAGTTATTGATAGACAAAAGAATCATGGTATGCACTTTCGTGTACTAGCTAAAGCTTTACGTCTGTCTGGTGGAGATCATATTCACGCTGGTACAGTAGTAGGTAAACTTGAAGGAGAAAGAGACATAACTTTGGGCTTTGTTGATTTACTACGGGATGATTTTGTTGAAAAAGCCGAAGCCGCGGTATTTATTTCACTCAAGATTGGGTCTCTCTACCAGGTGTTCTGCCCGTGGCTTCA
>P063
TTTGGAGAGACCGTTTCGTGTTTTGTGCAGAAGCGCTTTATAAAGCGCAGGCGGAAACTGGTGAAATCAAAGGTCATTACTTGAACGCTACTGCAGGTACATGCGAAGAAATGATAAAAAGGGCTGTATTTGCCAGAGAGTTGGGAGTTCCTATCGTAATGCATGACTATTTAACAGGGGGATTCACCGCAAATACTAGCTTGGCTCATTATTGCCGAGATAACGGTCTACTTCTTCACATCCATCGTGCAATGCATGCAGTTATTGATAGACAAAAGAATCATGGTATGCACTTTCGTGTACTAGCTAAAGCTTTACGTCTGTCTGGTGGAGATCATATTCACGCTGGTACAGTAGTAGGTAAACTTGAAGGAGAAAGAGACATAACTTTGGGCTTTGTTGATTTACTACGTGATGATTTTGTTGAAAAAGACCGAAGCCGCGGTATTTATTTCACTCAAGATTGGGTCTCTCTACCAGGTGTTCTGCCCGTGGCT
>P064
TTGGAGAGACCGTTTCGTGTTTTGTGCAGAAGCGCTTTATAAAGCGCAGGCGGAAACTGGTGAAATCAAAGGTCATTACTTGAACGCTACTGCAGGTACATGCGAAGAAATGATAAAAAGGGCTGTATTTGCCAGAGAGTTGGGAGTTCCTATCGTAATGCATGACTATTTAACAGGGGGATTCACCGCAAATACTAGCTTGGCTCATTATTGCCGAGATAACGGTCTACTTCTTCACATCCATCGTGCAATGCATGCAGTTATTGATAGACAAAAGAATCATGGTATGCACTTTCGTGTACTAGCTAAAGCTTTACGTCTGTCTGGTGGAGATCATATTCACGCTGGTACAGTAGTAGGTAAACTTGAAGGAGAAAGAGACATAACTTTGGGCTTTGTTGATTTACTACGTGATGATTTTGTTGAAAAAGCCGAAGCCGCGGTATTTATTTCACTCAAGATTGGGTCTCTCTACCAGGTGTTCTGCCCGTGGCT
>P067
TTGGAGAGACCGTTTCGTGTTTTGTGCAGAAGCGCTTTATAAAGCGCAGGCGGAAACTGGTGAAATCAAAGGTCATTACTTGAATGCTACTGCAGGTACATGCGAAGAAATGATAAAAAGGGCTGTATTTGCCAGAGAGTTGGGAGTTCCTATCGTAATGCATGACTATTTAACAGGGGGATTCACCGCAAATACTAGCTTGGCTCATTATTGCCGAGATAATGGTCTACTTCTTCACATCCATCGTGCAATGCATGCAGTTATTGATAGACAAAAGAATCATGGTATGCACTTTCGTGTACTAGCTAAAGCTTTACGTCTGTCTGGTGGAGATCATATTCACGCTGGTACAGTAGTAGGTAAACTTGAAGGAGAAAGAGACATAACTTTGGGCTTTGTTGATTTACTACGTGATGATTTTATTGAAAAAGACCGAAGCCGCGGTATTTATTTCACTCAAGATTGGGTCTCTATACCAGGTGTTATTCCCG
>P068
TTTGGAGAGACCGTTTCTTATTTTGTGCCGAAGCAATTTATAAAGCACAGGCTGAAACAGGTGAAATCAAAGGACATTATTTGAATGCTACTGCAGGTACATGTGAAGAAATGATCAAAAGGGCTGTATTTGCCAGAGAATTAGGAGTTCCTATCGTAATGCATGACTACTTAACAGGGGGATTCACTGCAAATACTAGCTTGGCTCATTATTGCCGAGATAATGGTTTACTTCTTCACATTCACCGTGCAATGCATGCAGTTATTGATAGGCAGAAGAATCATGGTATGCATTTTCGTGTACTAGCGAAGGCGTTACGTATGTCTGGTGGAGATCATATTCACGCTGGTACCGTAGTAGGTAAACTTGAAGGGGAAAGAGACATCACTTTGGGCTTTGTTGATTTATTGCGTGATGATTTTATTGAAAAAGATCGAAGCCGCGGTATTTATTTCACTCAAGATTGGGTCTCTCTACCCGGTGTTATACCG
>P069
TTGGAGAGACCGTTTCTTATTTTGTGCCGAAGCAATTTATAAAGCACAGGCTGAAACAGGTGAAATCAAAGGACATTATTTGAATGCTACTGCAGGTACATGTGAAGAAATGATCAAAAGGGCTGTATTTGCCAGAGAATTAGGAGTTCCTATCGTAATGCATGACTACTTAACAGGGGGATTCACTGCAAATACTAGCTTGGCTCATTATTGCCGAGATAATGGTTTACTTCTTCACATTCACCGTGCAATGCATGCAGTTATTGATAGGCAGAAGAATCATGGTATGCATTTTCGTGTACTAGCGAAGGCGTTACGTATGTCTGGTGGAGATCATATTCACGCTGGTACCGTAGTAGGTAAACTTGAAGGGGAAAGAGACATCACTTTGGGCTTTGTTGATTTATTGCGTGATGATTTTATTGAAAAAGATCGAAGCCGCGGTATTTATTTCACTCAAGATTGGGTCTCTCTACCCGGTTGTTATACCG
>P070
TTGGAGAGACCGTTTCTTATTTTGTGCCGAAGCAATTTATAAAGCACAGGCTGAAACAGGTGAAATCAAAGGACATTATTTGAATGCTACTGCAGGTACATGTGAAGAAATGATCAAAAGGGCTGTATTTGCCAGAGAATTAGGAGTTCCTATCGTAATGCATGACTACTTAACAGGGGGATTCACTGCAAATACTAGCTTGGCTCATTATTGCCGAGATAATGGTTTACTTCTTCACATTCACCGTGCAATGCATGCAGTTATTGATAGGCAGAAGAATCATGGTATGCATTTTCGTGTACTAGCGAAGGCGTTACGTATGTCTGGTGGAGATCATATTCACGCTGGTACCGTAGTAGGTAAACTTGAAGGGGAAAGAGACATCACTTTGGGCTTTGTTGATTTATTGCGTGATGATTTTATTGAAAAAGATCGAAGCCGCGGTATTTATTTCACTCAAGATTGGGTCTCTCTACCCGGTGTTATACCTG
>P071
TTTGGAGAGACCGTTTCTTATTTTGTGCCGAAGCACTTTATAAAGCACAGGCTGAAACAGGGGAAATCAAAGGGCATTATTTGAATGCTACTGCAGGTACATGCGAAGAAATGATCAAAAGGGCTGTATTTGCCAGAGAGTTAGGAGTTCCTATCGTAATGCACGACTACTTAACAGGGGGATTCACTGCAAATACCAGCTTGGCTCATTATTGCCGAGATAATGGTTTACTTCTTCACATCCATCGCGCAATGCATGCAGTTATTGATAGACAAAAGAATCATGGTATGCACTTTCGTGTACTAGCTAAAGCGTTACGTATGTCTGGTGGAGATCATATTCACGCTGGTACCGTAGTAGGTAAACTTGAAGGGGAAAGAGAGATCACTTTGGGCTTTGTTGATTTACTGCGTGATGATTTTATTGAAAAAGATCGAAGCCGCGGTATTTATTTCACTCAAGATTGGGTCTCTCTACCAGGTGTTATACCG
>P072
TTGGAGAGACCGTTTCTTATTTTGTGCCGAAGCAATTTATAAAGCACAGGCTGAAACAGGGGAAATCAAAGGGCATTATTTGAATGCTACTGCAGGTACATGCGAAGAAATGATCAAAAGGGCTGTATTTGCCAGAGAGTTAGGAGTTCCTATCATAATGCATGACTACTTAACAGGGGGATTCACTGCAAATACCAGCTTGGCTCATTATTGCCGAGATAATGGTTTACTTCTTCACATCCATCGCGCAATGCATGCAGTTATTGATAGACAAAAGAATCATGGTATACACTTTCGTGTACTAGCTAAAGCGTTACGTATGTCTGGTGGAGATCATATTCACGCTGGTACCGTAGTAGGTAAACTTGAAGGGGAAAGAGAGATCACTTTGGGCTTTGTTGATTTACTGCGTGATGATTTTATTGAAAAAGATCGAAGCCGCGGTATTTATTTCACTCAAGATTGGGTCTCTCTACCGGGTGTTATACCGGT
>P073
TTGGAGAGACCGTTTCGTATTTTGTGCCGAGGCACTTTATAAAGCACAGGCCGAAACAGGTGAAATCAAAGGACATTATTTGAATGCTACTGCAGGTACATGTGAAGACATGATGAAAAGGGCTGTATTTGCCAGAGAATTAGGAGTTCCTATCGTAATGCATGACTACTTAACAGGGGGATTCACTGCAAATACTACCTTGGCTCATTATTGCCGAGATAATGGTTTACTTCTTCACATTCACCGTGCAATGCATGCAGTTATTGATAGACAGAAGAATCATGGTATGCACTTTCGTGTACTAGCGAAGGCGTTACGTATGTCTGGTGGAGATCATATTCATGCTGGTACCGTAGTAGGTAAACTTGAAGGGGAAAGAGACATCACTTTAGGCTTTGTGGATTTATTGCGTGATGATTTTATTGAAAAAGATCGAAGCCGCGGTATTTATTTCACTCAAGATTGGGTCTCTCTACCTGGTTG
>P074
TTGGAGAGACCGTTTCGTATTTTGTGCCGAAGCAATTTATAAAGCACAGGCTGAAACAGGTGAAATCAAAGGACATTATTTGAATGCTACTGCAGGTACATGCGAAGAAATGATCAAAAGGGCTGTATTTGCCAGAGAATTAGGAGTTCCTATCATAATGCATGACTACTTAACAGGGGGATTCACTGCAAATACTTCCTTGGCTCATTATTGTCGAGATAATGGTTTACTTCTTCACATTCACCGCGCAATGCATGCAGTTATTGATAGGCAGAAGAATCATGGTATGCACTTTCGTGTACTAGCTAAGGCGTTACGTATGTCTGGTGGAGATCATATTCACGCGGGTACCGTAGTAGGTAAACTTGAAGGGGAAAGAGACATCACTCTGGGCTTTGTTGATTTATTGCGTGATGATTTCATTGAAAAAGATCGAAGCCGCGGTATTTATTTCACTCAAGATTGGGTCTCTCTACCAGGTTG
>P075
TTGGAGAGACCGTTTCGTATTTTGTGCCGAAGCAATTTATAAAGCACAGGCTGAAACAGGTGAAATCAAAGGACATTATTTGAATGCTACTGCAGGTACATGCGAAGAAATGATCAAAAGGGCTGTATTTGCCAGAGAATTAGGAGTTCCTATCATAATGCATGACTACTTAACAGGGGGATTCACTGCAAATACTTCCTTGGCTCATTATTGTCGAGATAATGGTTTACTTCTTCACATTCACCGCGCAATGCATGCAGTTATTGATAGGCAGAAGAATCATGGTATGCACTTTCGTGTACTAGCTAAGGCGTTACGTATGTCTGGTGGAGATCATATTCACGCGGGTACCGTAGTAGGTAAACTTGAAGGGGAAAGAGACATCACTCTGGGCTTTGTTGATTTATTGCGTGATGATTTCATTGAAAAAGATCGAAGCCGCGGTATTTATTTCACTCAAGATTGGGTCTCTCTACCAGGTnG
>P076
TTGGAGAGACCGTTTCTTATTTTGTGCCGAAGCACTTTATAAAGCACAGGCTGAAACAGGTGAAATCAAAGGACATTATTTGAATGCTACTGCAGGTACATGCGAAGAAATGATGAAAAGGGCTGTATGTGCGAGAGAATTAGGAGTTCCTATCGTAATGCATGACTACTTAACAGGGGGATTCACTGCAAATACTAGCTTGGCTCAGTATTGCCGAGATAATGGTTTACTTCTTCACATTCACCGTGCAATGCATGCAGTTATTGATAGACAGAAGAATCATGGTATGCACTTTCGTGTACTAGCTAAGGCGTTACGTATGTCGGGTGGAGATCATATTCACGCTGGTACCGTAGTAGGTAAACTTGAAGGGGAAAGAGACATCACTTTGGGCTTTGTTGATTTATTGCGTGATGATTTTATTGAAAAAGATCGAAGCCGTGGTATTTATTTCACTCAAGATTGGGTCTCTCTACCTGGTGTTCTGTCCG
>P077
TTGGAGAGACCGTTTCTTATTTTGTGCCGAAGCACTTTATAAAGCACAGGCTGAAACAGGTGAAATCAAAGGACATTATTTGAATGCTACTGCAGGTACATGCGAAGAAATGATGAAAAGGGCTGTATGTGCGAGAGAATTAGGAGTTCCTATCGTAATGCATGACTACTTAACAGGGGGATTCACTGCAAATACTAGCTTGGCTCAGTATTGCCGAGATAATGGTTTACTTCTTCACATTCACCGTGCAATGCATGCAGTTATTGATAGACAGAAGAATCATGGTATGCACTTTCGTGTACTAGCTAAGGCGTTACGTATGTCGGGTGGAGATCATATTCACGCTGGTACCGTAGTAGGTAAACTTGAAGGGGAAAGAGACATCACTTTGGGCTTTGTTGATTTATTGCGTGATGATTTTATTGAAAAAGATCGAAGCCGTGGTATTTATTTCACTCAAGATTGGGTCTCTCTACCTGGTGTTCTACCTG
>P078
TTGGAGAGACCGTTTCTTATTTTGTGCCGAAGCACTTTATAAAGCACAGGCTGAAACAGGTGAAATCAAAGGACATTATTTGAATGCTACTGCAGGTACATGCGAAGAAATGATGAAAAGGGCTGTATGTGCGAGAGAATTAGGAGTTCCTATCGTAATGCATGACTACTTAACAGGGGGATTCACTGCAAATACTAGCTTGGCTCAGTATTGCCGAGATAATGGTTTACTTCTTCACATTCACCGTGCAATGCATGCAGTTATTGATAGACAGAAGAATCATGGTATGCACTTTCGTGTACTAGCTAAGGCGTTACGTATGTCGGGTGGAGATCATATTCACGCTGGTACCGTAGTAGGTAAACTTGAAGGGGAAAGAGACATCACTTTGGGCTTTGTTGATTTATTGCGTGATGATTTTATTGAAAAAGATCGAAGCCGTGGTATTTATTTCACTCAAGATTGGGTCTCTCTACCTGGTnG
>P079
TTGGAGAGACCGTTTCTTATTTTGTGCCGAAGCACTTTATAAAGCACAGGCTGAAACAGGTGAAATCAAAGGACATTATTTGAATGCTACTGCAGGTACATGCGAAGAAATGATCAAAAGAGCTGTATTTGCCAGAGAATTAGGAGTTCCTATCGTAATGCATGACTACTTAACAGGGGGATTCACTGCAAATACTAGCTTGGCTCATTATTGCCGAGATAATGGTTTACTTCTTCATATCCATCGCGCAATGCATGCAGTTATTGATAGACAGAAGAATCATGGTATGCATTTTCGTGTACTAGCTAAGGCGTTACGTATGTCTGGTGGAGATCATGTTCACGCTGGTACCGTAGTAGGTAAACTTGAAGGGGAAAGAGATATCACTTTGGGCTTTGTTGATTTACTGCGTGATGATTTTATTGAAAAAGATCGAAGCCGCGGTATTTATTTCACTCAAGATTGGGTCTCTCTACCGGG
>P080
TTGGAGAGACCGTTTCTTATTTTGTGCCGAAGCACTTTATAAAGCACAGGCTGAAACAGGTGAAATCAAAGGACATTATTTGAATGCTACTGCAGGTACATGCGAAGAAATGATCAAAAGAGCTGTATTTGCCAGAGAATTAGGAGTTCCTATCGTAATGCATGACTACTTAACAGGGGGATTCACTGCAAATACTAGCTTGGCTCATTATTGCCGAGATAATGGTTTACTTCTTCATATCCATCGCGCAATGCATGCAGTTATTGATAGACAGAAGAATCATGGTATGCATTTTCGTGTACTAGCTAAGGCGTTACGTATGTCTGGTGGAGATCATGTTCACGCTGGTACCGTAGTAGGTAAACTTGAAGGGGAAAGAGATATCACTTTGGGCTTTGTTGATTTACTGCGTGATGATTTTATTGAAAAAGATCGAAGCCGCGGTATTTATTTCACTCAAGATTGGGTCTCTCTACCTGGTGTTC
>P081
nTTGGAGAGATCGTTTCTTATTTTGTGCCGAAGCACTTTATAAAGCACAGGCTGAAACCGGTGAAATCAAAGGACATTACTTGAATGCTACTGCAGGTACATGCGAAGAAATGATCAAAAGAGCTGTATTTGCTAGAGAATTGGGAGTTCCTATCGTAATGCATGACTACTTAACCGGGGGATTCACTGCAAATACTACCTTAGCTCATTATTGCCGAGATAATGGCCTACTTCTTCACATCCACCGTGCAATGCATGCAGTTATTGATAGACAGAAGAATCATGGTATGCACTTCCGCGTACTAGCTAAAGCGTTACGTATGTCTGGTGGAGATCATGTTCACGCTGGTACTGTAGTAGGTAAACTTGAAGGCGAAAGAGACATCACTTTGGGCTTTGTTGATTTACTGCGTGATGATTTTATTGAAAAAGATCGAAGTCGCGGTGTTTATTTCACTCAAGATTGGGTCTCTCTACCGGGTTG
>P082
TTGGAGAGATCGTTTCTTATTTTGTGCCGAAGCACTTTATAAAGCACAGGCTGAAACCGGTGAAATCAAAGGACATTACTTGAATGCTACTGCAGGTACATGCGAAGAAATGATGAAAAGAGCTGTATTTGCTAGAGAATTGGGAGTTCCTATCGTAATGCATGACTACTTAACCGGGGGATTCACTGCAAATACTACCTTAGCTCATTATTGCCGAGATAATGGCCTACTTCTTCACATCCACCGTGCAATGCATGCAGTTATTGATAGACAGAAGAATCATGGTATGCACTTCCGCGTACTAGCTAAAGCGTTACGTATGTCTGGTGGAGATCATGTTCACGCTGGTACTGTAGTAGGTAAACTTGAAGGCGAAAGAGACATCACTTTGGGCTTTGTTGATTTACTGCGTGATGATTTTATTGAAAAAGATCGAAGTCGCGGTGTTTATTTCACTCAAGATTGGGTCTCTCTACCGGGTGTTATACCG
>P083
TTGGAGAGATCGTTTCTTATTTTGTGCCGAAGCACTTTATAAAGCACAGGCTGAAACCGGTGAAATCAAAGGACATTACTTGAATGCTACTGCAGGTACATGCGAAGAAATGATGAAAAGAGCTGTATTTGCTAGAGAATTGGGAGTTCCTATCGTAATGCATGACTACTTAACCGGGGGATTCACTGCAAATACTACCTTAGCTCATTATTGCCGAGATAATGGCCTACTTCTTCACATCCACCGTGCAATGCATGCAGTTATTGATAGACAGAAGAATCATGGTATGCACTTCCGCGTACTAGCTAAAGCGTTACGTATGTCTGGTGGAGATCATGTTCACGCTGGTACTGTAGTAGGTAAACTTGAAGGCGAAAGAGACATCACTTTGGGCTTTGTTGATTTACTGCGTGATGATTTTATTGAAAAAGATCGAAGTCGCGGTGTTTATTTCACTCAAGATTGGGTCTCTCTACCGGGTTG
>P084
TTTGGAGAGATCGTTTCTTATTTTGTGCCGAAGCACTTTATAAAGCACAGGCTGAAACCGGTGAAATCAAAGGACATTACTTGAATGCTACTGCAGGTACATGCGAAGAAATGATCAAAAGAGCTGTATTTGCTAGAGAATTGGGAGTTCCTATCGTAATGCATGACTACTTAACCGGGGGATTCACTGCAAATACTACCTTAGCTCATTATTGCCGAGATAATGGCCTACTTCTTCACATCCACCGTGCAATGCATGCAGTTATTGATAGACAGAAGAATCATGGTATGCACTTCCGCGTACTAGCTAAAGCGTTACGTATGTCTGGTGGAGATCATGTTCACGCTGGTACTGTAGTAGGTAAACTTGAAGGCGAAAGAGACATCACTTTGGGCTTTGTTGATTTACTGCGTGATGATTTTATTGAAAAAGATCGAAGTCGCGGTGTTTATTTCACTCAAGATTGGGTCTCTCTACCGGGTTGTTATACCTGT
>P085
TTGGAGAGATCGTTTCTTATTTTGTGCCGAAGCACTTTATAAAGCACAGGCTGAAACCGGTGAAATCAAAGGACATTACTTGAATGCTACTGCAGGTACATGCGAAGAAATGATCAAAAGAGCTGTATTTGCTAGAGAATTGGGAGTTCCTATCGTAATGCATGACTACTTAACCGGGGGATTCACTGCAAATACTACCTTAGCTCATTATTGCCGAGATAATGGCCTACTTCTTCACATCCACCGTGCAATGCATGCAGTTATTGATAGACAGAAGAATCATGGTATGCACTTCCGCGTACTAGCTAAAGCGTTACGTATGTCTGGTGGAGATCATGTTCACGCTGGTACTGTAGTAGGTAAACTTGAAGGCGAAAGAGACATCACTTTGGGCTTTGTTGATTTACTGCGTGATGATTTTATTGAAAAAGATCGAAGTCGCGGTGTTTATTTCACTCAAGATTGGGTCTCTCTACCGGGTGTTATACCGGT
>P086
TTGGAGAGATCGTTTCTTATTTTGTACCGAAGCACTTTATAAAGCACAGGCTGAAACCGGTGAAATCAAAGGACATTACTTGAATGCTACTGCAGGTACATGCGAAGAAATGATGAAAAGAGCTGTATTTGCTAGAGAATTGGGAGTTCCTATCGTAATGCATGACTACTTAACCGGGGGATTCACTGCAAATACTACCTTAGCTCATTATTGCCGAGATAATGGCCTACTTCTTCACATCCACCGTGCAATGCATGCAGTTATTGATAGACAGAAGAATCATGGTATGCACTTCCGCGTACTAGCTAAAGCGTTACGTATGTCTGGTGGAGATCATGTTCACGCTGGTACTGTAGTAGGTAAACTTGAAGGCGAAAGAGACATCACTTTGGGCTTTGTTGATTTACTGCGTGATGATTTTATTGAAAAAGATCGAAGTCGCGGTGTTTATTTCACTCAAGATTGGGTCTCTCTACCGGGTGTTATACCG
>P087
TTGGAGAGATCGTTTCTTATTTTGTACCGAAGCACTTTATAAAGCACAGGCTGAAACCGGTGAAATCAAAGGACATTACTTGAATGCTACTGCAGGTACATGCGAAGAAATGATGAAAAGAGCTGTATTTGCTAGAGAATTGGGAGTTCCTATCGTAATGCATGACTACTTAACCGGGGGATTCACTGCAAATACTACCTTAGCTCATTATTGCCGAGATAATGGCCTACTTCTTCACATCCACCGTGCAATGCATGCAGTTATTGATAGACAGAAGAATCATGGTATGCACTTCCGCGTACTAGCTAAAGCGTTACGTATGTCTGGTGGAGATCATGTTCACGCTGGTACTGTAGTAGGTAAACTTGAAGGCGAAAGAGACATCACTTTGGGCTTTGTTGATTTACTGCGTGATGATTTTATTGAAAAAGATCGAAGTCGCGGTGTTTATTTCACTCAAGATTGGGTCTCTCTACCGGGTGTTATACCTGT
>P088
TTGGAGAGACCGTTTCTTATTTTGTGCGGAAGCTATTTTTAAATCGCAGGCTGAAACGGGTGAAATTAAAGGTCATTACTTGAATGCTACTGCAGGTACATGCGAAGAAATGATCAAAAGGGCTGTATTTGCCAGAGAGTTGGGAGTTCCTATCGTAATGCATGACTACTTAACAGGGGGATTCACCGCAAATACTAGCTTGGCTCATTATTGCCGAGATAATGGTCTACTTCTTCACATCCACCGTGCAATGCATGCAGTTATTGATAGACAGAAGAATCATGGTATGCACTTTCGTGTACTAGCTAAAGCTTTACGTCTGTCCGGTGGAGATCATATTCACGCTGGTACAGTAGTAGGTAAACTTGAAGGGGAAAGAGACATAACTTTAGGCTTTGTTGATTTACTACGTGATGATTTTGTTGAAAAAGATCGAAGCCGTGGTATTTATTTCACTCAAGATTGGGTCTCTCTACCAGGTGTTCTGCCCGTGGCTTCAGGGGGTTA
>P089
TTTGGAGAGACCGTTTCTTATTTTGTGCGGAAGCTATTTTTAAATCGCAGGCTGAAACGGGTGAAATTAAAGGTCATTACTTGAATGCTACTGCAGGTACATGCGAAGAAATGATCAAAAGGGCTGTATTTGCCAGAGAGTTGGGAGTTCCTATCGTAATGCATGACTACTTAACAGGGGGATTCACCGCAAATACCAGCTTGGCTCATTATTGCCGAGATAATGGTCTACTTCTTCACATCCACCGTGCAATGCATGCAGTTATTGATAGACAGAAGAATCATGGTATGCACTTTCGTGTACTAGCTAAAGCTTTACGTATGTCCGGTGGAGATCATATTCACGCTGGTACAGTAGTAGGTAAACTTGAAGGGGAAAGAGACATAACTTTAGGCTTTGTTGATTTACTACGTGATGATTTTGTTGAAAAAGATCGAAGCCGTGGTATTTATTTCACTCAAGATTGGGTCTCTCTACCAGGTGTTCTGCCCGTGGCTTCAGGGGGTTA
>P090
TTGGAGAGACCGTTTCTTATTTTGTGCGGAAGCTATTTTTAAATCGCAGGCTGAAACGGGTGAAATTAAAGGTCATTACTTGAATGCTACTGCAGGTACATGCGAAGAAATGATGAAAAGGGCTGTATTTGCCAGAGAGTTGGGAGTTCCTATCGTAATGCATGACTACTTAACAGGGGGATTCACCGCAAATACCAGCTTGGCTCATTATTGCCGAGATAATGGTCTACTTCTTCACATCCACCGTGCAATGCATGCAGTTATTGATAGACAGAAGAATCATGGTATGCACTTTCGTGTACTAGCTAAAGCTTTACGTATGTCCGGTGGAGATCATATTCACGCTGGTACAGTAGTAGGTAAACTTGAAGGGGAAAGAGACATAACTTTAGGCTTTGTTGATTTACTACGTGATGATTTTATTGAAAAAGATCGAAGCCGTGGTATTTATTTCACTCAAGATTGGGTCTCTCTACCAGGTGTTCTGCCCGTGGCTTCAGGGGGTTA
>P091
TTGGAGAGACCGTTTCTTATTTTGTGCGGAAGCTCTTTTTAAATCGCAGGCTGAAACGGGTGAAATTAAAGGTCATTACTTGAATGCTACTGCAGGTACATGCGAAGAAATGATCAAAAGGGCTGTATTTGCCAGAGAGTTGGGAGTTCCTATCGTAATGCATGACTACTTAACAGGGGGATTCACCGCAAATACCAGCTTGGCTCATTATTGCCGAGATAATGGTCTACTTCTTCACATCCACCGTGCAATGCATGCAGTTATTGATAGACAGAAGAATCATGGTATGCACTTTCGTGTACTCGCTAAAGCTTTACGTATGTCCGGTGGAGATCATATTCACGCTGGTACAGTAGTAGGTAAACTTGAAGGGGAAAGAGACATAACTTTAGGCTTTGTTGATTTACTACGTGATGATTTTGTTGAAAAAGATCGAAGCCGTGGTATTTATTTCACTCAAGATTGGGTCTCTCTACCAGGTGTTCTGCCCGTGGCTTCAGGGGGTTATTCTAC
>P092
TTGGAGAGACCGTTTCTTATTTTGTGCGGAAGCTATTTTTAAATCGCAGGCTGAAACGGGTGAAATTAAAGGTCATTACTTGAATGCTACTGCAGGTACATGCGAAGAAATGATCAAAAGGGCTGTATTTGCCAGAGAGTTGGGAGTTCCTATCATAATGCATGACTACTTAACAGGGGGATTCACCGCAAATACCAGCTTGGCTCATTATTGCCGAGATAATGGTCTACTTCTTCACATCCACCGTGCAATGCATGCAGTTATTGATAGACAGAAGAATCATGGTATGCACTTTCGTGTACTAGCTAAAGCTTTACGTATGTCCGGTGGAGATCATATTCACGCTGGTACAGTAGTAGGTAAACTTGAAGGGGAAAGAGACATAACTTTAGGCTTTGTTGATTTACTACGTGATGATTTTGTTGAAAAAGATCGAAGCCGTGGTATTTATTTCACTCAAGATTGGGTCTCTCTACCAGGTGTTATCCCCGTGGCTTCAGGGGGT
>P094
TTGGAGAGACCGTTTCTTATTTTGTGCGGAAGCTATTTTTAAATCGCAGGCTGAAACGGGTGAAATTAAAGGTCATTACTTGAATGCTACTGCAGGTACATGCGAAGAAATGATGAAAAGGGCTGTATTTGCCAGAGAGTTGGGAGTTCCTATCGTAATGCATGACTACTTAACAGGGGGATTCACCGCAAATACCAGCTTGGCTCATTATTGCCGAGATAATGGTCTACTTCTTCACATCCACCGTGCAATGCATGCAGTTATTGATAGACAGAAGAATCATGGTATGCACTTTCGTGTACTAGCTAAAGCTTTACGTATGTCCGGTGGAGATCATATTCACGCTGGTACAGTAGTAGGTAAACTTGAAGGGGAAAGAGACATAACTTTAGGCTTTGTTGATTTACTACGTGATGATTTTGTTGAAAAAGATCGAAGCCGTGGTATTTATTTCACTCAAGATTGGGTCTCTCTACCAGGTGTTCTGCCCGTGGCTTCAGGGGGTATTCTAC
>P095
TTGGAGAGACCGTTTCTTATTTTGTGCGGAAGCTCTTTTTAAATCGCAGGCTGAAACGGGTGAAATTAAAGGTCATTACTTGAATGCTACTGCAGGTACATGCGAAGAAATGATCAAAAGGGCTGTATTTGCCAGAGAGTTGGGAGCTCCTATCGTAATGCATGACTACTTAACAGGGGGATTCACCGCAAATACCAGCTTGGCTCATTATTGCCGAGATAATGGTCTACTTCTTCACATCCACCGTGCAATGCATGCAGTTATTGATAGACAGAAGAATCATGGTATGCACTTTCGTGTACTAGCTAAAGCTTTACGTATGTCCGGTGGAGATCATATTCACGCCGGTACAGTAGTAGGTAAACTTGAAGGGGAAAGAGAGATAACTTTAGGCTTTGTTGATTTACTACGTGATGATTTTGTTGAAAAAGATCGAAGCCGTGGTATTTATTTCACTCAAGATTGGGTCTCTCTACCAGGTGTTCTGCCCGTGGCCTCA
>P096
TTGGAGAGACCGTTTCTTATTTTGTGCGGAAGCTCTTTTTAAATCGCAGGCTGAAACGGGTGAAATTAAAGGTCATTACTTGAATGCTACTGCAGGTACATGCGAAGAAATGATCAAAAGGGCTGTATTTGCCAGAGAGTTGGGAGCTCCTATCGTAATGCATGACTACTTAACAGGGGGATTCACCGCAAATACCAGCTTGGCTCATTATTGCCGAGATAATGGTCTACTTCTTCACATCCACCGTGCAATGCATGCAGTTATTGATAGACAGAAGAATCATGGTATGCACTTTCGTGTACTAGCTAAAGCTTTACGTATGTCCGGTGGAGATCATATTCACGCCGGTACAGTAGTAGGTAAACTTGAAGGGGAAAGAGAGATAACTTTAGGCTTTGTTGATTTACTACGTGATGATTTTGTTGAAAAAGATCGAAGCCGTGGTATTTATTTCACTCAAGATTGGGTCTCTCTACCAGGTGTTCTGCCCGTGGTCCG
>P097
TTGGAGAGACCGTTTCTTATTTTGTGCGGAAGCTCTTTTTAAATCGCAGGCTGAAACGGGTGAAATTAAAGGTCATTACTTGAATGCTACTGCAGGTACATGCGAAGAAATGATCAAAAGGGCTGTATTTGCCAGAGAGTTGGGAGCTCCTATCGTAATGCATGACTACTTAACAGGGGGATTCACCGCAAATACCAGCTTGGCTCATTATTGCCGAGATAATGGTCTACTTCTTCACATCCACCGTGCAATGCATGCAGTTATTGATAGACAGAAGAATCATGGTATGCACTTTCGTGTACTAGCTAAAGCTTTACGTATGTCCGGTGGAGATCATATTCACGCCGGTACAGTAGTAGGTAAACTTGAAGGGGAAAGAGAGATAACTTTAGGCTTTGTTGATTTACTACGTGATGATTTTGTTGAAAAAGATCGAAGCCGTGGTATTTATTTCACTCAAGATTGGGTCTCTCTACCAGGTGTTCTGCCCGTGGCCG
>P098
TTGGAGAGATCGTTTCGTATTTTGTGCCGAAGCAATTTATAAAGCACAGGCTGAAACAGGTGAAATCAAAGGGCATTACTTGAATGCTACTGCAGGTACATGTGAAGAAATGATAAAAAGGGCTGTATTTGCCAGAGAATTAGGAGTTCCTATCGTAATGCATGACTATTTAACAGGGGGATTCACTGCAAATACTAGCTTGGCTCATTATTGCCGGGATAATGGCCTACTTCTTCACATCCATCGTGCAATGCATGCAGTTATTGATAGACAGAAGAATCATGGTATGCACTTTCGTGTACTAGCTAAAGCGTTACGTTTGTCTGGTGGAGATCATGTTCACGCTGGTACTGTAGTAGGTAAACTTGAAGGGGAAAGAGAGATCACTTTGGGCTTTGTTGATTTACTGCGTGATGATTATGTTGAAAAAGATCGAAGCCGCGGTATTTATTTCACTCAAGATTGGGTCTCTCTACCGGG
>P099
TTGGAGAGATCGTTTCGTATTTTGTGCCGAAGCAATTTATAAAGCACAGGCTGAAACAGGTGAAATCAAAGGGCATTACTTGAATGCTACTGCAGGTACATGTGAAGAAATGATAAAAAGGGCTGTATTTGCCAGAGAATTAGGAGTTCCTATCGTAATGCATGACTATTTAACAGGGGGATTCACTGCAAATACTAGCTTGGCTCATTATTGCCGGGATAATGGCCTACTTCTTCACATCCATCGTGCAATGCATGCAGTTATTGATAGACAGAAGAATCATGGTATGCACTTTCGTGTACTAGCTAAAGCGTTACGTTTGTCTGGTGGAGATCATGTTCACGCTGGTACTGTAGTAGGTAAACTTGAAGGGGAAAGAGAGATCACTTTGGGCTTTGTTGATTTACTGCGTGATGATTATGTTGAAAAAGATCGAAGCCGCGGTATTTATTTCACTCAAGATTGGGTCTCTCTACCGA
>P100
TTGGAGAGATCGTTTCGTATTTTGTGCCGAAGCAATTTATAAAGCACAGGCTGAAACAGGTGAAATCAAAGGGCATTACTTGAATGCTACTGCAGGTACATGTGAAGAAATGATAAAAAGGGCTGTATTTGCCAGAGAATTAGGAGTTCCTATAGTAATGCATGACTATTTAACAGGGGGATTCACTGCAAATACTAGCTTGGCTCATTATTGCCGGGATAATGGCCTACTTCTTCACATCCATCGTGCAATGCATGCAGTTATTGATAGACAGAAGAATCATGGTATGCACTTTCGTGTACTAGCTAAAGCGTTACGTTTGTCTGGTGGAGATCATGTTCACGCTGGTACTGTAGTAGGTAAACTTGAAGGGGAAAGAGAGATCACTTTGGGCTTTGTTGATTTACTGCGTGATGATTATGTTGAAAAAGATCGAAGCCGAGGTATTTATTTCACTCAAGATTGGGTCTCTCTACCG
>P101
TTGGAGAGATCGTTTCGTATTTTGTGCCGAAGCACTTTATAAAGCACAGGCTGAAACAGGTGAAATCAAAGGGCATTACTTGAATGCTACTGCAGGTACATGTGAAGAAATGATAAAAAGGGCTGTATTTGCCAGAGAATTAGGAGTTCCTATCGTAATGCATGACTATTTAACAGGGGGATTCACTGCAAATACTAGCTTGGCTCATTATTGCCGGGATAATGGCCTACTTCTTCACATCCATCGTGCAATGCATGCAGTTATTGATAGACAGAAGAATCATGGTATGCACTTTCGTGTACTAGCTAAAGCGTTACGTTTGTCTGGTGGAGATCATATTCACGCTGGTACTGTAGTAGGTAAACTTGAAGGGGAAAGAGAGATCACTTTGGGCTTTGTTGATTTACTGCGTGATGATTATGTTGAAAAAGATCGAAGCCGCGGTATTTATTTCACTCAAGATTGGGTCTCTCTACCGGG
>P102
TTGGAGAGACCGTTTCTTATTTTGTGCCGAAGCACTTTTTAAAGCACAAACTGAAACAGGTGAAATCAAAGGGCATTACTTGAATGCTACTGCGGGTACATGCGAAGAAATGATGAAAAGGGCTGTATTTGCCAGAGAATTGGGAGTTCCTATCGTAATGCATGACTATTTAACAGGCGGATTCACTGCAAATACGAGCTTGGCTCATTATTGCCGAGATAATGGTCTACTTCTTCATATCCACCGTGCAATGCATGCAGTTATTGATAGACAGAAGAATCATGGTATGCACTTCCGTGTACTAGCTAAAGCCTTACGTCTGTCCGGCGGAGACCATGTTCACGCTGGTACAGTAGTAGGTAAACTTGAAGGCGAAAGAGATATAACTTTAGGCTTTGTTGATTTACTACGTGATGATTTTATTGAAAAAGATCGAAGCCGTGGTATTTATTTCACTCAAGATTGGGTTTCTCTACCAGGTGTTATACCTGTAGCTTCC
>P103
TTGGAGAGACCGTTTCTTATTTTGTGCCGAAGCACTTTTTAAAGCACAAACTGAAACAGGTGAAATCAAAGGGCATTACTTGAATGCTACTGCGGGTACATGCGAAGAAATGATGAAAAGGGCTGTATTTGCCAGAGAATTGGGAGTTCCTATCGTAATGCATGACTATTTAACAGGCGGATTCACTGCAAATACGAGCTTGGCTCATTATTGCCGAGATAATGGTCTACTTCTTCATATCCACCGTGCAATGCATGCAGTTATTGATAGACAGAAGAATCATGGTATGCACTTCCGTGTACTAGCTAAAGCCTTACGTCTGTCCGGCGGAGACCATGTTCACGCTGGTACAGTAGTAGGTAAACTTGAAGGCGAAAGAGATATAACTTTAGGCTTTGTTGATTTACTACGTGATGATTTTATTGAAAAAGATCGAAGCCGTGGTATTTATTTCACTCAAGATTGGGTTTCTCTACCAGGTGTTATACCTGTAGCTTTC
>P104
TTGGAGAGACCGTTTCTTATTTTGTGCCGAAGCACTTTTTAAAGCACAAACTGAAACAGGTGAAATCAAAGGGCATTACTTGAATGCTACTGCGGGTACATGCGAAGAAATGATGAAAAGGGCTGTATTTGCCAGAGAATTGGGAGTTCCTATCGTAATGCATGACTATTTAACAGGCGGATTCACTGCAAATACGAGCTTGGCTCATTATTGCCGAGATAATGGTCTACTTCTTCATATCCACCGTGCAATGCATGCAGTTATTGATAGACAGAAGAATCATGGTATGCACTTCCGTGTACTAGCTAAAGCCTTACGTCTGTCCGGCGGAGACCATGTTCACGCTGGTACAGTAGTAGGTAAACTTGAAGGCGAAAGAGATATAACTTTAGGCTTTGTTGATTTACTACGTGATGATTTTATTGAAAAAGATCGAAGCCGTGGTATTTATTTCACTCAAGATTGGGTTTCTCTACCAGGTGTTATACCTGTAGCTTCGGGTGGTTA
>P105
TTTGGAGAGACCGTTTCTTATTTTGTGCCGAAGCACTTTTTAAAGCACAAACTGAAACAGGTGAAATCAAAGGGCATTACTTGAATGCTACTGCGGGTACATGCGAAGAAATGATGAAAAGGGCTGTATTTGCCAGAGAATTGGGAGTTCCTATCGTAATGCATGACTATTTAACAGGCGGATTCACTGCAAATACGAGCTTGGCTCATTATTGCCGAGATAATGGTCTACTTCTTCATATCCACCGTGCAATGCATGCAGTTATTGATAGACAGAAGAATCATGGTATGCACTTCCGTGTACTAGCTAAAGCCTTACGTCTGTCCGGCGGAGACCATGTTCACGCTGGTACAGTAGTAGGTAAACTTGAAGGCGAAAGAGATATAACTTTAGGCTTTGTTGATTTACTACGTGATGATTTTATTGAAAAAGATCGAAGCCGTGGTATTTATTTCACTCAAGATTGGGTTTCTCTACCAGGTGTTATACCG
>P106
CTGGAGAGACCGTTTCTTATTTTGTGTCGAAGCACTTTATAAAGCACAAGCTGAAACAGGTGAAATCAAAGGGCATTACTTGAATGCTACTGCGGGTACATGCGAAGAAATGATGAAAAGGGCTGTAGCTGCCAGAGAATTGGGAGCTCCTATCGTAATGCATGACTATTTAACAGGCGGATTCACTGCAAATACGACCTTGGCTCATTATTGCCGGGATAATGGTCTACTTCTTCATATCCACCGTGCAATGCATGCAGTTATTGATAGACAGAAGAATCATGGTATGCACTTCCGTGTACTAGCTAAAGGCTTACGTCTGTCCGGCGGAGACCATATTCACGCGGGTACAGTAGTAGGTAAACTTGAAGGCGAAAGAGAGATAACTTTAGGCTTTGTTGATTTACTACGTGATGATTTTGTTGAAAAAGATCGAAGCCGTGGTATTTATTTCACTCAAGATTGGGTTTCTCTCCCAGGCGTTCTGTCCG
>P107
CTGGAGAGACCGTTTCTTATTTTGTATCGAAGCAATTTATAAAGCACAAGCTGAAACAGGTGAAATCAAAGGGCATTACTTGAATGCTACTGCGGGTACATGCGAAGAAATGATGAAAAGGGCTGTAGCTGCCAGAGAATTGGGAGCTCCTATCGTAATGCATGACTATTTAACAGGCGGATTCACTGCAAATACGAGCTTGGCTCATTATTGCCGGGATAATGGTCTACTTCTTCATATCCACCGTGCAATGCATGCAGTTATTGATAGACAGAAGAATCATGGTATGCACTTCCGTGTACTAGCTAAAGGCTTACGTATGTCCGGCGGAGACCATGTTCACGCTGGTACAGTAGTAGGTAAACTTGAAGGCGAAAGAGAGATAACTTTAGGCTTTGTTGATTTACTACGTGATGATTTTATTGAAAAAGATCGAAGCCGTGGTATTTATTTCACTCAAGATTGGGTTTCTCTCCCAGGTGTTCTGTCCG
>P108
CTGGAGAGACCGTTTCTTATTTTGTATCGAAGCAATTTATAAAGCACAAGCTGAAACAGGTGAAATCAAAGGGCATTACTTGAATGCTACTGCGGGTACATGCGAAGAAATGATGAAAAGGGCTGTAGCTGCCAGAGAATTGGGAGCTCCTATCGTAATGCATGACTATTTAACAGGCGGATTCACTGCAAATACGAGCTTGGCTCATTATTGCCGGGATAATGGTCTACTTCTTCATATCCACCGTGCAATGCATGCAGTTATTGATAGACAGAAGAATCATGGTATGCACTTCCGTGTACTAGCTAAAGGCTTACGTATGTCCGGCGGAGACCATGTTCACGCTGGTACAGTAGTAGGTAAACTTGAAGGCGAAAGAGAGATAACTTTAGGCTTTGTTGATTTACTACGTGATGATTTTATTGAAAAAGATCGAAGCCGTGGTATTTATTTCACTCAAGATTGGGTTTCTCTCCCAGGTTGTTCTGTCCG
>P109
CTGGAGAGACCGTTTCTTATTTTGTATCGAAGCAATTTATAAAGCACAAGCTGAAACAGGTGAAATCAAAGGGCATTACTTGAATGCTACTGCGGGTACATGCGAAGAAATGATGAAAAGGGCTGTAGCTGCCAGAGAATTGGGAGCTCCTATCGTAATGCATGACTATTTAACAGGCGGATTCACTGCAAATACGAGCTTGGCTCATTATTGCCGGGATAATGGTCTACTTCTTCATATCCACCGTGCAATGCATGCAGTTATTGATAGACAGAAGAATCATGGTATGCACTTCCGTGTACTAGCTAAAGGCTTACGTATGTCCGGCGGAGACCATGTTCACGCTGGTACAGTAGTAGGTAAACTTGAAGGCGAAAGAGAGATAACTTTAGGCTTTGTTGATTTACTACGTGATGATTTTATTGAAAAAGATCGAAGCCGTGGTATTTATTTCACTCAAGATTGGGTTTCTCTCCCAGGTTGTTCTGCCTGT
>P110
CTGGAGAGACCGTTTCTTATTTTGTATCGAAGCAATTTATAAAGCACAAGCTGAAACAGGTGAAATCAAAGGGCATTACTTGAATGCTACTGCGGGTACATGCGAAGAAATGATGAAAAGGGCTGTAGCTGCCAGAGAATTGGGAGCTCCTATCGTAATGCATGACTATTTAACAGGCGGATTCACTGCAAATACGAGCTTGGCTCATTATTGCCGGGATAATGGTCTACTTCTTCATATCCACCGTGCAATGCATGCAGTTATTGATAGACAGAAGAATCATGGTATGCACTTCCGTGTACTAGCTAAAGGCTTACGTATGTCCGGCGGAGACCATGTTCACGCTGGTACAGTAGTAGGTAAACTTGAAGGCGAAAGAGAGATAACTTTAGGCTTTGTTGATTTACTACGTGATGATTTTATTGAAAAAGATCGAAGCCGTGGTATTTATTTCACTCAAGATTGGGTTTCTCTCCCAGGTGTTCC
>P112
GCTGGAGAGACCGTTTCGTATTTTGTGCCGAAGCACTTTATAAAGCACAAGCTGAAACAGGTGAAATCAAAGGGCATTACTTGAATGCTACTGCGGGTACATGCGAAGAAATGATGAAAAGGGCTGCATGTGCCAGAGAATTGGGAGTTCCTATCGTAATGCATGACTATTTAACAGGCGGATTCACTGCAAATACGACCTTGGCTCATTATTGCCGGGATAATGGTCTACTTCTTCATATCCACCGTGCAATGCATGCAGTTATTGATAGACAGAAGAATCATGGTATGCACTTCCGTGTACTAGCTAAAGCCTTACGTCTGTCCGGCGGAGACCATGTTCACGCTGGTACAGTAGTAGGTAAACTTGAAGGCGAAAGAGAGATAACTTTAGGCTTTGTTGATTTACTACGTGATGATTTTGTTGAAAAAGATCGAAGCCGTGGTATTTATTTCACTCAAGATTGGGTTTCTCTCCCAGGTGTTCTGTCCG
>P113
CTGGAGAGACCGTTTCGTATTTTGTGCCGAAGCACTTTATAAAGCACAAGCTGAAACAGGTGAAATCAAAGGGCATTACTTGAATGCTACTGCGGGTACATGCGAAGAAATGATGAAAAGGGCTGCATGTGCCAGAGAATTGGGAGTTCCTATCGTAATGCATGACTATTTAACAGGCGGATTCACTGCAAATACGACCTTGGCTCATTATTGCCGGGATAATGGTCTACTTCTTCATATCCACCGTGCAATGCATGCAGTTATTGATAGACAGAAGAATCATGGTATGCACTTCCGTGTACTAGCTAAAGCCTTACGTCTGTCCGGCGGAGACCATGTTCACGCTGGTACAGTAGTAGGTAAACTTGAAGGCGAAAGAGAGATAACTTTAGGCTTTGTTGATTTACTACGTGATGATTTTGTTGAAAAAGATCGAAGCCGTGGTATTTATTTCACTCAAGATTGGGTTTCTCTCCCAGGTTGTTCTG
>P114
TCTGGAGAGACCGTTTCGTATTTTGTGCCGAAGCACTTTATAAAGCACAAGCTGAAACAGGTGAAATCAAAGGGCATTACTTGAATGCTACTGCGGGTACATGCGAAGAAATGATGAAAAGGGCTGCATGTGCCAGAGAATTGGGAGTTCCTATCGTAATGCATGACTATTTAACAGGCGGATTCACTGCAAATACGACCTTGGCTCATTATTGCCGGGATAATGGTCTACTTCTTCATATCCACCGTGCAATGCATGCAGTTATTGATAGACAGAAGAATCATGGTATGCACTTCCGTGTACTAGCTAAAGCCTTACGTCTGTCCGGCGGAGACCATGTTCACGCTGGTACAGTAGTAGGTAAACTTGAAGGCGAAAGAGAGATAACTTTAGGCTTTGTTGATTTACTACGTGATGATTTTGTTGAAAAAGATCGAAGCCGTGGTATTTATTTCACTCAAGATTGGGTTTCTCTCCCAGGTGTTCTGTCCG
>P115
ACTGGAGAGACCGTTTCTTATTTTGTACCGAAGCACTTTTTAAAGCACAAGCTGAAACAGGTGAAATCAAAGGGCATTACTTGAATGCTACTGCGGGTACATGCGAAGAAATGATGAAAAGGGCTGCATGTGCCAGAGAATTGGGAGTTCCTATCGTAATGCATGACTATTTAACAGGCGGATTCACTGCAAATACGACCTTGGCTCATTATTGCCGGGATAATGGTCTACTTCTTCATATCCACCGTGCAATGCATGCAGTTATTGATAGACAGAAGAATCATGGTATGCACTTCCGTGTACTAGCTAAAGCCTTACGTCTGTCCGGCGGAGACCATGTTCACGCTGGTACAGTAGTAGGTAAACTTGAAGGCGAAAGAGAGATAACTTTAGGCTTTGTTGATTTACTACGTGATGATTTTGTTGAAAAAGATCGAAGCCGTGGTGTTTATTTCACTCAAGATTGGGTTTCTCTCCCAGGTGTTCTGTCCG
>P116
TCTGGAGAGACCGTTTCTTATTTTGTACCGAAGCACTTTTTAAAGCACAAGCTGAAACAGGTGAAATCAAAGGGCATTACTTGAATGCTACTGCGGGTACATGCGAAGAAATGATGAAAAGGGCTGCATGTGCCAGAGAATTGGGAGTTCCTATCGTAATGCATGACTATTTAACAGGCGGATTCACTGCAAATACGACCTTGGCTCATTATTGCCGGGATAATGGTCTACTTCTTCATATCCACCGTGCAATGCATGCAGTTATTGATAGACAGAAGAATCATGGTATGCACTTCCGTGTACTAGCTAAAGCCTTACGTCTGTCCGGCGGAGACCATGTTCACGCTGGTACAGTAGTAGGTAAACTTGAAGGCGAAAGAGAGATAACTTTAGGCTTTGTTGATTTACTACGTGATGATTTTGTTGAAAAAGATCGAAGCCGTGGTGTTTATTTCACTCAAGATTGGGTTTCTCTCCCAGGTGTTCTGCCTGTAG
>P117
ACTGGAGAGACCGTTTCGTATTTTGTGCCGAAGCACTTTATAAAGCACAAGCTGAAACAGGTGAAATCAAAGGGCATTACTTGAATGCTACTGCGGGTACATGCGAAGAAATGATGAAAAGGGCTGCATGTGCCAGAGAATTGGGAGTTCCTATCGTAATGCATGACTATTTAACAGGCGGATTCACTGCAAATACGACCTTGGCTCATTATTGCCGGGATAATGGTCTACTTCTTCATATCCACCGTGCAATGCATGCAGTTATTGATAGACAGAAGAATCATGGTATGCACTTCCGTGTACTAGCTAAAGCCTTACGTCTGTCCGGCGGAGACCATGTTCACGCTGGTACAGTAGTAGGTAAACTTGAAGGCGAAAGAGAGATAACTTTAGGCTTTGTTGATTTACTACGTGATGATTTTGTTGAAAAAGATCGAAGCCGTGGTATTTATTTCACTCAAGATTGGGTTTCTCTCCCAGGTGTTCTGCCCG
>P118
CCTGGAGAGACCGTTTCGTATTTTGTGCCGAAGCACTTTTTAAAGCACAAGCTGAAACAGGTGAAATCAAAGGGCATTACTTGAATGCTACTGCGGGTACATGCGAAGAAATGATGAAAAGGGCTGCATGTGCCAGAGAATTGGGAGTTCCTATCGTAATGCATGACTATTTAACAGGCGGATTCACTGCAAATACGACCTTGGCTCATTATTGCCGGGATAATGGTCTACTTCTTCATATCCACCGTGCAATGCATGCAGTTATTGATAGACAGAAGAATCATGGTATGCACTTCCGTGTACTAGCTAAAGCCTTACGTCTGTCCGGCGGAGACCATGTTCACGCTGGTACAGTAGTAGGTAAACTTGAAGGCGAAAGAGAGATAACTTTAGGCTTTGTTGATTTACTACGTGATGATTTTGTTGAAAAAGATCGAAGCCGTGGTATTTATTTCACTCAAGATTGGGTTTCTCTCCCAGGTGTTCTGTCCG
>P119
CCTGGAGAGACCGTTTCTTATTTTGTACCGAAGCACTTTTTAAAGCACAAGCTGAAACAGGTGAAATCAAAGGGCATTACTTGAATGCTACTGCGGGTACATGCGAAGAAATGATGAAAAGGGCTGCATGTGCCAGAGAATTGGGAGTTCCTATCGTAATGCATGACTATTTAACAGGCGGATTCACTGCAAATACGACCTTGGCTCATTATTGCCGGGATAATGGTCTACTTCTTCATATCCACCGTGCAATGCATGCAGTTATTGATAGACAGAAGAATCATGGTATGCACTTCCGTGTACTAGCTAAAGCCTTACGTCTGTCCGGCGGAGACCATGTTCACGCTGGTACAGTAGTAGGTAAACTTGAAGGCGAAAGAGAGATAACTTTAGGCTTTGTTGATTTACTACGTGATGATTTTGTTGAAAAAGATCGAAGCCGTGGTGTTTATTTCACTCAAGATTGGGTTTCTCTCCCAGGTGTTCTGTCCG
>P120
CTGGAGAGACCGTTTCGTATTTTGTGCCGAAGCACTTTTTAAAGCACAAGCTGAAACAGGTGAAATCAAAGGGCATTACTTGAATGCTACTGCGGGTACATGCGAAGAAATGATGAAAAGGGCTGCATGTGCCAGAGAATTGGGAGTTCCTATCGTAATGCATGACTATTTAACAGGCGGATTCACTGCAAATACGACCTTGGCTCATTATTGCCGGGATAATGGTCTACTTCTTCATATCCACCGTGCAATGCATGCAGTTATTGATAGACAGAAGAATCATGGTATGCACTTCCGTGTACTAGCTAAAGCCTTACGTATGTCCGGCGGAGACCATGTTCACGCTGGTACAGTAGTAGGTAAACTTGAAGGCGAAAGAGAGATAACTTTAGGCTTTGTTGATTTACTACGTGATGATTTTATTGAAAAAGATCGAAGCCGTGGTATTTATTTCACTCAAGATTGGGTTTCTCTCCCAGGTGTTCTGCCTGT
>P122
CTGGAGAGACCGTTTCGTATTTTGTGCCGAAGCACTTTTTAAAGCACAAGCTGAAACAGGTGAAATCAAAGGGCATTACTTGAATGCTACTGCGGGTACATGCGAAGAAATGATGAAAAGGGCTGCATGTGCCAGAGAATTGGGAGTTCCTATCGTAATGCATGACTATTTAACAGGCGGATTCACTGCAAATACGACCTTGGCTCATTATTGCCGGGATAATGGTCTACTTCTTCATATCCACCGTGCAATGCATGCAGTTATTGATAGACAGAAGAATCATGGTATGCACTTCCGTGTACTAGCTAAAGCCTTACGTATGTCCGGCGGAGACCATGTTCACGCTGGTACAGTAGTAGGTAAACTTGAAGGCGAAAGAGAGATAACTTTAGGCTTTGTTGATTTACTACGTGATGATTTTATTGAAAAAGATCGAAGCCGTGGTATTTATTTCACTCAAGATTGGGTTTCTCTCCCAGGTGTTCTGTCCG
>P123
CTGGAGAGACCGTTTCTTATTTTGTACCGAAGCACTTTATAAAGCACAAGCTGAAACAGGTGAAATCAAAGGGCATTACTTGAATGCTACTGCGGGTACATGCGAAGAAATGATGAAAAGGGCTGTATGTGCCAGAGAATTGGGAGTTCCTATCGTAATGCATGACTATTTAACAGGCGGATTCACTGCAAATACGACCTTGGCTCATTATTGCCGGGATAATGGTCTACTTCTTCATATCCACCGTGCAATGCATGCAGTTATTGATAGACAGAAGAATCATGGTATGCACTTCCGTGTACTAGCTAAAGCCTTACGTCTGTCCGGCGGAGACCATGTTCACGCTGGTACAGTAGTAGGTAAACTTGAAGGCGAAAGAGAGATAACTTTAGGCTTTGTTGATTTACTACGTGATGATTTTGTTGAAAAAGATCGAAGCCGTGGTATTTATTTCACTCAAGATTGGGTTTCTCTCCCAGGTGTTCTGCCTGTA
>P124
CTGGAGAGACCGTTTCTTATTTTGTACCGAAGCACTTTTTAAAGCACAAGCTGAAACAGGTGAAATCAAAGGGCATTACTTGAATGCTACTGCGGGTACATGCGAAGAAATGATGAAAAGGGCTGTATGTGCCAGAGAATTGGGAGTTCCTATCGTAATGCATGACTATTTAACAGGCGGATTCACTGCAAATACGACCTTGGCTCATTATTGCCGGGATAATGGTCTACTTCTTCATATCCACCGTGCAATGCATGCAGTTATTGATAGACAGAAGAATCATGGTATGCACTTCCGTGTACTAGCTAAAGCCTTACGTCTGTCCGGCGGAGACCATGTTCACGCTGGTACAGTAGTAGGTAAACTTGAAGGCGAAAGAGAGATAACTTTAGGCTTTGTTGATTTACTACGTGATGATTTTGTTGAAAAAGATCGAAGCCGTGGTATTTATTTCACTCAAGATTGGGTTTCTCTCCCAGGTGTTCTGCCTG
>P125
CTGGAGAGACCGTTTCTTATTTTGTACCGAAGCACTTTTTAAAGCACAAGCTGAAACAGGTGAAATCAAAGGGCATTACTTGAATGCTACTGCGGGTACATGCGAAGAAATGATGAAAAGGGCTGCATGTGCCAGAGAATTGGGAGTTCCTATCGTAATGCATGACTATTTAACAGGCGGATTCACTGCAAATACGACCTTGGCTCATTATTGCCGGGATAATGGTCTACTTCTTCATATCCACCGTGCAATGCATGCAGTTATTGATAGACAGAAGAATCATGGTATGCACTTCCGTGTACTAGCTAAAGCCTTACGTCTGTCCGGCGGAGACCATGTTCACGCTGGTACAGTAGTAGGTAAACTTGAAGGCGAAAGAGAGATAACTTTAGGCTTTGTTGATTTACTACGTGATGATTTTGTTGAAAAAGATCGAAGCCGTGGTGTTTATTTCACTCAAGATTGGGTTTCTCTCCCAGGTGTTCTGCCCG
>P126
CTGGAGAGACCGTTTCGTATTTTGTGCCGAAGCACTTTATAAAGCACAAGCTGAAACAGGTGAAATCAAAGGGCATTACTTGAATGCTACTGCGGGTACATGCGAAGAAATGATGAAAAGGGCTGCATGTGCCAGAGAATTGGGAGTTCCTATCGTAATGCATGACTATTTAACAGGCGGATTCACTGCAAATACGACCTTGGCTCATTATTGCCGGGATAATGGTCTACTTCTTCATATCCACCGTGCAATGCATGCAGTTATTGATAGACAGAAGAATCATGGTATGCACTTCCGTGTACTAGCTAAAGCCTTACGTATGTCCGGCGGAGACCATGTTCACGCTGGTACAGTAGTAGGTAAACTTGAAGGCGAAAGAGAGATAACTTTAGGCTTTGTTGATTTACTACGTGATGATTTTATTGAAAAAGATCGAAGCCGTGGTATTTATTTCACTCAAGATTGGGTTTCTCTCCCAGGTGTTC
>P128
CTGGAGAGACCGTTTCGTATTTTGTGCCGAAGCACTTTATAAAGCACAAGCTGAAACAGGTGAAATCAAAGGGCATTACTTGAATGCTACTGCGGGTACATGCGAAGAAATGATGAAAAGGGCTGCATGTGCCAGAGAATTGGGAGTTCCTATCGTAATGCATGACTATTTAACAGGCGGATTCACTGCAAATACGACCTTGGCTCATTATTGCCGGGATAATGGTCTACTTCTTCATATCCACCGTGCAATGCATGCAGTTATTGATAGACAGAAGAATCATGGTATGCACTTCCGTGTACTAGCTAAAGCCTTACGTCTGTCCGGCGGAGACCATGTTCACGCTGGTACAGTAGTAGGTAAACTTGAAGGCGAAAGAGAGATAACTTTAGGCTTTGTTGATTTACTACGTGATGATTTTGTTGAAAAAGATCGAAGCCGTGGTATTTATTTCACTCAAGATTGGGTTTCTCTCCCAGGTnG
>P129
CTGGAGAGACCGTTTCGTATTTTGTGCCGAAGCACTTTATAAAGCACAAGCTGAAACAGGTGAAATCAAAGGGCATTACTTGAATGCTACTGCAGGTACATGCGAAGAAATGATGAAAAGGGCTGCATGTGCCAGAGAATTGGGAGTTCCTATCGTAATGCATGACTATTTAACAGGCGGATTCACTGCAAATACGACCTTGGCTCATTATTGCCGGGATAATGGTCTACTTCTTCATATCCACCGTGCAATGCATGCAGTTATTGATAGACAGAAGAATCATGGTATGCACTTCCGTGTACTAGCTAAAGCCTTACGTCTGTCCGGCGGAGACCATGTTCACGCTGGTACAGTAGTAGGTAAACTTGAAGGCGAAAGAGAGATAACTTTAGGCTTTGTTGATTTACTACGTGATGATTTTGTTGAAAAAGATCGAAGCCGTGGTATTTATTTCACTCAAGATTGGGTTTCTCTCCCAGGTTGTT
>P130
CTGGAGAGACCGTTTCTTATTTTGTACCGAAGCACTTTATAAAGCACAAGCTGAAACAGGTGAAATCAAAGGGCATTACTTGAATGCTACTGCGGGTACATGCGAAGAAATGATGAAAAGGGCTGTATGTGCCAGAGAATTGGGAGTTCCTATCGTAATGCATGACTATTTAACAGGCGGATTCACTGCAAATACGACCTTGGCTCATTATTGCCGGGATAATGGTCTACTTCTTCATATCCACCGTGCAATGCATGCAGTTATTGATAGACAGAAGAATCATGGTATGCACTTCCGTGTACTAGCTAAAGCCTTACGTCTGTCCGGCGGAGACCATGTTCACGCTGGTACAGTAGTAGGTAAACTTGAAGGCGAAAGAGAGATAACTTTAGGCTTTGTTGATTTACTACGTGATGATTTTGTTGAAAAAGATCGAAGCCGTGGTATTTATTTCACTCAAGATTGGGTTTCTCTCCCAGGTGTTCTGTCCG
>P131
ACTGGAGAGACCGTTTCGTATTTTGTGCCGAAGCACTTTTTAAAGCACAAGCTGAAACAGGTGAAATCAAAGGGCATTACTTGAATGCTACTGCGGGTACATGCGAAGAAATGATGAAAAGGGCTGCATGTGCCAGAGAATTGGGAGTTCCTATCGTAATGCATGACTATTTAACAGGCGGATTCACTGCAAATACGACCTTGGCTCATTATTGCCGGGATAATGGTCTACTTCTTCATATCCACCGTGCAATGCATGCAGTTATTGATAGACAGAAGAATCATGGTATGCACTTCCGTGTACTAGCTAAAGCCTTACGTCTGTCCGGCGGAGACCATGTTCACGCTGGTACAGTAGTAGGTAAACTTGAAGGCGAAAGAGAGATAACTTTAGGCTTTGTTGATTTACTACGTGATGATTTTGTTGAAAAAGATCGAAGCCGTGGTATTTATTTCACTCAAGATTGGGTTTCTCTCCCAGGTGTTCT
>P132
CTGGAGAGACCGTTTCGTATTTTGTGCCGAAGCACTTTATAAAGCACAAGCTGAAACAGGTGAAATCAAAGGGCATTACTTGAATGCTACTGCGGGTACATGCGAAGAAATGATGAAAAGGGCTGCATGTGCCAGAGAATTGGGAGTTCCTATCGTAATGCATGACTATTTAACAGGCGGATTCACTGCAAATACGACCTTGGCTCATTATTGCCGGGATAATGGTCTACTTCTTCATATCCACCGTGCAATGCATGCAGTTATTGATAGACAGAAGAATCATGGTATGCACTTCCGTGTACTAGCTAAAGCCTTACGTCTGTCCGGCGGAGACCATGTTCACGCTGGTACAGTAGTAGGTAAACTTGAAGGCGAAAGAGAGATAACTTTAGGCTTTGTTGATTTACTACGTGATGATTTTGTTGAAAAAGATCGAAGCCGTGGTATTTATTTCACTCAAGATTGGGTTTCTCTCCCAGGTTGCT
>P133
CTGGAGAGACCGTTTCTTATTTTGTACCGAAGCACTTTTTAAAGCACAAGCTGAAACAGGTGAAATCAAAGGGCATTACTTGAATGCTACTGCGGGTACATGCGAAGAAATGATGAAAAGGGCTGCATGTGCCAGAGAATTGGGAGTTCCTATCGTAATGCATGACTATTTAACAGGCGGATTCACTGCAAATACGACCTTGGCTCATTATTGCCGGGATAATGGTCTACTTCTTCATATCCACCGTGCAATGCATGCAGTTATTGATAGACAGAAGAATCATGGTATGCACTTCCGTGTACTAGCTAAAGCCTTACGTCTGTCCGGCGGAGACCATGTTCACGCTGGTACAGTAGTAGGTAAACTTGAAGGCGAAAGAGAGATAACTTTAGGCTTTGTTGATTTACTACGTGATGATTTTGTTGAAAAAGATCGAAGCCGTGGTGTTTATTTCACTCAAGATTGGGTTTCTCTCCCAGGTTGTTCTG
>P134
TTTGGAGAGACCGTTTCTTATTTTGTGCCGAAGCAATTTATAAAGCACAAGCTGAAACAGGTGAAATTAAAGGGCATTACTTGAATGCTACTGCGGGTACATGCGAAGAAATGATGAAAAGGGCTGTATGTGCCAGAGAATTGGGAGTTCCTATCGTAATGCATGACTATTTAACAGGCGGATTCACTGCAAATACGAGCTTGGCTCATTATTGCCGTGATAATGGTCTACTTCTTCATATCCACCGTGCAATGCATGCAGTTATTGATAGACAGAAGAATCATGGTATGCACTTCCGTGTACTAGCTAAAGCCTTACGTATGTCTGGCGGAGACCATGTTCACGCTGGTACAGTAGTAGGTAAACTTGAAGGAGAAAGAGACATAACTTTAGGCTTTGTTGATTTACTACGTGATGATTTTGTTGAGAAAGATCGAAGCCGTGGTGTTTATTTCACTCAAGATTGGGTTTCTCTACCAGGTTGTT
>P135
TTGGAGAGACCGTTTCTTATTTTGTGCCGAAGCAATTTATAAAGCACAAGCTGAAACAGGTGAAATTAAAGGGCATTACTTGAATGCTACTGCGGGTACATGCGAAGAAATGATGAAAAGGGCTGTATGTGCCAGAGAATTGGGAGTTCCTATCGTAATGCATGACTATTTAACAGGCGGATTCACTGCAAATACGAGCTTGGCTCATTATTGCCGTGATAATGGTCTACTTCTTCATATCCACCGTGCAATGCATGCAGTTATTGATAGACAGAAGAATCATGGTATGCACTTCCGTGTACTAGCTAAAGCCTTACGTATGTCTGGCGGAGACCATGTTCACGCTGGTACAGTAGTAGGTAAACTTGAAGGAGAAAGAGACATAACTTTAGGCTTTGTTGATTTACTACGTGATGATTTTGTTGAGAAAGATCGAAGCCGTGGTGTTTATTTCACTCAAGATTGGGTTTCTCTACCAGGTGTTCTG
>P136
TTGGAGAGACCGTTTCTTATTTTGTGCCGAAGCAATTTATAAAGCACAAGCTGAAACAGGTGAAATTAAAGGGCATTACTTGAATGCTACTGCGGGTACATGCGAAGAAATGATGAAAAGGGCTGTATGTGCCAGAGAATTGGGAGTTCCTATCGTAATGCATGACTATTTAACAGGCGGATTCACTGCAAATACGAGCTTGGCTCATTATTGCCGTGATAATGGTCTACTTCTTCATATCCACCGTGCAATGCATGCAGTTATTGATAGACAGAAGAATCATGGTATGCACTTCCGTGTACTAGCTAAAGCCTTACGTATGTCTGGCGGAGACCATGTTCACGCTGGTACAGTAGTAGGTAAACTTGAAGGAGAAAGAGACATAACTTTAGGCTTTGTTGATTTACTACGTGATGATTTTGTTGACAAAGATCGAAGCCGTGGTGTTTATTTCACTCAAGATTGGGTTTCTCTACCAGGTGTTCTGTCCG
>P138
TTGGAGAGACCGTTTCTTATTTTGTGCCGAAGCAATTTATAAAGCACAAGCTGAAACAGGTGAAATTAAAGGGCATTACTTGAATGCTACTGCGGGTACATGCGAAGAAATGATGAAAAGGGCTGTATGTGCCAGAGAATTGGGAGTTCCTATCGTAATGCATGACTATTTAACAGGCGGATTCACTGCAAATACGAGCTTGGCTCATTATTGCCGTGATAATGGTCTACTTCTTCATATCCACCGTGCAATGCATGCAGTTATTGATAGACAGAAGAATCATGGTATGCACTTCCGTGTACTAGCTAAAGCCTTACGTATGTCTGGCGGAGACCATGTTCACGCTGGTACAGTAGTAGGTAAACTTGAAGGAGAAAGAGACATAACTTTAGGCTTTGTTGATTTACTACGTGATGATTTTGTTGACAAAGATCGAAGCCGTGGAGTTTATTTCACTCAAGATTGGGTTTCTCTACCAGGTTGTT
>P139
TTGGAGAGACCGTTTCTTATTTTGTGCCGAAGCAATTTATAAAGCACAAGCTGAAACAGGTGAAATTAAAGGGCATTACTTGAATGCTACTGCGGGTACATGCGAAGAAATGATGAAAAGGGCTGTATGTGCCAGAGAATTGGGAGTTCCTATCGTAATGCATGACTATTTAACAGGCGGATTCACTGCAAATACGAGCTTGGCTCATTATTGCCGTGATAATGGTCTACTTCTTCATATCCACCGTGCAATGCATGCAGTTATTGATAGACAGAAGAATCATGGTATGCACTTCCGTGTACTAGCTAAAGCCTTACGTATGTCTGGCGGAGACCATGTTCACGCTGGTACAGTAGTAGGTAAACTTGAAGGAGAAAGAGACATAACTTTAGGCTTTGTTGATTTACTACGTGATGATTTTGTTGACAAAGATCGAAGCCGTGGAGTTTATTTCACTCAAGATTGGGTTTCTCTACCAGGTGTT
>P140
TTGGAGAGACCGTTTCTTATTTTGTGCCGAAGCAATTTATAAAGCACAAGCTGAAACAGGTGAAATTAAAGGGCATTACTTGAATGCTACTGCGGGTACATGCGAAGAAATGATGAAAAGGGCTGTATGTGCCAGAGAATTGGGAGTTCCTATCGTAATGCATGACTATTTAACAGGCGGATTCACTGCAAATACGAGCTTGGCTCATTATTGCCGTGATAATGGTCTACTTCTTCATATCCACCGTGCAATGCATGCAGTTATTGATAGACAGAAGAATCATGGTATGCACTTCCGTGTACTAGCTAAAGCCTTACGTATGTCTGGCGGAGACCATGTTCACGCTGGTACAGTAGTAGGTAAACTTGAAGGAGAAAGAGACATAACTTTAGGCTTTGTTGATTTACTACGTGATGATTTTGTTGACAAAGATCGAAGCCGTGGTGTTTATTTCACTCAAGATTGGGTTTCTCTACCAGGTTG
>P141
TTGGAGAGACCGTTTCTTATTTTGTGCCGAAGCCCTTTTTAAAGCACAGGCCGAAACAGGTGAAATCAAAGGGCATTACTTGAATGCTACTGCAGGTACATGCGAAGAAATGATGAAAAGGGCTATATTTGCCAGAGAATTGGGGGCTCCTATCGTAATGCATGACTACTTAACAGGTGGATTCACTGCAAATACTAGCTTGGCTCATTATTGCCGAGATAATGGTCTACTTCTTCACATCCACCGTGCAATGCATGCAGTTATTGATAGACAGAAAAATCATGGTATGCACTTTCGGGTACTAGCTAAAGGACTACGTATGTCGGGTGGAGATCATATTCACGCGGGTACTGTAGTAGGTAAACTTGAAGGAGAAAGAGGGATTACTTTGGGCTTTGTTGATTTACTACGTTTTGACTTTATTGAAAAAGATCGAAGCCGCGGTATTTATTTCACTCAAGATTGGGTCTCTCTACCGGGTGTTATACCTGTAGCTTCTGGGGGTATTCTA
>P142
CTGGAGAGACCGTTTCTTATTTTGTGCCGAAGCACTTTATAAAGCACAGGCTGAAACAGGTGAAATCAAAGGGCATTACTTGAATGCTACTGCGGGTACATGTGAAGAAATGATGAAAAGGGCCATATGTGCCAGAGAATTGGGAGTTCCTATCGTAATGCATGACTACTTAACAGGTGGGTTCACTGCAAATACTAGCTTGGCTCATTATTGCCGAGATAATGGTCTACTTCTTCACATCCATCGCGCAATGCACGCAGTTATTGATAGACAGAAGAATCATGGTATGCACTTTCGTGTACTAGCTAAAGCTTTACGTATGTCTGGTGGAGATCATATTCACGCTGGTACAGTAGTAGGTAAACTTGAAGGAGAAAGGGACATAACTTTGGGCTTTGTTGATTTACTACGTGATGATTTTATTGAAAAAGATCGAAGCCGTGGTATTTATTTCACTCAAGATTGGGTTTCTCTACCAGGTGTTC
>P143
CTGGAGAGACCGTTTCTTATTTTGTGCCGAAGCACTTTATAAAGCACAGGCTGAAACAGGTGAAATCAAAGGGCATTACTTGAATGCTACTGCGGGTACATGTGAAGAAATGATGAAAAGGGCCATATGTGCCAGAGAATTGGGAGTTCCTATCGTAATGCATGACTACTTAACAGGTGGGTTCACTGCAAATACTAGCTTGGCTCATTATTGCCGAGATAATGGTCTACTTCTTCACATCCATCGCGCAATGCACGCAGTTATTGATAGACAGAAGAATCATGGTATGCACTTTCGTGTACTAGCTAAAGCTTTACGTATGTCTGGTGGAGATCATATTCACGCTGGTACAGTAGTAGGTAAACTTGAAGGAGAAAGGGACATAACTTTGGGCTTTGTTGATTTACTACGTGATGATTTTATTGAAAAAGATCGAAGCCGTGGTATTTATTTCACTCAAGATTGGGTTTCTCTACCAGGTTGTT
>P144
TTGGAGAGACCGTTTCTTATTTTGTGCCGAAGCACTTTTTAAAGCACAGGCTGAAACAGGTGAAATCAAAGGGCATTACTTGAATGCTACTGCGGGTACATGTGAAGAAATGATTAAAAGGGCCGTATTTGCCAGAGAATTGGGAGTTCCTATCGTAATGCATGACTACTTAACAGGTGGGTTCACTGCAAATACTAGCTTGGCTCATTATTGCCGAGATAATGGTCTACTTCTTCACATCCATCGTGCAATGCACGCAGTTATTGATAGACAGAAGAATCATGGTATGCACTTTCGTGTACTAGCTAAAGCTTTACGTCTGTCTGGTGGAGATCATATTCACGCTGGTACAGTAGTAGGTAAACTTGAAGGAGAAAGGGACATAACTTTGGGCTTTGTTGATTTACTACGTGATGATTTTATTGAAAAAGATCGAAGCCGTGGTATTTATTTCACTCAAGATTGGGTTTCTCTACCAGGTGTTCTGCCTGTAGCTTCGGGAGGTTATT
>P145
CTGGAGAGACCGTTTCTTATTTTGTGCCGAAGCAATTTTTAAAGCACAGGCTGAAACAGGTGAAATCAAAGGGCATTACTTGAATGCTACTGCGGGTACATGTGAAGAAATGATGAAAAGGGCCGTATGTGCCAGAGAATTGGGAGTTCCTATCGTAATGCATGACTACTTAACGGGTGGGTTCACTGCAAATACTAGCTTGGCTCATTATTGCCGAGATAATGGTCTACTTCTTCACATCCATCGCGCAATGCACGCAGTTATTGATAGACAGAAGAATCATGGTATGCACTTTCGTGTACTAGCTAAAGCTTTACGTCTGTCTGGTGGAGATCATATTCACGCTGGTACAGTAGTAGGTAAACTTGAAGGAGAAAGGGACATAACTTTGGGCTTTGTTGATTTACTACGTGATGATTTTATTGAAAAAGATCGAAGCCGTGGTATTTATTTCACTCAAGATTGGGTTTCTCTGCCAGGTGTTC
>P146
CTGGAGAGACCGTTTCTTATTTTGTGCCGAAGCAATTTATAAAGCACAGGCTGAAACAGGTGAAATCAAAGGGCATTACTTGAATGCTACTGCGGGTACATGTGAAGAAATGATGAAAAGGGCTATATTTGCCAGAGAGTTGGGAGTTCCTATCGTAATGCATGACTACTTAACAGGTGGGTTCACTGCAAATACTAGCTTGGCTCATTATTGCCGAGATAATGGTCTACTTCTTCACATCCATCGCGCAATGCACGCAGTTATTGATAGACAGAAGAATCATGGTATGCACTTTCGTGTACTAGCTAAAGCTTTACGTCTGTCTGGTGGAGATCATATTCACGCTGGTACAGTAGTAGGTAAACTTGAAGGAGAAAGGGACATAACTTTGGGCTTTGTTGATTTACTACGTGATGATTTTATTGAAAAAGATCGAAGCCGTGGTATTTATTTCACTCAAGATTGGGTTTCTCTACCAGGTGTTATA
>P147
CTGGAGAGACCGTTTCTTATTTTGTGCCGAAGCAATTTATAAAGCACAGGCTGAAACAGGTGAAATCAAAGGGCATTACTTGAATGCTACTGCGGGTACATGTGAAGAAATGCTGAAAAGGGCTATATTTGCCAGAGAGTTGGGAGTTCCTATCATAATGCATGACTACTTAACAGGTGGGTTCACTGCAAATACTAGCTTGGCTCATTATTGCCGAGATAATGGTCTACTTCTTCACATCCATCGCGCAATGCACGCAGTTATTGATAGACAGAAGAATCATGGTATGCACTTTCGTGTACTAGCTAAAGCTTTACGTCTGTCTGGTGGAGATCATATTCACGCTGGTACAGTAGTAGGTAAACTTGAAGGAGAAAGGGACATAACTTTGGGCTTTGTTGATTTACTACGTGATGATTTTATTGAAAAAGATCGAAGCCGTGGTATTTATTTCACTCAAGATTGGGTTTCTCTACCAGGTGTTATA
>P148
CTGGAGAGACCGTTTCTTATTTTGTGCCGAAGCAATTTATAAAGCACAGGCTGAAACAGGTGAAATCAAAGGGCATTACTTGAATGCTACTGCGGGTACATGTGAAGAAATGCTGAAAAGGGCTATATTTGCCAGAGAGTTGGGAGTTCCTATCATAATGCATGACTACTTAACAGGTGGGTTCACTGCAAATACTAGCTTGGCTCATTATTGCCGAGATAATGGTCTACTTCTTCACATCCATCGCGCAATGCACGCAGTTATTGATAGACAGAAGAATCATGGTATGCACTTTCGTGTACTAGCTAAAGCTTTACGTCTGTCTGGTGGAGATCATATTCACGCTGGTACAGTAGTAGGTAAACTTGAAGGAGAAAGGGACATAACTTTGGGCTTTGTTGATTTACTACGTGATGATTTTATTGAAAAAGATCGAAGCCGTGGTATTTATTTCACTCAAGATTGGGTTTCTCTACCAGGTT
>P149
TTGGAGAGACCGTTTCTTGTTTTGTACCGAAGCACTTTATAAAGCACAGGCTGAAACAGGTGAAATCAAAGGGCATTACTTGAATGCTACTGCGGGTACATGTGAAGAAATGATGAAAAGGGCCGTATTTGCCAGAGAATTGGGAGTTCCTATCGTAATGCATGACTACTTAACAGGCGGGTTCACTGCAAATACTAGCTTGGCTCATTATTGCCGAGATAATGGTCTACTTCTTCACATCCATCGCGCAATGCACGCAGTTATTGATAGACAGAAGAATCATGGTATGCACTTTCGTGTACTAGCTAAAGCTTTACGTCTGTCTGGTGGAGATCATATTCACGCTGGTACAGTAGTAGGTAAACTTGAAGGAGAAAGGGACATAACTTTGGGCTTTGTTGATTTACTACGTGATGATTTTATTGAAAAAGATCGAAGCCGCGGTATTTATTTCACTCAAGATTGGGTTTCTATACCAGGTGTTATACCCGTAGCT
>P150
TTGGAGAGACCGTTTCTTATTTTGTGCCGAAGCAATTTATAAAGCACAGGCTGAAACAGGTGAAATCAAAGGGCATTACTTGAATGCTACTGCGGGTACATGTGAAGAAATGATCAAAAGGGCTGTATTTGCCAGAGAATTAGGAGCTCCTATCGTAATGCATGACTATTTAACAGGGGGATTCACGGCAAATACTAGCTTGGCTCATTATTGCCGAGATAATGGTCTACTTCTTCACATCCATCGCGCAATGCACGCAGTTATTGATAGACAGAAGAATCATGGTATGCACTTCCGTGTACTAGCTAAAGCCTTACGTATGTCTGGTGGAGATCATATTCACGCTGGTACAGTAGTAGGTAAACTTGAAGGAGAAAGAGACATAACTTTGGGGTTTGTTGATTTACTACGTGATGATTTTATTGAAAAAGATCGAAGCCGTGGTATTTATTTCACTCAAGATTGGGTCTCTCTACCAGGTGTTC
>P151
TTGGAGAGACCGTTTCGTATTTTGTGCCGAAGCAATTTTTAAAGCACAAACCGAAACAGGTGAAATCAAAGGACATTATTTGAATGCTACTGCAGGTACATGCGAAGAAATGATCAAAAGGGCTGTATTTGCCAGAGAATTGGGAGTTCCTATCATAATGCATGACTACTTAACAGGGGGATTTACTGCAAATACTAGCTTGGCTCATTATTGCCGAGATAATGGTTTACTTCTTCACATCCACCGCGCAATGCATGCAGTTATTGATAGACAGAAGAATCATGGTATACACTTTCGTGTACTAGCTAAAGCGTTACGTATGTCTGGTGGAGATCATATTCACGCCGGTACTGTAGTAGGTAAACTTGAAGGAGAAAGAGACATCACTTTGGGCTTTGTTGATTTATTGCGTGATGACTTTATTGAAAAAGATCGAAGCCGTGGTATTTATTTCACTCAAGATTGGGTCTCTCTACCAGGTGTTTTGCCCGTGGCTTCTGGGGGTTA
>P152
TTTGGAGAGACCGTTTCTTATTTTGTGCTGAAGCACTTTATAAAGCACAGGCCGAAACAGGTGAAATCAAAGGGCATTACTTGAATGCTACTGCAGGTACATGCGAAGAAATGATCAAAAGAGCTGTATTTGCCAGAGAATTGGGAGCTCCTATCGTAATGCATGATTACTTAACAGGAGGATTTACTGCAAATACTAGCTTGGCTCATTATTGCCGGGATAATGGCCTACTTCTTCACATCCATCGTGCAATGCATGCGGTTATTGATAGACAGAAGAATCATGGTATGCACTTTCGTGTACTAGCTAAAGCGGTACGTATGTCTGGTGGAGATCATGTTCACGCTGGTACCGTAGTAGGTAAACTTGAAGGGGAACGAGACATCACTTTGGGCTTTGTTGATTTACTACGTGATGATTATATTGAAAAAGCCGAAGTCGCGGTATTTATTTCACTCAAGATTGGGTTTCGATGCCAGGTGTTATACCC
>P153
CTGGAGAGACCGTTTCTTATTTTGTGCCGAAGCACTTTATAAAGCACAAGCGGAAACAGGTGAAATCAAAGGGCATTATTTGAATGCTACTGCAGGTACATGTGAAGAAATGATCAAAAGGGCTGTATTTGCCAGAGAATTGGGAGTTCCTATCGTAATGCATGACTACTTAACAGGGGGATTCACTGCAAATACTAGCTTGGCCCATTATTGTCGAGATAATGGTTTACTTCTTCACATTCATCGCGCAATGCATGCAGTTATTGATAGACAGAAGAATCATGGTATGCACTTTCGTGTACTAGCTAAGGCATTACGTATGTCTGGCGGGGACCATATTCACGCCGGTACCGTAGTAGGTAAACTTGAAGGGGAAAGAGAAATCACTTTGGGCTTTGTTGATTTACTTCGTGATGATTTTATTGAAAAAGATCGAAGCCGTGGTATTTATTTCACTCAAGATTGGGTTTCTCTACCGGGTGTTATACCCGTGGCTTCAGGGGGTTA
>P154
TTGGAGAGACCGTTTCTTATTTTGTGCCGAAGCACTTTTTAAAGCACAGGCCGAAACAGGTGAAATCAAAGGGCATTATTTTAATGCTACTGCGGGTACATGCGAAGAAATGATAAAAAGAGCTGTATGTGCCAGAGAATTAGGCGTTCCTATCGTAATGCATGACTACTTAACAGGGGGGTTCACTGCAAATACTAGCTTAGCTCACTATTGCCGGGATAATGGTCTACTTCTTCATATCCATCGTGCAATGCATGCAGTTATCGATAGACAGAAAAATCATGGTATGCACTTTCGTGTATTAGCTAAAGGGTTACGTTTGTCTGGTGGAGATCATATTCACGCTGGTACTGTAGTAGGTAAACTTGAAGGAGAAAGGGAAATTACTTTAGGTTTTGTTGATTTACTACGTGATGATTTTATTGACAAAGATCGAAGTCGCGGTATTTATTTCACTCAGGATTGGGTTTCTTTACCAGGTATTTTGCCCGTTGCTTCGGGGGTATTCACGTTTG
>P155
TTGGAGAGACCGTTTCCTATTTTGTGCCGAAGCACTTTTTAAAGCACAAGCTGAAACAGGTGAAATCAAAGGGCATTACTTGAATGCTACTGCGGGTACATGCGAAGAAATGATGAAAAGGGCTATATTTGCCAGAGAATTGGGAGCTCCTATCGTAATGCATGACTATTTAACAGGCGGATTCACTGCAAATACGAGCTTGGCTCATTATTGCCGGGATAATGGTCTACTTCTTCATATCCACCGTGCAATGCATGCAGTTATTGATAGACAGAAGAATCATGGTATGCACTTCCGTGTACTAGCGAAAGGCTTACGTATGTCTGGCGGAGACCATATTCACGCTGGTACAGTAGTAGGTAAACTTGAAGGAGAAAGAGACATAACTTTAGGCTTTGTTGATTTACTACGTGATGATTTTATTGAAAAAGATCGAAGCCGTGGTATTTATTTCACTCAAGATTGGGTTTCTCTACCAGGTTATTCTGCCTGTAGCTTCGGGTGGTATTCACGTTTGGCATATG
>P156
TTGGAGAGACCGTTTCCTATTTTGTGCCGAAGCACTTTTTAAAGCACAAGCTGAAACAGGTGAAATCAAAGGGCATTACTTGAATGCTACTGCGGGTACATGCGAAGAAATGATGAAAAGGGCTATATTTGCCAGAGAATTGGGAGCTCCTATCGTAATGCATGACTATTTAACAGGCGGATTCACTGCAAATACGAGCTTGGCTCATTATTGCCGGGATAATGGTCTACTTCTTCATATCCACCGTGCAATGCATGCAGTTATTGATAGACAGAAGAATCATGGTATGCACTTCCGTGTACTAGCGAAAGGCTTACGTATGTCTGGCGGAGACCATATTCACGCTGGTACAGTAGTAGGTAAACTTGAAGGAGAAAGAGACATAACTTTAGGCTTTGTTGATTTACTACGTGATGATTTTATTGAAAAAGATCGAAGCCGTGGTATTTATTTCACTCAAGATTGGGTTTCTCTACCAGGTATTCTGCCTG
>P158
TTGGAGAGACCGTTTCGTATTTTGTGCCGAAGCGATTTATAAAGCACAGGCTGAAACAGGTGAAATCAAAGGGCATTACTTGAATGCTACTGCCGGTACATGCGAAGAAATGATCAAAAGGGCTGTATTTGCTAGAGAACTGGGTGTCCCTATCATAATGCATGACTACTTAACGGGGGGATTCACTGCAAATACTAGCTTGGCTCATTATTGCCGAGATAATGGTCTACTTCTTCACATCCACCGTGCAATGCATGCAGTTATTGATAGACAGAAAAATCATGGTATGCACTTTCGTGTACTAGCGAAGGCCCTACGTATGTCTGGTGGAGACCATATTCATGCTGGTACCGTAGTGGGTAAACTTGAGGGTGAAAGAGATATCACTTTAGGCTTTGTTGATTTACTACGTGATGATTTTATTGAAAAAGCCGAAGCCGCGGTATTTATTTCACTCAAGATTGGGTCTCTCTACCAGGTGTTCTGTCCG

>A0001
AATGCGATAAGTAATGTGAATTGCAGAATTTAGTGAATCATCGAATCTTTGAACGCACATTGCGCCCCTTGGTATTCCGAGGGGCATGCCTGTTCGAGCGTCATTACAACCCTCAAGCAATGCTTGGTATTGGGCTCCGCTGCTCACCTAGCGGGCCTTAAAATCAGTGGCGGTGCCGTCGGGCCCTGAGCGTAGTAAATATCCTCGCTATAGGGACTCGGTGGACGCTGGCCATCAACCCCCAACTCTCTAAGTTTGACCTCGGATCAGGTAGGGATACCCGCTGAACTTAAGCATATCAATAAGCGGAGGAAAAGAAACCAACAGGGATTGCCTCAGTAACGGCGAGTGAAGCGGCAACAGCTCAAATTTGAAATCTGGCTCTTTCAGGGTCCGAGTTGTAATTTGTAGAAGATGCTTCGGGTGTGGCTCTGGTCTAAGTTCCTTGGAACAGGACGTCATAGAGGGTGAGAATCCCGTATGTGACTGGCTGCCTTCGCCTATGTGAAGCTCTTTCGACGAGTCGAGTAGTTTGGGAA
>A0002
AATGCGATAAGTAATGTGAATTGCAGAATTCAGTGAATCATCGAATCTTTGAACGCACATTGCGCCCCTTGGTATTCCGGGGGGCATGCCTGTTCGAGCGTCATTACAACCCTCAAGCCTGGCTTGGTGTTGGGCCTCGCCGTTTTGGCGGGCCTTAAAATCAGTGGCGGTGCCGTCGAGGCCCTGAGCGTAGTAAATATCCTCGCTATAGGAGCCTGGCGGACGCTGGCTATAAACCCCCATTTTCCAAGTTTGACCTCGGATCAGGTAGGGATACCCGCTGAACTTAAGCATATCAATAAGCGGAGGAAAAGAAACCAACAGGGATTGCCTCAGTAACGGCGAGTGAAGCGGCAACAGCTCAAATTTGAAATCTGGCTCTTTCAGGGTCCGAGTTGTAATTTGTAGAAGATGCTTCGGGTGTGGCTCCGGTCTAAGTTCCTTGGAACAGGACGTCATAGAGGGTGAGAATCCCGTATGTGACTGGCTGCCTTCGCCTATGTGAAGCTCTTTCGACGAGTCGAGTAGTTTGGGAA
>A0003
AATGCGATAAGTAATGTGAATTGCAGAATTCCAGTGAATCATCGAATCTTTGAACGCACATTGCGCCCATTAGTATTCTAGTGGGCATGCCTGTTCGAGCGTCATTTCAACCCTCAGACCTTATCTAGTCTGGTGTTGGGGCATCTGCAGCTGCAGGCCCTGAAAAACAGTGGCGGTGTCCGCTAACACTCCGGGCGCAGTAATTTGTTCTCGTCTAGGATGTGTGGTGGGCTGCTAGCCGTAAAACCCTTTTAATTTTCAAAAGGTTGACCTCGGATCAGGTAGGAATACCCGCTGAACTTAAGCATATCAATAAGCGGAGGAAAAGAAACCAACAGGGATTGCCCTAGTAACGGCGAGTGAAGCGGCAACAGCTCAAATTTGAAATCTGGCTTCGGCCCGAGTTGTAATTTGTAGAGGATGCTTTTGGTTATGGTCCTTCTGAGTTCCCTGGAACGGGACGCCATAGAGGGTGAGAGCCCCGTACAGTTGGACATTATGCCTTTGTAAACGCTCCTTCGACGAGTCGAGTAGTTTGGGAATGCAGCT
>A0004
AATGCGATAAGTAATGCGAATTGCAGAATTCCGTGAGTCATCGAATCTTTGAACGCACATTGCGCCCGTTAGTACTCTAGCGGGCATGCCTGTTCGAGCGTCATTTCAACCCTCAAGCTCTGCTTGGTGTTGGGGCACTATAGTGGATATAGGCCCTGAAAGACAGTGGCGGGCTCACTATAACTCCGAGCGTAGTACATACCTCGCTTAGGGCGTTTTGGTGGGATCTGGCCTTGCAACCCAACTTCAAATGGTTGACCTCGAATCAGGTAGGAATACCCGCTGAACTTAAGCATATCAATAAGCGGAGGAAAAGAAACCAACAGGGATTGCCCTAGTAACGGCGAGTGAAGCGGCAACAGCCCAAATTTTAAATCTGGCTTCGGCCCGAGTTGTAATTTGCAGAGGATGCTTTTGGCGCGGTGCCTTCTAAGTTCCCTGGAACGGGACGCCATAGAGGGTGAGAGCCCCGTACCGTTGGTAACCAAGCCTGTGTAAAGCTCCTTCGACGAGTCGAGTAGTTTGGGAATGCAGCT
>A0005
AATGCGATAAGTAATGTGAATTGCAGAATTTCAGTGAATCATCGAATCTTTGAACGCATATTGCGCCCATTAGCATTCTAGTGGGCATGCCTGTCCGAGCGTCATTTCAACCCTCAGGTTCGTACGCGGCCTGGTGTTGGGGAATCTGCGGCTGACCGCAGGCCCTAAAAGAGAGTGGCGGTGTCCGTCGGCACTCCGGGCGCAGTGGATATCTTTCTCGCCCAGGATGTCTGGCGGCCGGCCGGCCGTAAAACAACAGCCTAGTCGCTATAAGGTTGACCTCGGATCAGGTAGGAATACCCGCTGAACTTAAGCATATCAATAAGCGGAGGAAGAGAAACCAACAGGGATTGCCCTAGTAACGGCGAGTGAAGCGGCAACAGCTCAAATTTGAAATCTGGCCCCCGGCCCGAGTTGTAATTTGTAGAGGATGCTTTGGGCGCCGGCACCTTCCGAGTTCCCTGGAATGGGACGCCATAGAGGGTGAGAGCCCCGTACGGTGGGATGTCTAGCCTATGTA
>A0006
AAAAAATGCGATAAGTAATGTGAATTGCAGAATTCAGTGAATCATCGAATCTTTGAACGCACATTGCGCCCGCCAGTATTCTGGCGGGCATGCCTGTCCGAGCGTCATTTCAACCCTCGAACCCCTCCGGGGGGTCGGCGTTGGGGATCGGCCTCCTCTCACGGGGGCCGTCTCCGAAATACAGTGGCGGTCTCGCCGCAGCCTCTCCTGCGCAGTAGTTTGCACACTCGCATCGGGAGCGCGGCGCGTCCACAGCCGTTAAACACCCCAAACTTCTGAAATGTTGACCTCGGATCAGGTAGGAATACCCGCTGAACTTAAGCATATCAATAAGCGGAGGAAAAGAAACCAACAGGGATTGCCCCAGTAACGGCGAGTGAAGCGGCAACAGCTCAAATTTGAAATCTGGCCCCTAGGGTCCGAGTTGTAATTTGTAGAGGATGCTTTTGGTGAGGTGCCGCCCGAGTTCCCTGGAACGGGACGCCACAGAGGGTGAGAGCCCCGTCTGGCTGGCCACCGAGCCTCTGTAAAGCTCCG
>A0007
AATGCGATAAGTAATGCGAATTGCAGAATTCCAGTGAGTCATCGAATCTTTGAACGCACATTGCGCCCTTTGGTATTCCGAAGGGCATGCCTGTTCGAGCGTCATTATCACCCCTCAAGCCCCTGTGCTTGGTGTTGGACGGCTTGGTCGAATAACATCGACCCCTCCTAAAGACAATGACGGCGGCCTGTGGAACCCCCGGTACACTGAGCTTTTAACTGAGCACGTATCGGATGAGGGTGCCCAGGACACGGTCCTTCCTCCCTTAAGTGGGAAAACTTTCAAGGTTGACCTCGGATCAGGTAGGAATACGCGCTGAACTTAAGCATATCAATAAGCGCAGGAAAAGAAACCAACAGGGATTGCCTCAGTAACGGCGAGTGAAGCGGCAACAGCTCAAATTTGAAATCTGGCCTCTCGGGGTCCGAGTTGTAATTTGTAGAGGATGCTTTGGGTACCGCCCCGGTCTAAATTCTTGGAACAGAATGTCAAAGAGGGTGAGAATCCCGTCTTGGACCGGCGGTAGGGCCTATGT
>A0008
AATGCGATAAGTAATGCGAATTGCAGAATTCTGTGAGTCATCGAATCTTTGAACGCACATTGCGCCCCCTAGTATTCTAGAGGGCATGCCTGTCCGAGCGTCATTTCACCCCTCAAGCGCTGTTTCGCTTGGAGTTGGGGCTCTTGCAGCGAGCACCTGGTGCCCCGCAAGCCCTGAAATTCAGCGGCGGGCCCGCCAGCACACCGAGCGCAGTAATATTTACTTCTCGCTCAGGGCGTGCGGCGGAGCGCAGCCGACCTCTGCAAACTTTTTTAAGTTGACCTCGGATCAGGTAGGACTACCCGCTGAACTTAAGCATATCAATAAGCGGAGGAAAAGAAACCAACAGGGATTGCCCTAGTAACGGCGAGTGAAGCGGCAACAGCTCAAATTTGAAATCTGGCTTCGGCCCGAGTTGTAATTTGTAGAGGATGCTTTGGGCGCGGCGCCTTCTGAGTTCCCTGGAACGGGACGCCATAGAGGGTGAGAGCCCCGTATGGTTGGATACCGAGCC
>A0009
ATGCGATAAGTAATGTGAATTGCAGAATTTAGTGAATCATCGAATCTTTGAACGCACATTGCGCCCCTTGGTATTCCGAGGGGCATGCCTGTTCGAGCGTCATTACAACCCTCAAGCAATGCTTGGTATTGGGCTCCGCTGCTCACCTAGCGGGCCTTAAAATCAGTGGCGGTGCCGTCGGGCCCTGAGCGTAGTAAATATCCTCGCTATAGGGACTCGGTGGACGCTGGCCATCAACCCCCAACTCTCTAAGTTTGACCTCGGATCAGGTAGGGATACCCGCTGAACTTAAGCATATCAATAAGCGGAGGAAAAGAAACCAACAGGGATTGCCTCAGTAACGGCGAGTGAAGCGGCAACAGCTCAAATTTGAAATCTGGCTTCGGCCCGAGTTGTAATTTGCAGAGGATGCTTTTGGCGCGGTGCCTTCTGAGTTCCCTGGAACGGGACGCCATAGAGGGTGAGAGCCCCGTATAGTTGGACGCCAAGCCTGTGTAAAGCTCCTTCGACGAGTCGAGTAGTTTGGGAA
>A0010
ATGCGATAAGTAATGTGAATTGCAGAATTCAGTGAATCATCGAATCTTTGAACGCACATTGCGCCCCTTGGTATTCCGGGGGGCATGCCTGTTCGAGCGTCATTACAACCCTCAAGCCTGGCTTGGTGTTGGGCCCCGCCGTTTTGGCGGGCCTTAAAATCAGTGGCAGTGCCGTCGAGGCCCTAAGCGTAGTAAACATCCTCGCTATAGGAGCCTAGCGGACGCTTGCTATAAACCCCCATTTTCCAAGTTTGACCTCGGATCAGGTAGGGATACCCGCTGAACTTAAGCATATCAATAAGCGGAGGAAAAGAAACCAACAGGGATTGCCTCAGTAACGGCGAGTGAAGCGGCAACAGCTCAAATTTGAAATCTGGCTTCGGCCCGAGTTGTAATTTGTAGAGGATGCTTTTGGCGCGGTGCCTTCTGAGTTCCCTGGAACGGGACGCCATAGAGGGTGAGAGCCCCGTATGGTTGGACGCCAAGCCTGTGTAAAGCTCCTTCGACGAGTCGAGTAGTTTGGGAATGCAGCG
>A0011
AAATGCGATAAGTAATGCGAATTGCAGAATTCAGTGAGTCATCGAATCTTTGAACGCATATTGCGCCCCTTGGTATTCCGAGGGGCATGCCTGTTCGAGCGTCATTATAACCAATCCAGCCAGGCTGGGCGTTGGGCTTCGCCTCTGCGGCGGGTCTTAAAAGGAGTGGCGGCGCTGTTAGGAGCTCTGCGCGTAGTAAAATTCGCTCGCTATAGGGCTCCAGGAGCCGCTCGCCAAGTCAACCTCAACTGTTTCTCCGGTTGACCTCGGATCAGGTAGGGATACCCGCTGAACTTAAGCATATCAATAAGCGGAGGAAAAGAAACCAACAGGGATTACCTCAGTAACGGCGAGTGAAGCGGTAACAGCTCAAATTTGAAATCGGGCTCTCTCAGGGTCCGAGTTGTAATTTGTAGAAGATGCTTTGGGCGTGGCCCTGGTCGAAGTTCCTTGGAACAGGACGTCATGGAGGGTGAGAATCCCGTACGTGACTAGGTGCTTTCGCCCGTGTAAAGCTTCTTCGACGAGT
>A0012
ATGCGATAAGTAATGCGAATTGCAGAATTCCGTGAGTCATCGAATCTTTGAACGCACATTGCGCCCGCCAGCATTCTGGCGGGCATGCCTGTTCGAGCGTCATTTCAACCCTCAGGCCCTGCCTGGCGTTGGAGGACTGCGCACGCAGCCTCCCAAAGCAAGCGGCGGCGGCGCCCCAAAACCGAACGCAGTAGTTACCTCTCGTTCTGGGTCTGGGTCGTTGTCCTGCCGGAAAACCCCCATCTTATCAATGGTTGACCTCGAATCAGGTAGGAATACCCGCTGAACTTAAGCATATCAATAAGCGGAGGAAAAGAAACCAACAGGGATTGCCTTAGTAACGGCGAGTGAAGCGGCAACAGCTCAAATTTGAAATCTGGCCTTTGGCCCGAGTTGTAATTTGCAGAGGATGCTTCGGGCGCGGTGCCTTCCAAGTCCCCTGGAACGGGGCGCCGGAGAGGGTGAGAGCCCCGTACGGTTGGCGGCCAAGCCTGTGTGAAGCTCCTTCGACGAGTCGAGTAGTTTGGGAA
>A0013
AATGCGATAAGTAATGCGAATTGCAGAATTCCGTGAGTCATCGAATCTTTGAACGCACATTGCGCCCGTTAGTACTCTAGCGGGCATGCCTGTTCGAGCGTCATTTCAACCCTCAAGCACCGCTTGGCGTTGGGGCCCTACGGCTTATCGTAGGCCCTGAAAGACAGTGGCGGGCTCGCTGTAACTCCGAGCGTAGTAGCACAATTCTCGCTCAGGGCGTTCCGGCGGGTTCCGGCCGTTAAACACCCCCCAAATCCAGTGGTTGACCTCGGATCAGGTAGGAATACCCGCTGAACTTAAGCATATCAATAAGCGGAGGAAAAGAAACCAACAGGGATTGCCCTAGTAACGGCGAGTGAAGCGGCAACAGCCCAAATTTTAAATCTGGCTTCGGCCCGAGTTGTAATTTGCAGAGGATGCTTTTGGCGCGGTGCCTTCTAAGTTCCCTGGAACGGGACGCCATAGAGGGTGAGAGCCCCGTATCGTTGGCGACCAAGCCTGTGTAAAGCTCCTTCGACGAGTCGAGTAGTTTGGGAA
>A0014
AATGCGATAAGTAATGTGAATTGCAGAATTCAGTGAATCATCGAATCTTTGAACGCACATTGCGCCCATTAGTATTCTAGTGGGCATGCCTATTCGAGCGTCATTTCAACCCTTAAGCCTAGCTTAGTGTTGGGAATTTACGATTTAGTAATTCCCTAAAGTCAGTGGCAGAGCTAGTTCATCTCTCAGCGTAGTAATTTTATCTCGCTTTTGTAGAAGGTCTAGTCCTCGCCATAAGCCTTATATTTTCTAGTGGTTGACCTCGGATTAGGTAGGAATACCCGCTGAACTTAAGCATATCAATAAGCGGAGGAAAAGAAACCAACAGGGATTGCCCTAGTAACGGCGAGTGAAGCGGCAACAGCTCAAATTTGAAATCTGGCCTAGCCCGAATTGTAATTTGTAGAGGATGCTTTTGGTGCGGTCCTTCCGAGTTCCCTGGAACGGGACGCCATAGAGGGTGAGAGCCCCGTACGGTTGGATACCAATCCTTTGTAAAGCTCCTTCGACGAGTCGAGTAGTTTGGGAA
>A0015
ATGCGATAAGTAATGTGAATTGCAGAATTCAACGAATCATCGAATCTTTGAACGCATATTGCGCCCATTGGTATTCCGATGGGCATGCCTGTTCGAGCGTCATTTCAACACTCAAGCGCTGCTGCTTGGTGCTGGGGCCCTGCGGGTTGCAGGCCCTGAAAGACATTGGCAGGACAGTTATGATCCCGAGCGCAGTAAATTTTCTCGCTTAGGGCGTTATAGCGGTCTTCCGCCGTAAAACCAGACTTTTAAATCTGTAAAGTTGACCTCGGATCAGGTAGGAATACCCGCTGAACTTAAGCATATCAATAAGCGGAGGAAAAGAAACCAACAGGGATTGCCCTAGTAACGGCGAGTGAAGCGGCAACAGCTCAAATTTGAAATCTGGCCCTAGGCCCGAGTTGTAATTTGTAGAGGAAGCTTTTGGTGCGGCGCCTTCTGAGTTCCCTGGAACGGGACGCCAGAGAGGGTGAGAGCCCCGTATAGTCGGATGCCAAGCCTATGTAAACG
>A0016
AATGCGATAAGTAATGTGAATTGCAGAATTCAGTGAATCATCGAATCTTTGAACGCACATTGCGCCCGCTGGTATTCCGGCGGGCATGCCCGTTCGAGCGTCATTTTAATTCCTTCCCAGGAGGGAGCTTCTGTTCCTACAGAGGTTTCTGCCAGGGGTGTTGGCACTGGTAGCCGCCTAGGCGACCAGAGCCCAAATGCAATGGCGGACGTGCAAGCGACCCCTAGCGCAGTAGTAAACACACTTCGCTTAGGAGGCTCGTAGCATCGGACCACAGCCTAACGCAAAGCTCTTTTGCAACAGCAAAAACTTGACCTCGGATCGGGTAGGACTACCCGCTGAACTTAAGCATATCAATAAGCGGAGGAAAAGAAACCAACAGGGATTGCCTTAGTAACGGCGAGTGAAGCGGCAACAGCTCAGATTTGAAATCTGGCCTTCGGGCCCGAGTTGTAATCTGCAGAGGATGCTTCGGGTGAGGTGCCTTCCAAGTGCCCTGGAACGGGACGCCGGAGAGGGTGAGAGCCCCGTACAGTTGGACACTAAGCCCATGTGAAGCTCCTTCGACGAGTCGAGTAGTTTGGGAATGCAGCT
>A0017
AGCGCGAAATGTAGTGTGAATTGCAGAACATTGTGAATCATCGAATCTTTGAACGCACATTGCGCCTCCTCTAACCGGGAGGCATGCCTGTCTGAGCGTCATTAAACCTATAAACCCCGCTCGGGTTTGTGTTGGGCCATGCATGTCTGCACGGCCTCAAAGTCATAGGTCTTTATCCGTGGACGAGTCCCTGTCGGGCTGACCATGGATCGGACGTCTCCATCTGACTTGACCTCAGATCAGGTAGGAAGACCGCCTGAACTTAAGCATATCAATAAGGCGAGGAACAGAAACCAACAGGGATTCCCCCAGTAGTGGCGAATGAAGCGGGAAGAGCTCAAGTTTGAAATCCGGCCCAGGTCGGAGTTGTAAGCTGAAGAGGTCTCGACCGATGTGGCCTGGGTCCAATTCCCTTGGGATAGGGAGTCATGGAGGGTGAGAACCCCGTTCATGGCCCGAAGGCCTTCATCCTTGTGTCGTCTCCTCGAAGAGTCGGGTTGTTTGGGAATGC
>A0018
AATGCGATAAGTAATGTGAATTGCAGAATTCCGCGAATCATCGAATCTTTGAACGCATATTGCGCCCTTTGGTATTCCGAGGGGCATGCCTGTTCGAGCGTCATTTACATTCTCAAGCATTGCTTGGTGTTGGGGGCTGCCCTAGCGGGGCGCCTCCGAAACATAGCGGCGACGTAGCCGGACTCCCTGGCGTAGTGACCTTTTACACCGCCCCGGAGTTGTCGGTCGTGCGTTAGCCGGACAACACCCCCTTTCTTAAAATCGACCTCGGATCAGGCAGGACTACCCGCTGAACTTAAGCATATCAATAAGCGGAGGAAAAGAAACCAACCGGGATTGCCCTAGTAACGGCGAGTGAAGCGGCAACAGCTCAAATTTGAAATCTGGCTTCGGCCCGAATTGTAATTGGTAGAGGATGCATCGGGGGCGCCCCGTTCCAAGTCCGCTGGAACGCGGCGTCCTAGAGGGTGAGAATCCCGTATGCGAGCGGTGTCCGCTCCCATGTGATGCTCCTTCGACGAGTCGAGTAGTTTGGGAATGCAGCG
>A0019
ATGCGATAAGTAATGTGAATTGCAGAATTCAGTGAATCATCGAATCTTTGAACGCACATTGCGCCCATTAGTATTCTAGTGGGCATGCCTGTTCGAGCGTCATTTCAACCCTTAAGCCTAGCTTAGTGTTGGGAGTCTACTGGTGGTAACTTGTTACCTTGTAGTTCCTAAAATGAAACGGCGGATCTGCAGTATCCTCTGAGCGTAGTAAATTTTTATCTCGCTTTTGTTAGGTGCTGTGGCTCTTGCCGCTAAACCCCCAATTTTTAATGGTTGACCTCGGATCAGGTAGGAATACCCGCTGAACTTAAGCATATCAATAAGCGGAGGAAAAGAAACCAACAGGGATTGCCCTAGTAACGGCGAGTGAAGCGGCAACAGCTCAAATTTGAAATCTGGCCTTCGGGTCCGAATTGTAATTTGTAGAGGATGCTTTTGGTGCGGTACCTTCCGAGTTCCCTGGAACGGGACGCCTTAGAGGGTGAGAGCCCCGTACGGTTGGATACCAAGCCTTTGTATAGCTCCTTCGA
>A0020
AATGCGATAAGTAATGTGAATTGCAGAATTCAGTGAATCATCGAATCTTTGAACGCACATTGCGCCCGCCAGTATTCTGGCGGGCATGCCTGTTCGAGCGTCATTTCAACCCTCAAGCCCAGCTTGGTGTTGGGGCCTTGCGGTTCGCCGCAAGCCCTGAAAAGCATTGGCGGGCTCGCTATAACTCCGAGCGTAGTAATTTAACCTCGCTTTGGAAGAGTGGCGGGTACCGGCCGTTAAACCCCCTATATTTTTCAAGGTTGACCTCGGATCAGGTAGGAATACCCGCTGAACTTAAGCATATCAATAAGCGGAGGAAAAGAAACCAACAGGGATTGCCTTAGTAGCGGCGAGCGAAGCGGCAACAGCTCAAATTTGAAATCTGGCTTCGGCCCGAGTTGTAATTTGTAGAGGATGCTTTTGGCGCGGCTCCTTCTGAGTCCACTGGAACGTGGCGCCACAGAGGGTGAGAGCCCCGTATAGTTGGAAGCCAAGCCTGTGTAAAGCTCCTTCGACGAGTCGAGTAGTTTGGGAATGCAGCT
>A0021
AATGCGATAAGTAATGCGAATTGCAGAATTCCAGTGAGTCATCGAATCTTTGAACGCACATTGCGCCCTTTGGCATTCCGAAGGGCATGCCTGTTCGAGCGTCATTATCACCCCTCAAGCCTCGTGCTTGGTGTTGGACGGCCTGGCCGGGCACGCGCTGCTCGGCCCCTCCTAAAGACAATGACGGCGGTCTGTGGAACCCCCGGTACACTGAGCTTCTTTACCGAGCACGTACTGGAATAAAAGGGCGCCCGGACGACGGTCTAAAACCCCCCTTATTTCTCAAGGTTGACCTCGGATCAGGTAGGGATACGCGCTGAACTTAAGCATATCAATAAGCGCAGGAAAAGAAACCAACAGGGATTGCCTCAGTAACGGCGAGTGAAGCGGCAACAGCTCAAATTTGAAATCTGGCCCCTCGGGGTCCGAGTTGTAATTTGTAGAGGATGTTTCGGGTACCGCCCTGGTCTAAATTTCTTGGAACAGAATGTCAAAGAGGGTGAGAATCCCGTCTTGGGCCGGCGGTAGGGCCTATG
>A0022
AAATGCGATAAGTAATGTGAATTGCAGAATTCAGTGAATCATCGAATCTTTGAACGCATATTGCGCCCGCTGGTATTCCAGCGGGCATGCCTGTTCGAGCGTCATTTCAACCCTCAAGCCCTGCTTGGTGTTGGGGCGCTGCCGCCCTTCTGCAGGGAGGCAGGCCCTGAAATATAGTGGCGAGCTCGCCAGGACTCCGAGCGTAGTAGTCTATAACCTCGCTTAGGAAGGACTGGTGGTGCCCTGCCGTAAAACCCCCCTAATTTCTGAAAAGTTGACCTCGGATCAGGTAGGAATACCCGCTGAACTTAAGCATATCAATAAGCGGAGGAAAAGAAACCAACAGGGATTGCCCTAGTAACGGCGAGTGAAGCGGCAACAGCTCAAATTTGAAATCTGGCTTCGGCCCGAGTTGTAATTTGCAGAGGATGCTTCTGGCGCGGTGCCTTCCGAGTTCCCTGGAACGGGACGCCATAGAGGGTGAGAGCCCCGTATGGTCGGATACCAAGCCTGTGTGAAC
>A0023
ATGCGATAAGTAATGTGAATTGCAGAATTCAGTGAATCATCGAATCTTTGAACGCACATTGCGCTCCCTGGTATTCCGGGGAGCATGCCTGTTCGAGCGTCATTACAACCCTCAAGCGCTGCTTGGTATTGGGCGTCATCAGCGATGATGAGCCTTAAAGTTAATGGCGGCACTGCCTAGCTCTAAGCGTAGTAAATCTCTCGCTACAGAGTCCTGGAAGGCGCCTGCCCTCAGCCATAATTATCTCGTGGTTGACCTCGGATCAGGTAGGGATACCCGCTGAACTTAAGCATATCAATAAGCGGAGGAAAAGAAACCAACAGGGATTACCTCAGTAACGGCGAGTGAAGCGGTAACAGCTCAAATTTGAAATCTGGGTCTTTCAGGCTCCGAGTTGTAATTTGTAGAAGATGCTTCGAGCGTGGTCCTAGTCTAAGTTCCTTGGAACAGGACGTCACAGAGGGTGAGAATCCCGTACGTGATTAGGCGCCTAG
>A0024
ATGCGATAAGTAATGTGAATTGCAGAATTCAGTGAATCATCGAATCTTTGAACGCACATTGCGCCCCTTGGTATTCCGGGGGGCATGCCTGTTCGAGCGTCATTTCAACCCTCAAGCTTTGCTTGGTCTTGGGCACTGCCGGTAACGGCTTGCCTTAAAATCAGTGGCGGTGCCATTCGAGCTCTACGCGTAGTAATAAACCCCTCGCGATTGAGTCTTGGTGGATGCTTGCCAGCAACCCTCAATTTTTTATGGTTGACCTCGGATCAGGTAGGGATACCCGCTGAACTTAAGCATATCAATAAGCGGAGGAAAAGAAACCAACAGGGATTACCTCAGTAACGGCGAGTGAAGCGGTAATAGCTCAAATTTGAAATCTGGCTTCGGTCCGAGTTGTAATTTGTAGAAGATGCTTCGGGTGTGGCTCCGGTCTAAGTTCCTTGGAACAGGACGTCATAGAGGGTGAGAATCCCGTATGTGACTGGGTGCCTTCGCCTATGTGAAGCTCCTTCGACGAGTCGAGTTGTTTGGGAATGCTGCG
>A0025
AATGCGATAAGTAATGCGAATTGCAGAATTCCAGTGAGTCATCGAATCTTTGAACGCATATTGCGCCCTTTGGTATTCCGAAGGGCATGCCTGTTCGAGCGTCATTATCACCCCTCAAGCCCCCCCGGCTTGGTGTTGGACGGTTTGGTTTTGGGCAGACTCAAGACCCCTCCTAAAGTCAATGACGGCGGCCTGCATAACCCCCGGTACACTGAGCTTCTTAACTGAGCACGTATCGGTCTAAGGGTGGACAGGACCCGGTCTTCTTCCTGCACGGGAAAAATTCTTTCCACAAGGTTGACCTCGGATCAGGTAGGGATACCCGCTGAACTTAAGCATATCAATAAGCGGAGGAAAAGAAACCAACAGGGATTGCCTCAGTAACGGCGAGTGAAGCGGCAACAGCTCAAATTTGAAATCTGGCCCCCTGGGGTCCGAGTTGTAATTTGTAGAGGATGCTTTGGGGCGGTGCCTTCTGAGTTCCCTGGAACGGGACGCCATAGAGGGTGAGAGCCCCGTACGGTTGGACGCCAAGCCTTTGTAAACG
>A0026
ACCGCGATATGTAGTGTGAATCGCAGAACATTGTGAATCATCGAATCTTTGAACGCACATTGCGCCTTCTGTAATAAGGAGGCATGCCTGTCTGAGCGTCATTTAAACCAATGGATAATATCCGTGTTGGATGTTCGCCTTTGGCGTCATCTTAAAGACATTACCCAATAAGCGGATGAGATCCATTAGGACCGGCCGCTTTCAAGGACTTTTTTCTCTGATTTGACCTCAGATCAGGTAGGATTACCGCCTGAACTTAAGCATATCAATAAGGCGAGGAACAGAAACCAACAGGGATTCCCTCAGTAGTGGCGAATGAAGCGGGAAAAGCTCAAGTTTGAAATCTAGAGTCATCTAGAGTTGTAAGCTGAAAAGGTGTCGACCGACGTAGTCCGAGCCTAATTCTCTTGGAACAGAGAGTCATGGAGGGTGAGAACCCCGTAAATGGCCAGGTATCTTCGTCCTAGTGTCGTATCCTTAAAGAGTCGGGTTGTTTGGGAATGCn
>A0027
AATGCGATAAGTAATGCGAATTGCAGAATTCCAGTGAGTCATCGAATCTTTGAACGCACATTGCGCCCTTTGGTATTCCGAAGGGCATGCCTGTTCGAGCGTCATTATCACCCCTCAAGCCCTGTGCTTGATGTTGGACGGCTTTGGTCGAGTGTCATCGACCCCTCCTAAAGACAATGACGGCGGCCTGTGGCGCTCCCGGTACACTGAGCTTTTAACTAGGCACGTATCGGATAAGGGTGCCCAGGACACGGTCCTTCCTCCCTTAAGTGGGAAAGTTTTCAAGGTTGACCTCGGATCAGGTAGGAATACGCGCTGAACTTAAGCATATCAATAAGCGCAGGAAAAGAAACCAACAGGGATTGCCTCAGTAACGGCGAGTGAAGCGGCAACAGCTCAAATTTGAAATCTGGCCTTCGGGTCCGAGTTGTAATTTGTAGAGGATGCTTTTGGCGCGGTGCCTTCCGAGTTCCCTGGAACGGGACGCCATAGAGGGTGAGAGCCCCGTACGGTTGGATACCAAGCCTGTGTAAACG
>A0028
ATGCGATAAGTAATGCGAATTGCAGAATTCCAGTGAGTCATCGAATCTTTGAACGCATATTGCGCCCTTTGGTATTCCGAAGGGCATGCCTGTTCGAGCGTCATTATCACCCCTCAAGCCCCCCCGGCTTGGTGTTGGACGGTTTGGTTTTGGGCAGACTCAAGACCCCTCCTAAAGTCAATGACGGCGGCCTGCATAACCCCCGGTACACTGAGCTTCTTAACTGAGCACGTATCGGTCTAAGGGTGGACAGGACCCGGTCTTCTTCCTGCACGGGAAAAATTCTTTCCACAAGGTTGACCTCGGATCAGGTAGGGATACCCGCTGAACTTAAGCATATCAATAAGCGGAGGAAAAGAAACCAACAGGGATTGCCTCAGTAACGGCGAGTGAAGCGGCAACAGCTCAAATTTGAAATCTGGCCTCTTCGGGGTCCGAGTTGTAATTTGTAGAGGATGTTTTGGGTACCGCGCCGGTTTAAATTTCTTGGAACAGAATGTCAGAGAGGGTGAGAATCCCGTCTTGGACCGGTGTAGGGCCCGTGTAAAACTCCGTCGACGAGTCG
>A0029
AATGCGATAAGTAATGTGAATTGCAGAACTCAGCGAATCATCGAATCTTTGAACGCACATTGCGCCCGCCAGTATTCTGGCGGGCATGCCTGTTCGAGCGTCATTTCAACCCTCAAGCCCGGCTTGGTGTTGGGGCTCCACGGCCGCCGTGGGCCCTGAAAACTAGTGGCGGGCCCGCTGAGGCTCCGAGCGCAGTAGCTTAACCTCGCTCGCGGTGCCGCGGCGGGCGTCAGCCGTAAAACCCCCCACTTTCTCAAGGTTGACCTCGGATCAGGTAGGAATACCCGCTGAACTTAAGCATATCAATAAGCGGAGGAAAAGAAACCAACAGGGATTGCCCTAGTAACGGCGAGTGAAGCGGCAACAGCTCAAATTTGAAATCTGCCTTCGGGCCGAGTTGTAATTTGCAGAGGATGCTTTTGGCGCGGCGCCTTCTGAGTCCCCTGGAACGGGGCGCCACAGAGGGTGAGAGCCCCGTATAGTCGGACGCCTAGCCTGTGTAAAGCTCCTTCGACGAGTCGAGTAGTTTGGGAATGCAGCT
>A0030
AATGCGATAAGTAATGTGAATTGCAGAATTCAGTGAATCATCGAATCTTTGAACGCACATTGCGCCCGCTGGTATTCCGGCGGGCATGCCCGTTCGAGCGTCATTTTAATTCCTTCCCAGGAGAGAGCTTCTGTTTCTACAGAGGTTTCTGCCAGGGGTGTTGGCACCTGACGCCGTCTAGGCGACCGGAGCCTAAATGCAGTGGCGGACGCGCAAGCAGTCCCTAGCGCAGTAGATCTCAAAAACTTCGCTCAGGAGGCTCGCAGCAGCGGACCATAGCCTAACGCAAAAAAGCTTTTTGTTTTTTGCAGCAAAAACTTGACCTCGAATCGGGTAGGACTACCCGCTGAACTTAAGCATATCAATAAGCGGAGGAAAAGAAACCAACAGGGATTGCCTCAGTAACGGCGAGTGAAGCGGCAACAGCTCAGATTTGAAATCTGGCCTTCGGGCCCGAGTTGTAATCTGCAGAGGATGCTTCGGGTGCGGTGCCTTACCGAGTTCCCG
>A0031
AATGCGATAAGTAATGCGAATTGCAGAATTCCAGTGAGTCATCGAATCTTTGAACGCATATTGCGCCCTTTGGTATTCCGAAGGGCATGCCTGTTCGAGCGTCATTATCACCCCTCAAGCCCCGGGCTTGGTGTTGGACGGTTTGGTTTTGGCGACAAGACCCCTCCTAAAGCTAATGACGGCGGCCTGTGCGACCCCCGGTACACTGAGCTTCTTAACTGAGCACGTACCGGCTCCAGGGTTGACAGGACCCGGTCTTCTTCCTTCCACGGGAAAAATTCTTTCCACAAGGTTGACCTCGGATCAGGTAGGGATACCCGCTGAACTTAAGCATATCAATAAGCGGAGGAAAAGAAACCAACAGGGATTGCCTCAGTAACGGCGAGTGAAGCGGCAACAGCTCAAATTTGAAATCTGGCCTCTCGGGGTCCGAGTTGTAATTTGTAGAGGATGTTTTGGGTACCGCGCCGGTTTAAATTTCTTGGAACAGAATGTCAGAGAGGGTGAGAATCCCGTCTTGGACCGGCGTAGGGCCCGTGTAAAACTCCTTTGA
>A0032
ATGCGATAAGTAATGTGAATTGCAGAATTCAGTGAATCATCGAATCTTTGAACGCATATTGCGCTCCTTGGTATTCCGGGGAGCATGCCTGTTCGAGCGTCATTACAGCCCTCAAGCTCTGCTTGGTCTTGGGCAGCACTGGTAACGGTGCGCCTTAATATCAGTGGCGGCGTTGCTCAGCTCCAAGCGTAGTAAACTTCTCGCTATGGATGTGTGGGTGACTCTTGCCACAAACCCCCAAACCCATCAAAGGTTGACCTCGGATCAGGTAGGGATACCCGCTGAACTTAAGCATATCAATAAGCGGAGGAAAAGAAACCAACAGGGATTACCTTAGTAACGGCGAGTGAAGCGGTAATAGCTCAAATTTGAAATCTGGGCCCCCCGGGTCCGAGTTGTAATTTGTAGAAGATGCTTCGGGCGTGGCCCCAGCCTAAGTTCCTTGGAACAGGGCGTCATAGAGGGTGAGAACCCCGTATGTGGCCGGGTGCCTATGTCCATATGAAGC
>A0033
ATGCGATACGTAATGTGAATTGCAGAATTCAGTGAATCATCGAATCTTTGAACGCACATTGCGCCCCTTAGTATTCTAGGGGGCATGCCTGTTCGAGCGTCATTTCAACCCTCAAGCTCTGCTTGGTATTGGGTCGTGCCGTGTAGGCAGACCTTAAAGTGAGCGGCAGGACTCCATCAGACCTGAGCGTAGTAATTCTTCTCGCTTCTGGGACGGTGTAGGCCTTGCCTCAACCCCAATATTTCTCAGGTTGACCTCGGATCAGGTAGGGTTACCCGCTGAACTTAAGCATATCAATAAGCGGAGGAAAAGAAACCAACAGGGATTGCCTTAGTAACGGCGAGTGAAGCGGCAACAGCTCAAATTTGAAATCTGGCCTTGGCCCGAATTGTAATTTGTAGAGGATGTCTTGGGTATGGTGCGGTCTGAGTTCCCTGGAACGGGACGCCAGAGAGGGTGAGAGCCCCGTACAGATCAGTGCCTATCCTGTGTAAAGCTCCTTCGACGAGTCGAGTAG
>A0034
AATGCGATAGCTAGTGTGAATTGCAGATTTCAGTGAATCATCGAGTTTTTGAACGCACATTGCGCCCCTTGGTATTCCTTGGGGCATGCCTATTCGAGCGTCGTTGTAACCCTCAAGCGCAAGCTTGGTGTTGGGGAGTGCCCCTCTCGCGAGGCGGCAGCCCTTGAATACGTCGGCAGTGCCGGTGCAGCCTGGAGCGCAGCAGCAATGCAGCTACCATGGGCTCGCCTGGGACTTGCCAGCAACAGCAACGTCTTACCTTTCATTGCTCGACCTCGAATTAGGTAGGGATACCCGCTGAACTTAAGCATATCAATAAGCGGAGGAAAAGAAACCAACAGGGATTGCCTCAGTAACGGCGAGTGAAGCGGCAACAGCTCAAATTTGAAATCTGCCTCCTTCGGGGCCGAGTTGTAATTTGTAGAGGATGCTTCGGCGTTGGCGCTGCCCAAAGTTCCTTGGAACGGGACGTCATAGAGGGTGAGAGCCCCGTGTCTAGGTTGGATACCAATTCCG
>A0035
AATGCGATAAGTAATGTGAATTGCAGAATTCCAGTGAATCATCGAATCTTTGAACGCACATTGCGCCCATTAGCATTCTGATGGGCATGCCTGTTCGAGCGTCATTTCAACCCTCAGGCCCTTAGGTGGCCTGGCGTTGGGGATCTGCAGTTGATCGCAGGCCCTAAAAGATAGTGGCGGTGCTCGCTAGAAATCCGGGCGCAGTGGAATCTTTTTCTCGCCTAGGACGTCTTGAGGGCTGCCGGCCGTAAAACAGCGTAATTGCTAGAAGGTTGACCTCGGATCAGGTAGGAATACCCGCTGAACTTAAGCATATCAATAAGCGGAGGAAGAGAAACCAACAGGGATTGCCTCAGTAACGGCGAGTGAAGCGGCAACAGCTCAAATTTGAAATCTGGCCTCGGGCCCGAGTTGTAATTTGTAGAGGATGCTTTGGGCGCCGGTGCCTTCCGAGTTCCCTGGAATGGGACGCCATAGAGGGTGAGAGCCCCGTACGGTGGGATGCCTAG
>A0036
AATGCGATAAGTAATGTGAATTGCAGAATTCAGTGAATCATCGAATCTTTGAACGCACATTGCGCCCGCCGGTATCCCGGCGGGCATGCCTGTTCGAGCGTCATTTCTATCCTCAGGCTCTGCCTGGTGTTGGGGCACCACCGCTGGTGGGCTCCTAAAGTCAGTAGCGGGCTCGTCTAGGACCCGAGCGTAGTAGCTTATTACACCTCGCTTAGGGAGTCTAGCGCGTCTCTAGCTATAAATATACCTTCTGAAAGTTGACCTCGGATCAGGTAGGAATACCCGCTGAACTTAAGCATATCAATAAGCGGAGGAAAAGAAACCAACAGGGATCGCCCTAGTAACGGCGAGTGAAGCGGCGACAGCTCAAATTTGAAATCTGGCCCTAGGCCCGAGTTGTAATTTGTAGAGGATGCTTCGGGCGCGGTGCCTTCCAAGTCCGCTGGAATGCGGCGCCAGAGAGGGTGAGAGCCCCGTACTGTTGGCGGCCAAGCCTGTGTAAAGCTCCTTCGACGAGTCGAGT
>A0037
ATGCGATAAGTAATGTGAATTGCAGAATTCCGTGAATCATCGAATCTTTGAACGCACATTGCGCCCTCTGGCATTCCGGGGGGCATGCCTGTCCGAGCGTCATTTCTGCCATCAAGCACGGCTTGTGTGTTGGGTGCCGTCCCCCCTAGGTGGGGGACGAGTCCAAAAGGCAGCGGCGGCACCTGTGTCCGGTCCTCGAGCGTATGGGGCTCTGTCACTCGCTCTAGAGGTCTGGCTGGCGCCTGCCCCTATTTTCTTCAATCTTTCTCAAGGTTGACCTCGGATCAGGTAGGGATACCCGCTGAACTTAAGCATATCAATAAGCGGAGGAAAAGAAACCAACAGGGATTGCCTCAGTAACGGCGAGTGAAGCGGCAAGAGCTCAAATTTGAAATCTGGCTTCGGGTCCGAGTTGTAATTTGTAGAGGATGCTTCGGGTGTGGCTCCTTCTAAGTGCCCTGGAACGGGACGTCATAGAGGGTGAGAGCCCCGTACAGTCGGACGCCTA
>A0038
ATGCGATAAGTAATGTGAATTGCAGAATTCAACGAATCATCGAATCTTTGAACGCATATTGCGCCCATTGGTATTCCGATGGGCATGCCTGTTCGAGCGTCATTTCAACCCTCAAGCGCTGCAGCTTGGTGCTGGGGCTCTGCGGTAGCAGGCCCTGAAAGACATTGGCAGGGCTTCAGTGAACCCGAGTGTAGTAACTCTCTCGCTTAGGGCTTTACAGAAACTCTCCGCCGTAAACCTCCATTAATTTATACGTTGACCTCGGATCAGGTAGGAATACCCGCTGAACTTAAGCATATCAATAAGCGGAGGAAAAGAAACCAACAGGGATTGCCCTAGTAACGGCGAGTGAAGCGGCAACAGCTCAAATTTGAAATCTGGCCCTAGGCCCGAGTTGTAATTTGTAGAGGAAGCTTTTGGTGCGGCGCCTTCTGAGTTCCCTGGAACGGGACGCCATAGAGGGTGAGAGCCCCGTATAGTCGGACGCCAAGCCTCTGTAAAGCTCCTTCGTCGAGTCGAGTAGTTTGGGAATGCAGCG
>A0039
ATGCGATAAGTAATGTGAATTGCAGAATTTAGTGAATCATCGAATCTTTGAACGCATATTGCGCTCCTTGGTATTCCGAGGAGCATGCCTGTTCGAGCGTCATTACAACTCTCAAGCTATGCTTGGTATTGGGTAGCATTGGTAACGATGCGCCTTAAAGCCATTGGTAGCACTTCTAGGTCCTAAGCGTAGTAAGTCTTTCGCTATAGATACCTAGTAAGCACTACCTATAGTCTTAAACCTTTCTAGGTTGACCTCGGATCAGGTAGGGATACCCGCTGAACTTAAGCATATCAATAAGCGGAGGAAAAGAAACCAACAGGGATTACCTTAGTAACGGCGAGTGAAGCGGTAATAGCTCAAATTTGAAATCTGGGTCTTTCAGGCTCCGAGTTGTAATTTGTAGAAGATGCTTTGGGTGTGGTCCTGGTTTAAGTTCCTTGGAACAGGACGTCATAGAGGGTGAGAATCCCGTATGTGACCAGGTGCCTACGCCTCTGTAAAGCTCTTTCAACGAGTCGAGTTGTTTGGGAA
>A0040
ATGCGATAAGTAATGTGAATTGCAGAATTTAGTGAATCATCGAATCTTTGAACGCACATTGCGCCCCTTGGTATTCCGGGGGGCATGCCTGTTCGAGCGTCATTACAACCCTCAAGCTCTGCTTGGTGTTGGGCGTCACCCGCCTGGGTGTGCCCTAAAATCAGTGGCGGCGCCGCCTGGCTCCAAGCGTAGTACATGCTCTCGCTATGGACGCCGTGTCGGTGCTTGCCAGCAACCCCCAAACTCATCAAGGTTGACCTCGGATCAGGTAGGGATACCCGCTGAACTTAAGCATATCAATAAGCGGAGGAAAAGAAACCAACAGGGATTACCTCAGTAACGGCGAGTGAAGCGGTAACAGCTCAAATTTGAAATCTGGGCCTTTCAGGCTCCGAGTTGTAATTTGTAGAAGATGCTTCGGGTGCGGCTCCGGTCTAAGTTCCTTGGAACAGGACGTCACAGAGGGTGAGAATCCCGTATGTGATCGGCTGCTTGCGCTCGTGTAAACCTTCCG
>A0041
ATGCGATAAGTAATGTGAATTGCAGAATTCAGTGAATCATCGAATCTTTGAACGCACATTGCGCCCCCTGGCATTCCGGGGGGCACACCTGTCCGAGCGCCATTTCGCCCCTCGAGCCTGGCTCGGTGTTGGGGAAGGTCCGCGGGGACCTCCGCCAAAATTTGTAGGCGCCATCGCCCGGCCTTCAGCGCACCAGGCTAATGCACGCGCGGGAATAAGGGTGGCCGGCCGCCAACGATCTCCTAAATATTGGCCTCGGATCAGGTGGGGATACCCGCTGAACTTAAGCATATCAATAAGCGGAGGAAAAGAAACCAACCGGGATTGCCCCAGTAACGGCGAGTGAAGCGGCAACTGCTCAAATTTGAAATCCGGTCCCCCCGGGGCTTGAGTTGTAATTTGCAGAGGATGCTCCGGCGAAGGTCCCGGCCGAAGTCCCCTGGAACGGGACGCCTTGGAGGGTGAGAGCCCCGTACGGCTGGGGCCCCAGCCATGTGTAGCACCTTCGACGAGTCGAGTAGTTTGGGAATGCA
>A0042
ATGCGATAAGTAATGTGAATTGCAGAATTCAGTGAATCATCGAATCTTTGAACGCACATTGCGCCCGCCAGTATTCTGGCGGGCATGCCTGTTCGAGCGTCATTTCAACCCTCAAGCCCCCGGGCTTGGTGTTGGAGATCGGCACAAGCGTCCCTCGGGTCGCCGCCGTCTCCCAAATATAGTGGCGGTCTCGCTGTAGCCTCCTCTGCGTAGTAACTCACCTCGCACTGGAACGCGGCGCGGCCAAGCCGTTAAACCCCCCACTTCTGAAGGTTGACCTCGGATCAGGTAGGACTACCCGCTGAACTTAAGCATATCAATAAGCGGAGGAAAAGAAACCAACAGGGATTGCCCTAGTAACGGCGAGTGAAGCGGCAACAGCTCAAATTTGAAATCTGGCCCTCGGGTCCGAGTTGTAATTTGTAGAGGATGCTTTTGGTGCGGTACCTTCCGAGTTCCCTGGAACGGGACGCCATAGAGGGTGAGAGCCCCGTATGGTTGGATACCAATCCTCTGTAAAGCTCCTTCGAC
>A0043
AGCGCGAAATGTAGTGTGAATTGCAGAACATTGTGAATCATCGAATCTTTGAACGCACATTGCACCTCTCGTGAGGGAGGTATGCCTGTCTGAGCGTCGTTTAAAACCAATAGCCCCTCGTGGGTCTGTCTTGGGCTCCGCACAGGGTTGCGCTGCCTTGAAGCCATGGTCTAACTCACGGACGAGCTCCTCTTGGACGTGCCGTGGGCCCGACCCTTCCTTTAAGTCTGACCTCAGATCAGGTAGGGACACCGCCTGAACTTAAGCATATCAATAAGGCGAGGAACAGAAACCAACAGGGATTCCCCCAGTAGTGGCGAATGAAGTGGGAAAAGCTCAAGTTTGAAATCTGGCAACAGCCAGAGTTGTAAGCTGAAGAGGTTGTGACCGATGTGGCTCGGGCTCAATTCCCTTGGGATAGGGAGTCGTGGAGGGTGAGAACCCCGTCTGTGGCTCGGTGGCCTACGTCTTTGCGTCGTTTCCTCGAAGAGTCGGGTTGTTTGGGAATGC
>A0044
AAATGCGATAAGTAATGTGAATTGCAGAATTCAGTGAATCATCGAATCTTTGAACGCACATTGCGCCCGCTGGTATTCCAGCGGGCATGCCTGTTCGAGCGTCATTTCAACCCTCAAGCCCTCGTGTGCTTGGTGTTGGGGCGCAGCCTGTAGAAGGGCTGGCCCTGAAATACAGTGGCGTGCTCGCTAAGACTCCGAGCGTAGTAATTTCTTCTCGCTTAGGTTGGATTAGCGGTGCGTAGCCGTAAAACCCCCCAATTTTCTGAAAGTTGACCTCGGATCAGGTAGGAATACCCGCTGAACTTAAGCATATCAATAAGCGGAGGAAAAGAAACCAACAGGGATTGCCCTAGTAACGGCGAGTGAAGCGGCAACAGCTCAAATTTGAAATCTGGCTTCGGCCCGAGTTGTAATTTGCAGAGGATGCTTCTGGCGCGGTGCCTTCCGAGTTCCCTGGAACGGGACGCCACAGAGGGTGAGAGCCCCGTATGGTTGGACACCAATTCCGTCA
>A0045
ATGCGATAAGTAATGCGAATTGCAGAATTCCGTGAGTCATCGAATCTTTGAACGCACATTGCGCCCGCTAGTACTCTAGCGGGCATGCCTGTTCGAGCGTCATTTCAACCCTCAAGCACCGCTTGGTGTTGGGGCCTTATAGCAGCAGCTGTAAGCCCTGAAAGACAGTGGCAGGCTCGCTACAACTCCGAGCGCAGTAGTATATCTCGCTTAGGACGTTTTAGCGGGCTCCGGCCGTTAAACACCCCCTATCCAGTGGTTGACCTCGGATCAGGTAGGAATACCCGCTGAACTTAAGCATATCAATAAGCGGAGGAAAAGAAACCAACAGGGATTGCCCTAGTAACGGCGAGTGAAGCGGCAACAGCCCAAATTTTAAATCTGGCCTCGGCCCGAGTTGTAATTTGCAGAGGATGCTTTTGGCGCGGTGCCTTCTAAGTTCCCTGGAATGGGACGCCATAGAGGGTGAGAGCCCCGTACCGTTGGTGACCAAGCCTGTGTAAAGCTCCTTCGACGAGT
>A0046
AATGCGATAAGTAATGTGAATTGCAGAATTTAGTGAATCATCGAATCTTTGAACGCACATTGCGCCCCTTGGTATTCCGAGGGGCATGCCTGTTCGAGCGTCATTACAACCCTCAAGCGCAGCTTGGTGTTGGGCCTCGTCGTTTGTTCGGCGGGCCCTAAAATCAGTGGCGGTGCCGTCATGGCCCTGAGCGCAGTAACGCATTCTCGCTACAGGGACCTGGCAGATGCTGGCCAATAACCCCCTAATTTTTTAAGTTTGACCTCGGATCAGGTAGGGATACCCGCTGAACTTAAGCATATCAATAAGCGGAGGAAAAGAAACCAACAGGGATTGCCTCAGTAACGGCGAGTGAAGCGGCAATAGCTCAAATTTGAAATCTGGCTCTTTCAGGGTCCGAGTTGTAATTTGTAGAAGATGCTTCGGGCGCGGCTCCGGTCTAAGTTCCTTGGAACAGGACGTCATAGAGGGTGAGAATCCCGTACGTGACTGGCTGCTTTTGCCTATGTGAAG
>A0047
ATGCGATAAGTAATGCGAATTGCAGAATTCCAGTGAGTCATCGAATCTTTGAACGCACATTGCGCCCTTTGGTATTCCGAAGGGCATGCCTGTTCGAGCGTCATTATCACCCCTCAAGCCCCGTGCTTGGTGTTGGACGGCCTGGCTGGGCGTGCTGCCCGGCCCCTCCTAAAGACAATGACGGCGGTCCGTGGAGCCCCCGGTACACTGAGCTTCTTTAACGAGCACGTACCGGAAACAGGGCGCCCGGGCGACGGTCTGAACCCCCTTATTTCTCAAAGGTTGACCTCGGATCAGGTAGGGATACGCGCTGAACTTAAGCATATCAATAAGCGCAGGAAAAGAAACCAACAGGGATTGCCTCAGTAACGGCGAGTGAAGCGGCAACAGCTCAAATTTGAAATCTGGCCCTCGGCCCGAGTTGTAATTTGTAGAGGATGCTTTGGGCGCGGTGCCTTCTGAGTTCCCTGGAACGGGACGCCATAGAGGGTGAGAGCCCCGTACGGTGGGACGCCTAGCCTATGT
>A0048
AATGCGATAGGTAATGCGAATTGCAGAATTCCGCGAGTCATCGAATCTTTGAACGCACATTGCGCCCCTCGGCTCTCCGGGGGGCATGCCTGTCCGAGCGTCATCACTATCCCCTCGAGCCTTTTGGCTTGGTTGTTGGGTCATTGTCCCTCCCATGCTCTGGGGAGGAGGGACAGGCCCGAAAGGCAGTGGTAGCTCTGGGAGCGGTCCGCGGGCGGTGGTGCAGACGAGGGAAGTCTCTCCTCTACCGCCCGGTGTGTTGCACCTAGTGGCTTTGCCGGAGGGTGTCGGTTTCTGGGGAGAGAAGTCCGCTTCCTCCCCTTCAGGTTGACCTCGGATCAGGTAGGGATACCCGCTGAACTTAAGCATATCAATAAGCGGAGGAAAAGAAACCAACCGGGATTGCCTCAGTAACGGCGAGTGAAGCGGCAAGAGCTCAAATTTGAAATCTGGCCCCTGTTTTCGGGGGTCCGAGTTGTAATTTGGAGAGGATGCTTCGGGCACGGTCCCGGTCTAAGTGCCCTGGAACAGGACGC
>A0049
ATGCGATAAGTAATGTGAATTGCAGAATTCAGTGAATCATCGAATCTTTGAACGCATATTGCGCCCATTAGTATTCTAGTGGGCATGCCTGTTCGAGCGTCATTAACACCCCTCAAGTAATCTTTTTTACTTGGTGTTGGGCGACCCTGCTAACCCTGGGCGCCTGAAAAGCAGCGGCGGGATCTAGTCATCTCTGAGCGTAGTAGTTTACTCAATCGCTTTGGTTAGGTGTCTAGTTGCTAGCCCAACTTACTTTTATTCCAAAAGTTGACCTCGGATCAGGTAGGAATACCCGCTGAACTTAAGCATATCAATAAGCGGAGGAAAAGAAACCAACAGGGATTGCCTCAGTAACGGCGAGTGAAGCGGCAACAGCTCAAATTTGAAATCTGGCTTCGGCCCGAGTTGTAATTTGTAGAGGATGCTTTCGGTGCGGTACCTTCTGAGTTCCCTGGAACGGGACGCCAGAGAGGGTGAGAGCCCCGTACAGTTGGACACCAAGCCTGTGTAAAGCTTCCGTCGACG
>A0050
ATGCGATAAGTAATGTGAATTGCAGAATTCAGTGAATCATCGAATCTTTGAACGCACATTGCGCCCGCTGGTATTCCAGCGGGCATGCCTGTTCGAGCGTCATTTCAACCCTCAAGCCCTGCTTGGTGTTGGGGCGCTGCCGCCGCCTCCGGGCGGCCGGCATGCCCTGAAATCTAGTGGCGAGCTCGCCAGGACTCCGAGCGTAGTAGTCTTACCACCTCGCTTAGGACGGACTGGCGGTGCCCTGCCGTAAAATAAAACCCCTAGAAAATTTGACCTCGGATCAGGTAGGAATACCCGCTGAACTTAAGCATATCAATAAGCGGAGGAAAAGAAACCAACAGGGATTGCCCTAGTAACGGCGAGTGAAGCGGCAACAGCTCAAATTTGAAATCTGGCCCCAGGCCCGAGTTGTAATTTGCAGAGGATGCCTCTGGCGCGGTGCCTTCCGAGTTCCCTGGAACGGGACGCCACAGAGGGTGAGAGCCCCGTATGGTCGGACGCCAAG
>A0051
ATGCGATAAGTAATGTGAATTGCAGAATTCCGCGAATCATCGAATCTTTGAACGCATATTGCGCCCTTTGGTATTCCGAGGGGCATGCCTGTTCGAGCGTCATTTACATTCTCAAGCATTGCTTGGTGTTGGGGGCTGCCCTAGCGGGGCGCCTCCGAAATATAGCGGCGACGTAGCCGGACTCCCTGGCGTAGTGACCTTTTACACCGCCCCGGAGTTGTCGGTCGTGCGTTAGCCGGACAACACCCCCTTTCTTAAAATCGACCTCGGATCAGGCAGGACTACCCGCTGAACTTAAGCATATCAATAAGCGGAGGAAAAGAAACCAACCGGGATTGCCCTAGTAACGGCGAGTGAAGCGGCAACAGCTCAAATTTGAAATCTGGCTTCGGCCCGAGTTGTAATTTGCAGAGGATGCTTCTGGCGCGGTGCCTTCCGAGTTCCCTGGAACGGGACGCCATAGAGGGTGAGAGCCCCGTACAGTTGGACACCAAGCCTGTGTAAAGCTCCTTCGACGAGTCGAGTAGTTTGGGAA
>A0052
ATGCGATAAGTAATGTGAATTGCAGAATTCAGTGAATCATCGAATCTTTGAACGCACATTGCGCCCGCCAGTATTCTGGCGGGCATGCCTGTTCGAGCGTCATTTCAACCCTCAAGCACCTTCGGGAGCTTGGTGTTGGGGATCGGCAGGGCGTCCTTCGGGTCGCGCCGTCCCCCAAATCTAGTGGCGGTCTCGCTGTAGCTTCCTCTGCGTAGTAATACACCTCGCTCTGGAGTCTCGGTGCGGCCACGCCGTTAAACCCCCAACTTTTTTCTGGTTGACCTCGAATCAGGTAGGACTACCCGCTGAACTTAAGCATATCAATAAGCGGAGGAAAAGAAACCAACAGGGATTGCCCTAGTAACGGCGAGTGAAGCGGCAACAGCTCAAATTTGAAATCTGGCCTTCGGGTCCGAGTTGTAATTTGTAGAGGATGCTTTTGGTGCGGTACCTTCCGAGTTCCCTGGAACGGGACGCCATAGAGGGTGAGAGCCCCGTCAGTTGCTGG
>A0053
AATGCGATAAGTAATGTGAATTGCAGAATTCAGTGAATCATCGAATCTTTGAACGCACATTGCGCTCCTTGGTATTCCGAGGAGCATGCCTGTTCGAGCGTCATTGCAAACCTCAAGCCTTGCTTGGTCTTGGGCGGCACCGGCAGCGGTGCGCCCCAATGACAGTGGCGGTGCTGCTCAGCTCCAAGCGTAGTAAAGCCCTCGCTACGGATGCGCGGGCGGCTCCTGCCATGAACCCCCAAACACATCAAAGGTTGACCTCGGATCAGGTAGGGATACCCGCTGAACTTAAGCATATCAATAAGCGGAGGAAAAGAAACCAACAGGGATTACCTCAGTAACGGCGAGTGAAGCGGTAACAGCTCAAATTTGAAATCTGGGCCCCCCGGGCCCGAGTTGTAATTTGTAGAAGATGCTTCGGGCGCGGCCCCGGCCTAAGTTCCTTGGAACAGGGCGTCATAGAGGGTGAGAACCCCGTACGTGGCCGGGTGCCTGCGTCCATGT
>A0054
ATGCGATAAGTAATGTGAATTGCAGAATTCAGTGAATCATCGAATCTTTGAACGCATATTGCGCCCGTTGGCATTCCGGCGGGCATGCCCGTTCGAGCGTCATTTTAATTCCTTCCCGGGAGGAAGCTTCTGTTTCTACAGAGGCTTCTGCCAGGGGTGTTGGCACCTGGCGCCGCCTAGGCGACCAGAGCCCAAATGCAGTGGCGGACGTACAAGCGGCTCTTAGCGCAGTAGAAAACAAACTTCGCTTAGGAGGCTCGCAGCAACGGACCACAGCCTAACGCAAAGCTAAATTTTTTTTCTTGCAACAAAAACTTGACCTCGGATCGGGTAGGACTACCCGCTGAACTTAAGCATATCAATAAGCGGAGGAAAAGAACCAACAGGGATTGCCTTAGTAACGGCGAGTGAAGCGGCAACAGCTCAGATTTGAAATCTGGCCTTCGGGCCCGAGTTGTAATCTGCAGAGGATGCTTCGGGTGAGGTGCCTTCCAAGTGCCGTnGAACAGGGCGTCAT
>A0055
ATGCGATAAGTAATGTGAATTGCAGAATTCAGTGAATCATCGAATCTTTGAACGCATATTGCGCTCCTTGGTATTCCGGGGAGCATGCCTGTTCGAGCGTCATTACAGCCCTCAAGCTCTGCTTGGTCTTGGGCAGCACTGGTAACGGTGCGCCTTAATATCAGTGGCGGCGTTGCTCAGCTCCAAGCGTAGTAAACTTCTCGCTATGGATGTGTGGGTGACTCTTGCCACAAACCCCCAAACCCATCAAAGGTTGACCTCGGATCAGGTAGGGATACCCGCTGAACTTAAGCATATCAATAAGCGGAGGAAAAGAAACCAACAGGGATTGCCTTAGTAACGGCGAGTGAAGCGGCAACAGCTCAAATTTGAAATCTGGCCTTCGGGCCCGAGTTGTAATTTGCAGAGGATGCTTTTGGCGCGGTGCCTTCTAAGTTCCCTGGAACGGGACGCCATAGAGGGTGAGAGCCCCGTATAGTTGGCGACCAAGCCTGTGTAAACG
>A0056
GGCGCGAAATGTAGTGTGAATTGCAGGACATTGTGAATCATCGAATCTTTGAACGCACATTGCACCTCTCGTAGGGAGGTATGCCTGTCTGAGCGTCTTTAACCTCATAGACCCCGGTCTGTCTTGGGCTCTGTGGATCACATTGCCTCGAATGTATTGTCTGACCACGGACGAGTCTCTCTGGCCTGCCGTGTGCCCGACGCTTCTGATTCGACCTCAGATCAGGTAGGAACACCGCCTGAACTTAAGCATATCAATAAGGCGAGGAACAGAAACCAACTGGGATTCCCTCAGTAGTGGCGAATGAAGTGGGAAAAGCTCAAGTTTTAAATCTGGGAAGCCAGAGTTGTAAGCTGAAGAGGCTCCAACCGACCGGGCTCAGGCTCAATTGCCTTGGAACAGGTAGTCATGGAGGGTTAGAACCCCGTTCATGGCCTGGCTGCTCGGTCCTTGTGTTGTTTCCTCAAAGAGTCGGGTTGTTTGGGAATGCAGCTCG
>A0057
ATGCGATAAGTAATGTGAATTGCAGAACTCAGCGAATCATCGAATCTTTGAACGCACATTGCGCCCGCCAGTATTCTGGCGGGCATGCCTGTTCGAGCGTCATTTCAACCCTCGAGCCCTGCTCGGTGTTGGGGAACTACGGCTGCCCGTAGGCCCTGAAAATCAGTGGCGGGCTCGCCAGGACTCGCAGCGTAGTAGCCAACCTCGCTCGCGGCGTCCCGGCGCGCGCTTGCCGTAAAAGCCCTGTACTCTTACAAGGTTGACCTCGGATCAGGTAGGAATACCCGCTGAACTTAAGCATATCAATAAGCGGAGGAAAAGAAACCAACAGGGATTGCCCTAGTAACGGCGAGTGAAGCGGCAACAGCTCAAATTTGAAATCTGGCTTCGGCCCGAGTTGTAATTTGCAGAGGATGCTTTTGGCGCGGCGCCTTCTGAGTCCCCTGGAACGGGGCGCCACAGAGGGTGAGAGCCCCGTATAGCTGGACGCCTAGCCTGTGTAAACG
>A0058
ATGCGATAAGTAATGCGAATTGCAGAATTCAGTGAGTCATCGAATCTTTGAACGCATATTGCGCCCCTTGGTATTCCGAGGGGCATGCCTGTTCGAGCGTCATTATAACCAATCCAGCCAGGCTGGGCGTTGGGCTTCGCCTCTGCGGCGGGTCTTAAAAGGAGTGGCGGCGCTGTTAGGAGCTCTGCGCGTAGTAAAATTCGCTCGCTATAGGGCTCCAGGAGCCGCTCGCCAAGTCAACCTCAACTGTTTCTCCGGTTGACCTCGGATCAGGTAGGGATACCCGCTGAACTTAAGCATATCAATAAGCGGAGGAAAAGAAACCAACAGGGATTGCCTCAGTAACGGCGAGTGAAGCGGCAACAGCTCAAATTTGAAATCTGGCCTCGGCCCGAGTTGTAATTTGCAGAGGATGCTTTTGGCGCGGTGCCTTCCGAGTTCCCTGGAACGGGACGCCATAGAGGGTGAGAGCCCCGTATGGTTGGATGCCAAGCCTCTGTAAAGCTCCGTCGA
>A0059
ATGCGATAAGTAATGTGAATTGCAGAATTCAGTGAATCATCGAATCTTTGAACGCACATTGCGCCCCTTGGTATTCCGGGGGGCATGCCTGTTCGAGCGTCATTTCAACCCTCAAGCTTTGCTTGGTCTTGGGCACTGCCGGTAACGGCTTGCCTTAAAAGCAGTGGCGGTGCCATTCGAGCTCTACGCGTAGTAATTAACCCTCGCGATTGAGTCTTGGTGGATGCTTGCCAGCAACCCTCAATTTTTTTATGGTTGACCTCGGATCAGGTAGGGATACCCGCTGAACTTAAGCATATCAATAAGCGGAGGAAAAGAAACCAACAGGGATTGCCTCAGTAACGGCGAGTGAAGCGGCAACAGCTCAAATTTGAAATCTGGCCTCAGGCCCGAGTTGTAATTTGTAGAGGATGCTTTTGGTGCGGTGCCTTCCGAGTTCCCTGGAACGGGACGCCATAGAGGGTGAGAGCCCCGTACGGTTGGACACCAAGCCTTTGTAAAGCTCCTTCGACGAGTCGAGTTA
>A0060
ATGCGATAAGTAATGTGAATTGCAGAATTCCAGTGAATCATCGAATCTTTGAACGCACATTGCGCCCATTAGTATTCTAGTGGGCATGCCTGTTCGAGCGTCATTTCAACCCTCAGACCTTATCTAGTCTGGTGTTGGGGCATCTGCAGCTGCAGGCCCTGAAAAACAGTGGCGGTGTCCGCTAACACTCCGGGCGCAGTAATTTGTTCTCGTCTAGGATGTGTGGTGGGCTGCTAGCCGTAAAACCCTTTTAATTTTCAAAAGGTTGACCTCGGATCAGGTAGGAATACCCGCTGAACTTAAGCATATCAATAAGCGGAGGAAAAGAAACCAACAGGGATTGCCCTAGTAACGGCGAGTGAAGCGGCAACAGCTCAAATTTGAAATCTGGCTCTCTCGGGGTCCGAGTTGTAATTTGTAGAGGATGCTTCGGGTGTGGCTCCGGTCTAAGTTCCTTGGAACAGGACGTCATAGAGGGTGAGAATCCCGTATTGGACCGGCGCTAGGGCCTGTGTAAAACTCCGTCGACGAGT
>A0061
ATGCGATAAGTAATGTGAATTGCAGAATTCCGCGAATCATCGAATCTTTGAACGCATATTGCGCCCTTTGGTATTCCGAGGGGCATGCCTGTTCGAGCGTCATTTACATTCTCAAGCATTGCTTGGTGTTGGGGGCTGCCCTAGCGGGGCGCCTCCGAAACATAGCGGCGACGTAGCCGGACTCCCTGGCGTAGTGACCTTTTACACCGCCCCGGAGTTGTCGGTCGTGCGTTAGCCGGACAACACCCCCTTTCTTAAAATCGACCTCGGATCAGGCAGGACTACCCGCTGAACTTAAGCATATCAATAAGCGGAGGAAAAGAAACCAACCGGGATTGCCCTAGTAACGGCGAGTGAAGCGGCAACAGCTCAAATTTGAAATCTGGCTCTTTCAGGGTCCGAGTTGTAATTTGTAGAAGATGCTTCGGGTGTGGCTCCGGTCTAAGTTCCTTGGAACAGGACGTCATAGAGGGTGAGAATCCCGTATGTGACTGGCTGCCTTCGCCTATGTAAAGCTCCTTCGACGAGTCGAGTAG
>A0062
AGCGCGAAATGTAGTGTGAATTGCAGAACATTGTGAATCATCGAATCTTTGAACGCACATTGCACCTCTCGTGAGGGAGGTATGCCTGTCTGAGCGTCGTTTAAAACCAATAGACCCTTGTGGGTCTGTCTTGGGCCTCGCACAGGGCTGCGTCGCCTCAAAGTCATGGTCTAGCCTATGGACGGGCTCCTCTTGGACGTGCCGTGGGCCTGGCTTTACATCTAAATCTGGCCTCAGATCAGGTAGGGACACCGCCTGAACTTAAGCATATCAATAAGGCGAGGAACAGAAACCAACAGGGATTCCCCTAGTAGTGGCGAATGAAGCGGGAAAAGCTCAAGTTTGAAATCTGGCAACAGTCAGAGTTGTAAGCTGAAGAGGTTGTGACCGATGTAGCTCGGGCCCAATTCCCTTGGGATAGGGAGTCGTGGAGGGTGAGAACCCCGTCTGTGGCTCTGTGGCCTACATCCTTGCGTCGTTTCCTCGAAGAGTCGGGTTGTTTAGGAA
>A0063
ATGCGATAAGTAATGTGAATTGCAGAATTTCAGTGAATCATCGAATCTTTGAACGCATATTGCGCCCATTAGCATTCTAGTGGGCATGCCTGTCCGAGCGTCATTTCAACCCTCAGGTTCGTACGCGGCCTGGTGTTGGGGAATCTGCGGCTGACCGCAGGCCCTAAAAGAGAGTGGCGGTGTCCGTCGGCACTCCGGGCGCAGTGGATATCTTTCTCGCCCAGGATGTCTGGCGGCCGGCCGGCCGTAAAACAACAGCCTAGTCGCTATAAGGTTGACCTCGGATCAGGTAGGAATACCCGCTGAACTTAAGCATATCAATAAGCGGAGGAAGAGAAACCAACAGGGATTGCCCTAGTAACGGCGAGTGAAGCGGCAACAGCTCAAATTTGAAATCTGGCGGCCTTTGGCCGTCCGAGTTGTAATCTAGAGAAGCGTTTTCCGCGCTGGACCGTGCACAAGTCTCCTGGAATGGAGCGTCATAGAGGGTGAGAAT
>A0064
ATGCGATAAGTAATGTGAATTGCAGAATTTAGTGAATCATCGAATCTTTGAACGCATATTGCGCTCCTTGGTATTCCGAGGAGCATGCCTGTTCGAGCGTCATTACAACTCTCAAGCTATGCTTGGTATTGGGTAGCATTGGTAACGATGCGCCTTAAAGCCATTGGTAGCACTTCTAGGTTCTAAGCGTAGTAAGTCTTTCGCTATAGATACCTAGTAAGCACTACCTATAGTCTTAAACCTTTCTAGGTTGACCTCGGATCAGGTAGGGATACCCGCTGAACTTAAGCATATCAATAAGCGGAGGAAAAGAAACCAACAGGGATTGCCTTAGTAACGGCGAGTGAAGCGGCAACAGCTCAAATTTGAAATCTGGCTTCGGCCCGAGTTGTAATTTGCAGAGGATGCTTTTGGCGCGGTGCCTTCTGAGTTCCCTGGAACGGGACGCCATAGAGGGTGAGAGCCCCGTACAGTTGGACACCAAGCCTTTGTAAAGCTCCTTCGACGAGTCGAGT
>A0065
ATGCGATAAGTAATGCGAATTGCAGAATTCCAGTGAGTCATCGAATCTTTGAACGCACATTGCGCCCTTTGGTATTCCGAAGGGCATGCCTGTTCGAGCGTCATTATCACCCCTCAAGCCCTGTGCTTGATGTTGGACGGCTTTGGTCGAGTGTCTTCGACCCCTCCTAAAGACAATGACGGCGGCCTGTGGCGCTCCCGGTACACTGAGCTTTTAACTAGGCACGTATCGGATAAGGGCGCCCAGGACACGGTCCTTCCTCCCTTAAGTGGGAAAGTTTTCAAGGTTGACCTCGGATCAGGTAGGAATACGCGCTGAACTTAAGCATATCAATAAGCGCAGGAAAAGAAACCAACAGGGATTGCCTCAGTAACGGCGAGTGAAGCGGCAACAGCTCAAATTTGAAATCTGGCTCTTCGGGGTCCGAGTTGTAATTTGTAGAGGATGCTTCGGTATTGATCTTGGCCTAAGTCCCTTGGAACAGGGCGTCATAGAGGGTGAGAATCCCG
>A0066
AATGCGATAAGTAATGTGAATTGCAGAATTCAGTGAATCATCGAATCTTTGAACGCACATTGCGCCCGCCGGTATTCCGGCGGGCATGCCTGTTCGAGCGTCATTTCAACCCTCAGGCCTCGCCTGGTGTTGGGGCTCCTGCGCACCGCAGGCCCTCAAAGGCAGCGGCGGGTGCGCCTACGAACCGAACGCAGTAGTTTTCTCTCGTTCTGGTCTTGCGGGCGTGCTCCGGCCGTTAAACCCCCCTTTATCTCCATGGTTGACCTCGGATCAGGTAGGAATACCCGCTGAACTTAAGCATATCAATAAGCGGAGGAAAAGAAACCAACAGGGATTGCCTCAGTAACGGCGAGTGAAGCGGCAACAGCTCAAATTTGAAATCTGGCCCTAGGCCCGAGTTGTAATTTGCAGAGGATGCTTCTGGTGCGGTGCCTTCCGAGTCCCCTGGAACGGGGCGCCATAGAGGGTGAGAGCCCCGTACGGTTGGATGCCAAGCCTTTGTAAAGCTCCTTCGACGAGTCGAGTTGTTTA
>A0067
AATGCGATAAGTAATGCGAATTGCAGAATTCCGTGAGTCATCGAATCTTTGAACGCACATTGCGCCCGCTAGTACTCTAGCGGGCATGCCTGTTCGAGCGTCATTTCAACCCTCAAGCACCGCTTGGCGTTGGGGCCTTACAGCTGCTGTAAGCCCTGAAAGACAGTGGCGGGCTCGCTAGACTCCGAGCGCAGTAGCACATCTCGCTTAGGACGTCCTGGCGGGCTCCGGCCGTTAAACACCCCCATCTAATGGTTGACCTCGGATCAGGTAGGAATACCCGCTGAACTTAAGCATATCAATAAGCGGAGGAAAAGAAACCAACAGGGATTGCCCCAGTAACGGCGAGTGAAGCGGCAACAGCCCAAATTTTAAATCTGGCCTCGGCCCGAGTTGTAATTTGCAGAGGATGCTTTTGGCGCGGCGCCTTCTAAGTTCCCTGGAACGGGACGCCATAGAGGGTGAGAGCCCCGTATCGTTGGCGACCAAGCCTGTGTAAAGCTCCGTCGA
>A0068
ATGCGATAAGTAATGTGAATTGCAGAATCAGTGAATCATCGAATCTTTGAACGCACATTGCGCCCATTGGTATTCCTTTGGGCACACTTGTTCGAGCGCCGGTTGATCAATGAGGCTTTGCCTTGTGTTGAGTGTTTCGGGTCATCGAAAACTCCAAACTTATGGGCTTTTGCTGTGCCTGAAAATCACAACAGAATGTGCCTAAAAGGTATTCAGCCAACTGCCAAAACTACCGTCTCACATGGCCTCGAATCAAGTGGGGATACCCGCTAAACTTAAGCATATCATTCAGCGGAGGAAAAGAAACCAACAGGGATTGCCTTAGTAACGGCGAGTGAAGCGGCAAGAGCTCAGATTTGAAATCGGCTTCGGCTGAATTGTAATCTGTAGAGGAAGGTTCGGTTGAAGTGCTGGCTAAAGTCTTCTGGAAAGAGGCGCCGTAGAGGGTGAGAGCCCCGTTTAGCCAGTGTCTGACGCCATGTGTACCTCCTTCGA
>A0069
ATGCGATAAGTAATGTGAATTGCAGAATTCCAGTGAATCATCGAATCTTTGAACGCACATTGCGCCCATTAGCATTCTAATGGGCATGCCTGTTCGAGCGTCATTTCAACCCTCAGGCCTTCCTTAGGTGGTGGCCTGGCGTTGGGGCATCTGCAGTTGACGGCAGGCCCTGAAAGGCAGTGGCGGTGTCCGCTAGTACTCCGGGCGCAGTGAATATCTTTCTCGCCCAGGACGTCTTGCGGGCTGCCGGCCGTAAAACAGTAGACCGTAAACAGCCTACAATCACCATAGAAGGTTGACCTCGGATCAGGTAGGAATACCCGCTGAACTTAAGCATATCAATAAGCGGAGGAAAAGAAACCAACAGGGATTGCCCTAGTAACGGCGAGTGAAGCGGCAACAGCTCAAATTTGAAATCTGGCCCTCGGGTCCGAGTTGTAATTTGTAGAGGATGCTTTTGGCGCGGTGCCTTCCGAGTTCCCTGG
>A0070
ATGCGATAAGTAATGTGAATTGCAGAATTCAGTGAATCATCGAATCTTTGAACGCACATTGCGCCCTTTGGTATTCCGAGGGGCATGCCTGTTCGAGCGTCATTTCAACCCTCAAGCTCTGCTTGGTATTGGGCTCTGCCGTGCTGGCAGGCCTTAAAATCAGTGGCGGTGTCATCTGGGCTCCAAGCGTAGTAGCATTTCTCGCTCCGGAGGCCTGGTGGTGCCCGCCAGACAACCCCTCATCTCCTATGGTTGACCTCGGATCAGGTAGGGATACCCGCTGAACTTAAGCATATCAATAAGCGGAGGAAAAGAAACCAACAGGGATTGCCTCAGTAACGGCGAGTGAAGCGGCAACAGCTCAAATTTGAAATCTGGCTCCTTCGGGGTCCGAGTTGTAATTTGGAGAAGATGCTTCGGGCGTGGCCCTGGTCTAAGTTCCTTGGAACAGGACGTCACAGAGGGTGAGAATCCCGTACGTGGCTGGAGGCCTACG
>A0071
ATGCGATAAGTAATGCGAATTGCAGAATTCCAGTGAGTCATCGAATCTTTGAACGCACATTGCGCCCTTTGGCATTCCGAAGGGCATGCCTGTTCGAGCGTCATTATCACCCCTCAAGCCCCGTGCTTGGTGTTGGACGGCTTTGGTCGAGTGACATCGACCCCTCCTAAAGACAATGACCGCGGCCTGTGGAACCCCCGGTACACTGAGCTTTTAACTGAGCACGTATCGGATGGTGGTGTCCAGGACACGGTCCTTCTTCCCTTTTAAGTGGGAAAGCTTTCAAGGTTGACCTCGGATCAGGTAGGAATACGCGCTGAACTTAAGCATATCAATAAGCGCAGGAAAAGAAACCAACAGGGATTGCCTCAGTAACGGCGAGTGAAGCGGCAACAGCTCAAATTTGAAATCTGGCCCCTCGGGGTCCGAGTTGTAATTTGTAGAGGATGCTTTGGGTGCGGTACCTTCCGAGTTCCCTGGAACGGGACGCCATAGAGGGTGAGAGCCCCGTACGGTTG
>A0072
ATGCGATAAGTAATGTGAATTGCAGAATTCAGTGAATCATCGAATCTTTGAACGCACATTGCGCCCGTTAGCATTCTAGCGGGCATGCCTGTTCGAGCGTCATTTATACCCTCAGGAATTCATTTCCTGGTGTTGGGGAGCCTGTAGACACGGCCTATAAGCCCCTAAAAGTTAATGGCGGGCTCTGTCATATCCCGAGCGTAGTAATTTTTCTCGTTCAGGGTGTATGGCAGACTCTAGCCTCTCTCTATTTTCTTTCCAAAGTTGACCTCGAATCAGGTAGGAATACCCGCTGAACTTAAGCATATCAATAAGCGGAGGAAAAGAAACCAACAGGGATTGCCCTAGTAACGGCGAGTGAAGCGGCAATAGCTCAAATTTGAAATCTGGCTTCGGCCCGAGTTGTAATTTGCAGAGGATGCTTTTGGCGCGGTGCCTTCTAAGTTCCCTGGAACGGGACGCCATAGAGGGTGAGAGCCCCGTACAGCTGGACACCAAGCCTGTGTAAACC
>A0073
ATGCGATACGTAATGTGAATTGCAGAATTCAGTGAATCATCGAATCTTTGAACGCACATTGCGCCCCTTAGTATTCTAGGGGGCATGCCTGTTCGAGCGTCATTACAACCCTCAAGCTCTGCTTGGTATTGGGCCATGCCGGTTAGGCAGGCCTCAAAATGAGCGGCAGGACTCGTATCAGACCTGAGCGTAGTAATTCTTTCTCGCTTTGGGGACGGTGCGGCCTCGCCCAACACCATTTTTTCTCAGGTTGACCTCGGATCAGGTAGGGTTACCCGCTGAACTTAAGCATATCAATAAGCGGAGGAAAAGAAACCAACAGGGATTGCCTTAGTAACGGCGAGTGAAGCGGCAACAGCTCAAATTTGAAATCTGGCCTCTGGCCCGAATTGTAATTTGCAGAGGATGCTTCGGGCATAGCACGGTCTGAGTTCCCTGGAACGGGACGCCAGAGAGGGTGAGAGCCCCGTACAGATCTGGATTCCAAGCCTTTGTATAGCTCCTTCGACGAGTCGAGTTA
>A0074
ATGCGATAAGTAATGCGAATTGCAGAATTCCAGTGAGTCATCGAATCTTTGAACGCACATTGCGCCCTTTGGTATTCCGAAGGGCATGCCTGTTCGAGCGTCATTATCACCCCTCAAGCCCTGTGCTTGGCGTTGGACGGCCTGGCTGGGCGCGCTGCCCGGCCCCTCCTAAAGACAATGACGGCGGTCTGTGGAACCCCCGGTACACTGAGCTTTACTGAGCACGTACCGGAAAAAGGGCACCCGGACGACGGTCTGAAAACCCCCATTTTTCAAAAGGTTGACCTCGGATCAGGTAGGGATACGCGCTGAACTTAAGCATATCAATAAGCGCAGGAAAAGAAACCAACAGGGATTGCCTCAGTAACGGCGAGTGAAGCGGCAACAGCTCAAATTTGAAATCTGGCCCCTTGGGGTCCGAGTTGTAATTTGTAGAGGATGTTTCGGGTACCGCCCTGGTCTAAATTTCTTGGAACAGAATGTCAAAGAGGGTGAGAATCCCGTACGTGATTAGGACCGGCG
>A0075
ATGCGATAAGTAATGTGAATTGCAGAATTCAGTGAATCATCGAATCTTTGAACGCACATTGCGCCCCTTGGTATTCCGAGGGGCATGCCCGTTCGAGCGTCATCAAACTCCTCAAGCCCAGCTTGGTCTTGGGTGCGGCCCTCCGGGGCCCTCCCGCAACTCGTTGGGCGGGACCGTACCGGCCTCAAGCGTAGCAAGAATCCCTCGCTTCGTGGTCCGGACGGCCCTGCCCGGGAACCAACCTCAAAGTTTGACCTCGGATCGGGTAGGGATACCCGCTGAACTTAAGCATATCAATAAGCGGAGGAAAAGAAACCAACAGGGATTGCCTCAGTAACGGCGAGTGAAGCGGCAACAGCTCAAATTTGAAATCTCCTTCGGGCGAGTTGTAATTTGGAGAGGATGCTTTGGGGTCGTCCCCGGTCCAAGTCCCTTGGAACAGGGCGTCGCAGAGGGTGAGAATCCCGTACGCGGCCGGGTGCCGTCCCCGTGTAAAGCTCCTTCGACGAGTCGAGTTGTTTGGGAATGCAGCT
>A0076
ATGCGATAAGTAATGCGAATTGCAGAATTCCGTGAGTCATCGAATCTTTGAACGCACATTGCGCCCGTTAGTACTCTAGCGGGCATGCCTGTTCGAGCGTCATTTCAACCCTCAAGCACCGCTTGGCGTTGGGGCCCTACGGCTTATCGTAGGCCCTGAAAGACAGTGGCGGGCTCGCTGTAACTCCGAGCGTAGTAGCACAATTCTCGCTCAGGGCGTTCCGGCGGGTTCCGGCCGTTAAACACCCCCCAAATCCAGTGGTTGACCTCGGATCAGGTAGGAATACCCGCTGAACTTAAGCATATCAATAAGCGGAGGAAAAGAAACCAACAGGGATTGCCTCAGTAACGGCGAGTGAAGCGGCAAGAGCTCAAATTTGAAATCTGGCCCCTGTTTTCGGGGGTCCGAGTTGTAATTTGGAGAGGATGCTTCGGGCACGGTCCCGGTCTAAGTGCCCTGGAACGGGCTGTCCGAGAGGGTGAGAATCCCGTCTGGGACCGGTGACCGCCGTCTGGGTGAAGCTCCCTCGACG
>A0077
ATGCGATAGCTAGTGTGAATTGCAGATTTCAGTGAATCATCGAGTTTTTGAACGCACATTGCGCCCCTTGGTATTCCTTGGGGCATGCCTATTCGAGCGTCGTTGTAACCCTCAAGCGCAAGCTTGGTGTTGGGGAGTGCCCTTCTCGCGAGGCGGCAGCCCTTGAATACGTCGGCAGTGCCGGTGCAGCCTGGAGCGCAGCAGCAATGCAGCTACCGTGGGCTCGCCTGGGACTTGCCAGCAACAACGTCTTACCTTTTGCTCGACCTCGAATTAGGTAGGGATACCCGCTGAACTTAAGCATATCAATAAGCGGAGGAAAAGAAACCAACAGGGATTGCCTCAGTAACGGCGAGTGAAGCGGCAACAGCTCAAATTTGAAATCTGGCTTCGGCCCGAGTTGTAATTTGCAGAGGATGCTTTTGGCGCGGTGCCTTCCGAGTTCCCTGGAACGGGACGCCAGAGAGGGTGAGAGCCCCGTACGGTTGGCGGCCAAGCCTGTGTGAAGCTCCTTCGACGAGTCGAGTTGTTTGGGAATGCAGCn
>A0078
AATGCGATAAGTAATGTGAATTGCAGAATTCAGTGAATCATCGAATCTTTGAACGCACATTGCGCCCGCCAGTATTCTGGCGGGCATGCCTGTCCGAGCGTCATTTCAACCCTCGAACCCCTCCGGGGGGTCGGCGTTGGGGATCGGGAACCCCTAAGACGGGATCCCGGCCCCGAAATACAGTGGCGGTCTCGCCGCAGCCTCTCCTGCGCAGTAGTTTGCACAACTCGCACCGGGAGCGCGGCGCGTCCACGTCCGTAAAACACCCAACTTCTGAAATGTTGACCTCGGATCAGGTAGGAATACCCGCTGAACTTAAGCATATCAATAAGCGGAGGAAAAGAAACCAACAGGGATTGCCCCAGTAACGGCGAGTGAAGCGGCAACAGCTCAAATTTGAAATCTGGCCCCTAGGTCCGAGTTGTAATTTGTAGAGGATGCTTTTGGCGCGGTGCCTTCCGAGTTCCCTGGAACGGGACGCCATAGAGGGTGAGAGCCCCGTACGGTTGGACACCAAGCCCGTGTGAAAC
>A0079
GCGCGAAATGTAGTGTGAATTGCAGAACATTGTGAATCATCGAATCTTTGAACGCACATTGCACCTCTCGTGAGGGAGGTATGCCTGTCTGAGCGTCGTTTAAAACCAATAGCCCCTCGTGGGTCTGTCTTGGGCTCCGCACAGGGTTGCGCTGCCTTGAAGTCATGGTCTAACTCATGGACGAGCTCCTCTTGGACGTGCCGTGGGCCCGACCCTTCCTTTAAGTCTGACCTCAGATCAGGTAGGGACACCGCCTGAACTTAAGCATATCAATAAGGCGAGGAACAGAAACCAACAGGGATTCCCCCAGTAGTGGCGAATGAAGTGGGAAAAGCTCAAGTTTGAAATCTGGCTTGCCAGAGTTGTAAGCTCAAGAAGCGTGGTCGATGTTGCCCTGGCTCAATTTCCTTGGAACAGGAAGTCTCAGAGGGTGAGAACCCCGTATGCGGCCGAGGGACCTTCATCTTTGCACCTCACGATCTAAGAGTCGGGTTGTTTGGGAATGC
>A0080
ATGCGATAAGTAATGTGAATTGCAGAATTCAGTGAATCATCGAATCTTTGAACGCACATTGCGCCCCTCGGTACTCCGGGGGGCATGCCTGTCCGAGCGTCATTGAAAACCATCAAGCCTGGCTTGGTCTTGGGCGCGGTCTTGGGACCCGCCCGCAACCCGTCGGCGGTGCCGTCCGGCTCTGAGCGTAGCAAAACCTCTCGCTCGGGGGTCGCGGCGGTGCCCGCTAGGAGCACACTCCTCAAAGTTTGACCTCGGATCAGGTAGGGATACCCGCTGAACTTAAGCATATCAATAAGCGGAGGAAAAGAAACCAACAGGGATTGCCTCAGTAACGGCGAGTGAAGCGGCAGCAGCTCAAATTTGAAATCTGGCAACCGCCCGAGTTGTAATTTGCAGAGGATGCTTCGGTGCAGTCCCCGGTCCAAGTCCCTTGGAACAGGGCGCCGCAGAGGGTGAGAGCCCCCCAGCGGCCGGGTGCCTACGCTGGTGAAGCTCCTTCGACG
>A0081
ATGCGATAAGTAATGTGAATTGCAGAATTCAGTGAATCATCGAATCTTTGAACGCATATTGCACCCTCTGGCATTCCGGGGGGTACACCTGTTCGAGCGCCATTTCAACCCCTCAAGCATAGCTTGGTGTTGGGTGAGGTCCCTAGGGGGACCCACCCTTAACTTGTAGGCGGTCGTCGCCCATACCCCCAGCGTAGCAAGCTCACGCACTCGCTCGGGGATGGACGTGTGATTAAGCCTTTACCCAAATCTTTTCCAAGGTTTAGCCTCGAATCAGGTGGGGATACCCGCTGAACTTAAGCATATCAATAAGCGGAGGAAAAGAAACCAACAGGGATTGCCTCAGTAACGGCGAGTGAAGCGGCAATTGCTCAAATTTGAAATCTGGCTCTTAGGGGTCCGAATTGTAATTTGTAGAGGAAGCTTCGGTGAAAGTACTGGCCCAAGTCCCCTGGAATGGGATGTCATAGAGGGTGAGAACCCCGTCGGTCGCGTACTTGAACCATGTGTTGCTCCTTCGACGAGTCG
>A0082
ATGCGATAAGTAATGTGAATTGCAGAATTCAGTGAATCATCGAATCTTTGAACGCACATTGCGCCCTGTGGTATTCCGCGGGGCATGCCTGTTCGAGCGTCATTATAACCATCAAGCCTAGCTTGGTATTGGAGTTCGCGGTCTCGCGGCTCTCAAACACAATAGCAGTCTAAGTTAGACCCTAAGTGTAGTAAAATCTCTCGCTTTTGGGCTTAATCTCGTGGCTTGCGTTAACCCAACTTTCTAAGGTTGACCTCGGATCAGGTAGGGATACCCGCTGAACTTAAGCATATCAATAAGCGGAGGAAAAGAAACCAACAGGGATTGCCTCAGTAACGGCGAGTGAAGCGGCAATAGCTCAAATTTGAAAGCTGCCAACAGGCCGCATTGTAATTTACAGAAGATGCTTTGGGTGCCGGCCTTGTCTAAGTTCCTTGGAACAGGACGTCATAGAGGGTGAGAATCCCGTACGTGATTAGGCTTAACCCCGTGTAAAGCTCTTTCGACGAGTCG
>A0083
AATGCGATAAGTAATGTGAATTGCAGAATTCCGTGAATCATCGAATCTTTGAACGCACATTGCGCCCGCTGGTATTCCGGCGGGCATGCCTGTTCGAGCGTCATTTACACCTCTCAAGCTCTGGCTTGGTGTTGGGGCCCTACGGTTCACGTAGGCCCTTAAACTTAGTGGCGAGCTCGCTAGCACTCCGAGCGCAGTAGTATTCTTCTCGCTTAGGGCGTGTGGTGGGTGTCTGCCGTTAAAAAACCCCCTTCTAAGTTTGACCTCGGATCAGGTAGGGATACCCGCTGAACTTAAGCATATCAATAAGCGGAGGAAAAGAAACCAACAGGGATTGCCCTAGTAACGGCGAGTGAAGCGGCAACAGCTCAAATTTGAAATCTGGCTTCGGCCCGAGTTGTAATTTGCAGAGGACGTTTCTGGCGCGGCGCCTTCCAAGTTCCCTGGAACGGGACGCCACAGAGGGTGAGAGCCCCGTATGGTTGGACGCTAAGCCTTTGTGAAACTCCTTCGACGAGTCGAGTAG
>A0084
AATGCGATAAGTAATGTGAATTGCAGAATTCAGTGAATCATCGAATCTTTGAACGCATATTGCGCCCCTTGGTATTCCGGGGGGCACACCTGTTCGAGCGCCATTTAAACCCTCAAGCATTGCTTGGTGTTGGGATGAGTCCTTTAGGGGACCCACCCGTAACTTGTAGGCGGCCATCGGTGGTACCCCTAGCGTAGCAAGCTAAACGCACTCGCTTAGGGGGGTAGCCCGTTTGGCCCGCCCAAAATTTATTTCAAGGTTTGGCCTCGGATCAGGTGGGGATACCCGCTGAACTTAAGCATATCAATAAGCGGAGGAAAAGAAACCAACAGGGATTGCCCTAGTAACGGCGAGTGAAGCGGCAATGGCTCAAATTTGAAATCTGGTCCTCTTAGGGCCCGAATTGTAATTTGTAGAGGAAGCTTCGGTGAAGTTACTGGCTCAAGTCCCCTGGAACGGGACGTCATAGAGGGTGAGAACCCCGTCCGGCTACGTAACTAAACCATGTGTTGCTCCTTCGACGAGTCGAGTTGTTTGGGAATGCAGCG
>A0085
GCGCGAAATGTAATGTGAATCGCAGAACTTGTGAATCATCGAATCTTTGAACGCACATTGCGCCTCTCGTGAGGGAGGCATGCCTGTCTGAGCGTCGTTTAAATCCCTAGGCCACATGCTTTTTGGTATGTGGTCTGTCTTGGGCCTTCGCCGTGTGGCGTTGCCTGAATGTCATTGGTCTCATCCGTGGACGAGTCCCTGTAGGGCGGGCCATGGTTGGACCTTAAGCAACATCTGAATTTGACCTCAGATCAGGTAGGAACACCGCCTGAACTTAAGCATATCAATAAGGCGAGGAACAGAAACCAACAGGGATTCCCCTAGTAGTGGCGAATGAAGCGGGAAAAGCTCAAGTTTGAAATCTGGCGGGTGACCTCCAGAGTTGTAAGCTGAAGAGGGTTTGACCGACGTGGCCTGGGCCCAATTCCCTTGGGACAGGGAGTCAAGGAGGGTGAGAACCCCGTGTGCGGCTCGTGGCCTTCGTCCTTGTGTCGTTCTCTCCG
>A0086
ATGCGATAAGTAATGTGAATTGCAGAATTCAGTGAATCATCGAATCTTTGAACGCACATTGCGCCCGTTAGTATTCTAGCGGGCATGCCTGTTCGAGCGTCATTTCAACCCTCAAGCACAGCTTGGTGTTGGAGCTCTATAGTTAACCGCTGTAGGCTCTTAAAATTAGTAGCGGGCTCGCTATAACTCCGAGCGTAGTAGTGTAACCCTCGCTCAGGTCGTTTTAGCAGGCTCTAGCAGAAATTCTCTTTTAAAAGGTTGACCTCGGATCAGGTAGGAATACCCGCTGAACTTAAGCATATCAATAAGCGGAGGAAAAGAAACCAACAGGGATTGCCCTAGTAACGGCGAGTGAAGCGGCAACAGCTCAAATTTGAAATCTGGCCCTCGGGCCCGAGTTGTAATTTGCAGAGGATGCTTTTGGCGCGGTGCTTTCTAAGTTCCCTGGAACGGGACGCCACAGAGGGTGAGAGCCCCGTATAGTCAGCCTCCAAGCCTGTGTAAACG
>A0087
ATGCGATAAGTAATGCGAATTGCAGAATTCCAGTGAGTCATCGAATCTTTGAACGCACATTGCGCCCTTTGGCATTCCGAAGGGCATGCCTGTTCGAGCGTCATTATCACCCCTCAAGCCTCGTGCTTGGTGTTGGACGGCCTGGCCGGGCACGCGCTGCTCGGCCCCTCCTAAAGACAATGACGGCGGTCTGTGGAACCCCCGGTACACTGAGCTTCTTTACCGAGCACGTACTGGAATAAAAGGGCGCCCGGACGACGGTCTAAAACCCCCCTTATTTCTCAAGGTTGACCTCGGATCAGGTAGGGATACGCGCTGAACTTAAGCATATCAATAAGCGCAGGAAAAGAAACCAACAGGGATTGCCTCAGTAACGGCGAGTGAAGCGGCAACAGCTCAAATTTGAAATCTGGCCCTAGGCCCGAGTTGTAATTTGCAGAGGATGCTTTTGGCGCGGTGCCTTCCGAGTTCCCTGGAACGGGACGCCATAGAGGGTGAGAGCCCCGTATGGTCGGATACCGAGTCT
>A0088
ATGCGATAAGTAATGTGAATTGCAGAATTCAGTGAATCATCGAATCTTTGAACGCATATTGCACCCTCTGGTATTCCGGGGGGTACACCTGTTCGAGCGCCATTTCAACCCCTCAAGCACGGCTTGGTGTTGGGTAAGGTCCCCAGGGGGACCCACCCTAAACTCGTAGGCGGTTGTCGCCCATACCCCCAGCGTAGCAGGCTTACGCACTCGCTCGGGGATGGGCGTGTAATTTGCCAAAAACCCTTCAAAGGTTTGGCCTCGAATCAGGTGGGGATACCCGCTGAACTTAAGCATATCAATAAGCGGAGGAAAAGAAACCAACAGGGATTGCCCCAGTAACGGCGAGTGAAGCGGCAACAGCTCAAATTTGAAATCTGGCCTCGGCCCGAGTTGTAATTTGCAGAGGATGCTTTTGGCGCGGTGCCTTCTAAGTTCCCTGGAATGGGATGCCATAGAGGGTGAGAGCCCCGTACCGTTGGCGACCAAGCCTGTGTAAAGCTCCTTCGACGAGTCGAGTAGTTTGGGAATGCAGCG
>A0089
AGCGCGAAATGTAGTGTGAATTGCAGAACATTGTGAATCATCGAATCTTTGAACGCACATTGCACCTCTCGCAGGGGAGGTATGCCTGTCTGAGCGTCGTTGAAACCAATAAGCCCCCCTGGGCTTGTGCTGGGCTCCGTGCCCTCGTGTGCGTTGCCTCAAAAGTATGGCCTAACCTGCGGACGAGCTCCTTTTGGACCTGCCGTGGCGGGGCCGCTCAATCTGAATCTGACCTCAGATCAGGTAGGGAGACCGCCTGAACTTAAGCATATCAATAAGGCGAGGAACAGAAACCAACTGGGATTCCCTCAGTAGTGGCGAATGAAGTGGGAAAAGCTCAAGTTTGAAATCTGGCCAATGTCAGAGTTGTAAGCTGAAGAGGCTTCGACCGATGGGGCTCGGGCTCAATTCCCTTGGGATAGGGAGTCGAGGAGGGTGAGAACCCCGTCTGTGGCTCGTCCGCCTGCATCGTTTGCGTCGTTTCCT
>A0090
ATGCGATAAGTAATGCGAATTGCAGAATTCCGTGAGTCATCGAATCTTTGAACGCACATTGCGCCCGTTAGTACTCTAGCGGGCATGCCTGTTCGAGCGTCATTTCAACCCTCAAGCTCTGCTTGGTGTTGGGGCACTATAGTAGATATAGGCCCTGAAAGACAGTGGCGGGCTCACTATAACTCCGAGCGTAGTACATACCTCGCTTAGGGCGTTTTGGTGGGATCTGGCCTTGAAACCCAACTTCAAATGGTTGACCTCGAATCAGGTAGGAATACCCGCTGAACTTAAGCATATCAATAAGCGGAGGAAAAGAAACTAACAAGGATTCCCCTAGTAACTGCGAGTGAAGCGGGAAGAGCTCAAATTTAAAATCTGGCGTGTCTTTGGTCGTCCGAGTTGTAATCTAGAGAAGCGTTTTCCGCGTTGGACCGTGTACAAGTCTCCTGGAATGGAGCGTCATAGAGGGTGAGAATCCCGTCTTTGACACGGACTACCAATGCT
>A0091
ATGCGATAAGTAATGTGAATTGCAGAATTCAGTGAATCATCGAATCTTTGAACGCACATTGCGCTCCCTGGTATTCCGGGGAGCATGCCTGTTCGAGCGTCATTACAACCCTCAAGCACTGCTTGGTATTGGGCGTCATCAGCGATGATGAGCCTTAAAGTTAATGGCGGCACTGCCTAGCTCTAAGCGTAGTAAATCTCTCGCTACAGAGTCCTGGAAGGCGCCTGCCCTCAGCCATAATTATCTCGTGGTTGACCTCGGATCAGGTAGGGATACCCGCTGAACTTAAGCATATCAATAAGCGGAGGAAAAGAAACCAACAGGGATTGCCCTAGTAACGGCGAGTGAAGCGGCAACAGCTCAAATTTGAAATCTGGCTTCGGCCCGAGTTGTAATTTGTAGAGGATGCTTTGGGCGCGGCGCCTTCCGAGTTCCCTGGAATGGGACGCCAGAGAGGGTGAGAGCCCCGTAGAGTCGGATGTCT
>A0092
GCGCGAAATGTAGTGTGAATTGCAGAACATTGTGAATCATCGAATCTTTGAACGCACATTGCGCCTCCTCTAACCGGGAGGCATGCCTGTCTGAGCGTCATTAAACCTATAAACCCCGCTCGGGTTTGTGTTGGGCCATGCATGTCTGCACGGCCTCAAAGTCATAGGTCTTTATCCGTGGACGAGTCCCTGTCGGGCTGACCATGGATCGGACGTCTCCATCTGACTTGACCTCAGATCAGGTAGGAAGACCGCCTGAACTTAAGCATATCAATAAGGCGAGGAACAGAAACCAACAGGGATTCCCTCAGTAATGGCGAATGAAGCGGGAAAAGCTCAAGTTTGAAATCTGAATTTATTCAGAGTTGTAAGCTGAAGAGGCATTGACCGACGTGACCCGAGCCCAATTCTCTTGGAACAGGGAGTCATGGAGGGTGAGAACCCCGTACATGGCCAGGTGTCCTCGTCCTAGTGTCATGTCCTCCTTCGACGAGTCGA
>A0093
ATGCGATAAGTAATGTGAATTGCAGAATTTAGTGAATCATCGAATCTTTGAACGCACATTGCGCCCCTTGGTATTCCGAGGGGCATGCCTGTTCGAGCGTCATTACAACACTCAAGCAATGCTTGGTATTGGGCTCCGCTGCTAACCCAGCCGGCCTTAAAATCAGTGGCGGTGCCGTTGGGCCCTGAGCGTAGTAAACATCCTCGCTATAGGGACCCGGTGGACATCAGCCATCAACCCCCATTTTCTTTAAGTTTGACCTCGGATCAGGTAGGGATACCCGCTGAACTTAAGCATATCAATAAGCGGAGGAAAAGAAACTAACAAGGATTCCCCTAGTAACTGCGAGTGAAGCGGGAAAAGCTCAAATTTAAAATCTGGTGGCCTTTGGTCATCCGAGTTGTAATTTAGAGAAGCGTTTTCCGCGCTGGACCGTGTACAAGTCTCCTGGAATGGAGCGTCATAGAGGGTGAGAATCCCGTCTTTGACACGGACTACCAAGGCATTGTGGT
>A0094
ATGCGATAAGTAGTGTGAATTGCAGAATTCAGTGAATCATCGAATCTTTGAACGCACATTGCGCCCTCTGGTATCCCAGAGGGCATGCCTGTTCGAGCGTCATTTCATCAATCAAGCATAGCTTGGTATTAGGTGCCATCTCACTCTTACGTGTAGATGCTCCTTAAAACTATTGGCGGTGTGATACCGGCTTTGAGCGTAGCAGAAACCTCGCTCCACGAGTCTGGTAGCGTGGTGGCCATAATATTTAACATAGATTGACCTCGGATCAGGTAGGGATACCCGCTGAACTTAAGCATATCAATAAGCGGAGGAAAAGAAACCAACAGGGATTGCCCTAGTAACGGCGAGTGAAGCGGCAATAGCTCAAATTTAAAATCTGGCTCCTTTGGAGTCCGAGTTGTAATTTGTAGAGGATGCTTCGGTATTGATCTTGGCCTAAGTCCCTTGGAACAGGGCGTCATAGAGGGTGAGAATCCCGTATGGTGGGATGTCT
>A0095
AATGCGATAAGTAATGCGAATTGCAGAATTCAGTGAGTCATCGAATCTTTGAACGCACATTGCGCCCTTTGGCATTCCGAAGGGCATGCCTGTTCGAGCGTCATGATCAACCCTCCAAGGCTGGCTTGGTGTTGGGCCGCATGGCGATGACCCAGTGACCCTGGGTCGTCGCCGGTCCCAAAGGCAACGATGGGCTCTGGACGACCCTCAGTACACGGAGCTTGACCCCGAGCACGTACTGGCGTGGGCGTCCGGACCCCGTCCCCCTGTCGACTCTCGACGAGGTTGACCTCGAATCAGGTAGGAATACCCGCTGAACTTAAGCATATCAATAAGCGGAGGAAAAGAACCAACAGGGATTGCCCTAGTAACGGCGAGTGAAGCGGCAAGAGCTCAAATTTGAAATCTGGCCTTCGGGCTCGAGTTGTAATTTGGAGAGGATGCTTCGGGCGCGGTGCCGTTCCGAGTTCCCTGGAACGGGCTGCCTTACAGAGGGTGAGAGCCCCGTTTA
>A0096
ATGCGATAAGTAATGTGAATTGCAGAATTCAGTGAATCATCGAATCTTTGAACGCACATTGCGCCCCTTGGTATTCCGAGGGGCATGCCCGTTCGAGCGTCATCAAACTCCTCAAGCCCAGCTTGGTCTTGGGTGCGGCCCTCCGGGGCCCTCCCGCAACTCGTTGGGCGGGACCGCACCGGCCTCAAGCGTAGCAAGAATCCCTCGCTTCGTGGTCCGGACGGCCTGCCCGGGAACCAACCTCAAAGTTTGACCTCGGATCGGGTAGGGATACCCGCTGAACTTAAGCATATCAATAAGCGGAGGAAAAGAAACCAACAGGGATTGCCTCAGTAACGGCGAGTGAAGCGGCAACAGCTCAAATTTGAAATCTGGCCTGGGCCCGAGTTGTAATTTGCAGAGGATGCTTTTGGCGCGGTGCCTTCCGAGTTCCCTGGAACGGGACGCCATAGAGGGTGAGAGCCCCGTATGGTTGGATACCAAGCCTCTGTAAAGCTCCTTCGACGAGTCGAGTAGTTTGGGAATGCTG
>A0097
ACGCGATAAGTAATGCGAATTGCAGAATAAGTGAGTCATCGAATTTTTGAACGCATATTGCGCCCTTTGGCATTCCGAAGGGCATGCCTGTTCGAGCGTCATTCATAACCATCAAGCTTGGCTTGTAGTTGAATCAGCCCCTTAACTTGGGCGATTCGAAAGATAATGGCAGGGTTAAAAAGATTCCCGAATGCAATGAGCTTTTCATAGCACGCATTCAAGAAGATTGATTACCCTTGTTCTTGACCAAATTTTTTATCAAGGTTGACCTCGGATCAGGCAGGACTACCCGCTGAACTTAAGCATATCAATAAGCGGAGGAAAAGAAACCAACAGGGATTGCCTTAGTAACGGCGAGTGAAGCGGCAACAGCTCAAATTTGAAATCTGGCCCCAGGCCCGAGTTGTAATTTGTAGAGGATGCTTCGGGCGCTGGCACCTTCTGAGTTCCCTGGAATGGGACGCCATAGAGGGTGAGAGCCCCGTACGGTGGGATGTCTAGCCTATGT
>A0098
ATGCGATAAGTAATGTGAATTGCAGAATTCAGTGAATCATCGAATCTTTGAACGCATATTGCGCCTTTTGGTATTCCGAAAGGCACATCTGTTCGAGCGCCAGTTCAACCCTCAAGCTCTGCTTGGTGTTGGGGGCCTGTTGTAGTGACACCCCCGAAACTGGTGGGCGCCGTCCATTGTTTTGCTGGTGCAGCGGGCTTTTACGCATGTGCCTACAAACAGTGGGTGGCCGCCAAATCTTCTTTCCAAGTTGGCCTCGGATCAGATGGGGATACCTGCTGAACTTAAGCATATCAATAAGCAGAGGAAAAGAAACCAACCGGGATTGCCTCAGTAACGGCGAGTGAAGCGGCAAGCGCTCAAATTTGAAATCTGCCTTCTGGCCGAATTGTAATTTGCAGAGGAAACGATGGTAACAGCAAGCCAAAAGTTCCCTGGAACGGGACGTCATGGAGGGTGAGAACCCCGTCTTGGTGTCGCTGGCGCCGTGTATCGTTCCTTCGACGAGTCGAGT
>A0099
ACGCGATAAGTAATGCGAATTGCAGAATAAGTGAGTCATCGAATTTTTGAACGCATATTGCGCCCTTTGGCATTCCGAAGGGCATGCCTGTTCGAGCGTCATTCATAACCATCAAGCTTGGCTTGTAGTTGAATCAGCCCCTTAACTTGGGCGATTCGAAAGATAATGGCAGGGTTAAAAAGATTCCCGAATGCAATGAGCTTTTCATAGCACGCATTCAAGAAGATTGATTACCCTTGTTCTTGACCAAATTTTTTATCAAGGTTGACCTCGGATCAGGCAGGACTACCCGCTGAACTTAAGCATATCAATAAGCGGAGGAAAAGAAACCAACAGGGATTGCCTTAGTAACGGCGAGTGAAGCGGCAACAGCTCAAATTTGAAATCTGGCCTTCACAGGTCCGAGTTGTAATTTGTAGAGGATGTTTCGGGCACCGTTACGGTTTAAATTTCTTGGAACAGAATGCCATAGAGGGTGAGAGTCCCGTCTTGGATCGTAATAGGACCTATGTGAAACTCCG
>A0100
ACGCGATAGGTAATGCGAATTGCAGAATTCAGTGAGTCATCGAATCTTTGAACGCACATTGCGCCCGCCGGCACTCCGGCGGGCATGCCTGTCCGAGCGTCATTTCACCCCTCAGGCCCAGCCTGGTGTTGGGGCTCCGCGGCTTCGCGGTCCCTGAAAAGCAGTGGCGGGCTCGCCACGGTCCCGAGCGCAGTAAGAATGCCTCGCCCGTGGTCTTTGGCGAGTCCCAGCCGTAAACTGAGCGGCGTCGCACGACGTCTCGCAACACGCACGAGTTGACCTCGGATCAGGTAGGAATACCCGCTGAACTTAAGCATATCAATAAGCGGAGGAAAAGAAAGCAACAGCGATTGCCTTAGTAACGGCGAGTGAAGCGGCAACAGCCCAAATTTGAAATCTGGCCCCCCGGCCCGAGTTGTAATTTGCAGAGGATGCTTCGGGCAAGGGCCCTCCCAAGTCCCCTGGAACGGGGCGCCTTAGAGGGTGAGAGCCCCGTATGGCTGGGTACCGCG
>A0101
ATGCGATAAGTAATGCGAATTGCAGAATTCCAGTGAGTCATCGAATCTTTGAACGCATATTGCGCCCTTTGGCATTCCGAAGGGCATGCCTGTTCGAGCGTCATTATCACCCCTCAAGCCCCCGGCTTGGTGTTGGACGGTTTGGTTTTGGCGACAAGACCCCTCCTAAAGTCAATGACGGCGGCCTGTGCGACCCCCGGTACACTGAGCTTCTTAACTGAGCACGTATCGGTTTTAGGGTGGCCAGGACCCGGTCTACTTCCCACACGGGAAAATATCTTTTTTAAGGTTGACCTCGGATCAGGTAGGGATACCCGCTGAACTTAAGCATATCAATAAGCGGAGGAAAAGAAACCAACAGGGATTGCCTCAGTAACGGCGAGTGAAGCGGCAACAGCTCAAATTTGAAATCTGGCCCCGGGCCCGAGTTGTAATTTGTAGAGGATGCTTTTGGCGCGGCGCCTTCCGAGTTCCCTGGAACGGGACGCCATAGAGGGTGAGAGCCCCGTATGGTGGGATGCCTAGCCTnTGTGAACG
>A0102
AATGCGATAAGTAATGTGAATTGCAGAATTCAGTGAATCATCGAATCTTTGAACGCATATTGCACCCTCTGGTATTCCGGGGGGTACACCTGTTCGAGCGCCATTTCAACCCCTCAAGCACGGCTTGGTGTTGGGTAAGGTCCCCAGGGGGACCCACCCTAAACTCGTAGGCGGTTGTCGCCCATACCCCCAGCGTAGCAGGCTTACGCACTCGCTCGGGGATGGGCGTGTAATTTGCCAAAAACCCTTCAAAGGTTTGGCCTCGAATCAGGTGGGGATACCCGCTGAACTTAAGCATATCAATAAGCGGAGGAAAAGAAACCAACAGGGATTGCCTCAGTAACGGCGAGTGAAGCGGCAATTGCTCAAATTTAAAATCTGACTTGCCTCAAGTCCGAATTGTAATTTGTAGAGGATGCTTCGGTAAAAGTACTGGCCCAAGTCCCCTGGAATGGGATGTCATAGAGGGTGAGAACCCCGTCCGGTCGCGTACTTGAACCATGTGTTGCTCCTTCGACGAGTCGAGTTGTTTGGGAATGC
>A0103
ATGCGATAAGTAATGTGAATTGCAGAATTCAGTGAATCATCGAATCTTTGAACGCATATTGCGCCCTCTGGTATTCCGGGGGGCACACCTGTTCGAGCGCCATTTAGACCCTCAAGCTTTGCTTGGTGTTGGGTAAGGTCTTTAATAGACCTACCCATAACTCGTAGGCGGTCACCGCCCGTTCCCCCAGCGTAGCAAGCTAACGCATTCGCTCGGGGACGGCGTGTAGCTCAGCCCAGCAACTAAATCCTAAAGTTTGGCCTCGGATCAGGTGGGGATACCCGCTGAACTTAAGCATATCAATAAGCGGAGGAAAAGAAACCAACAGGGATTGCCCTAGTAACGGCGAGTGAAGCGGCAATTGCTCAAATTTAAAATCTGACTCCCTTGGGGTCCGAATTGTAATTTGTAGAGGAAGCTTCGGTAAAGGTATTGGCCCAAGTCCCCTGGAATGGGATGTCATAGAGGGTGAGAACCCCGTTCGGCCTTATACCTAAACCATGTGTTGCTCCTTCGACGAGTCGAGTTGTTTGGGAATGCA
>A0104
ATGCGATACGTAATGTGAATTGCAGATCTTCAGTGAATCATCGAATCTTTGAACGCACATAGCGCCCGCCAGCACTCTGGCGGGCATGCCCGTCCGAGCGTCGATTACACCCCTCAAGCCCTCGTGGCTTGGTGTTGGGGCACTAGGGAAACCTAGGCCCTCAAAAATATTGCGCGGTCCGCGCGTTCAGGACCCGAGCACAGTAACTTTGGTTAAAGCTGCTATGGGACACTGCGCGATGGTGCTAGCCGTAAAAACCCCGACATAGGCCCTTTGGGCCGCCTAATGTTGACCTCGGATCGGGTAGGAAGACCCGCTGAACTTAAGCATATCAATAAGCGGAGGAAAAGAAACCAACAGGGATTGCCCCAGTAGCGGCGAGCGAAGCGGCAAAAGCTCAGATTTGAAATCTGGCCGTTCTGCGGTCCGAGTTGTAATCTGTAGGGGAGTATTCTGGTCGACGTGTCCCGCCTAAGTCCCCTGGAACGGGGCGCCGTGGAGGGTGAGAGCCCCGTGAGGCAG
>A0105
ATGCGATAAGTAATGCGAATTGCAGAATTCTACGAGTCATCGAATCTTTGAACGCACATTGCGCCCATTAGTATTCTAGTGGGCATGCCTGTCCGAGCGTCATTTCAACCCTCAAGCACTAGTTTGCTTGGTGTTGGGGCGCCTGCGACGCCACTGTCGCAGGCCCCTGAAATTTAGTGGCGGACCCGCTGAGGCCCCGAGCGTAGTAGTTTACTTCCTCGTTCAGGGCGCCCCGGAGGGGATCTCCTGCCGTAAAACCCCCACTGTAATACAAGGTTGACCTCGGATCAGGTAGGAATACCCGCTGAACTTAAGCATATCAATAAGCGGAGGAAAAGAAACCAACAGGGATTGCCCTAGTAACGGCGAGTGAAGCGGCAACAGCTCAAATTTGAAATCTGGCCTCGTGCCCGAGTTGTAATTTGTAGAGGATGCTTTTGGCGCGGCGCCTTCTAAGTTCCCTGGAATGGGACGCCTGAGAGGGTGAGAGCCCCGTAGAGTCGGACGCCTAGCCTATGTAAAGCTCCTTCGACGAGTCGAGTAGTTTGGGAATGCAGCG
>A0106
ATGCGATAAGTAATGCGAATTGCAGAATTCCAGTGAGTCATCGAATCTTTGAACGCATATTGCGCCCTTTGGTATTCCGAAGGGCATGCCTGTTCGAGCGTCATTATCACCCCTCAAGCCTCGGGCTTGGTGTTGGACGGCTTGGTTTTGGCGACAAGACCCCTCCTAAAGCTAATGACGGCGGCCTGTGCGACCCCCGGTACACTGAGCTTCTTAAACTGAGCACGTACCGGCTCCAGGGTTGACGGGGCCCGGTCTTCTTCCTTCCACGGGAAAAATTCTTTCCACAAGGTTGACCTCGGATCAGGTAGGGATACCCGCTGAACTTAAGCATATCAATAAGCGGAGGAAAAGAAACCAACAGGGATTGCCTTAGTAACGGCGAGTGAAGCGGCAACAGCTCAAATTTGAAATCTGGCTTCGGCCCGAGTTGTAATTTGTAGAGGATGCTTTTGGCGCGGCGCCTTCTGAGTTCCCTGGAACGGGACGCCATAGAGGGTGAGAGCCCCGTATAGTTGGACGCCAAGCCTGTGTAAACG
>A0107
GCGCGAAATGTAGTGTGAATTGCAGAACATTGTGAATCATCGAATCTTTGAACGCACATTGCGCCTCCTCTAACCGGGAGGCATGCCTGTCTGAGCGTCATTAAACCTATAAACCCCGCTCGGGTTTGTGTTGGGCCATGCATGTCTGCACGGCCTCAAAGTCATAGGTCTTTATCCGTGGACGAGTCCCTGTCGGGCTGACCATGGATCGGACGTCTCCATCTGACTTGACCTCAGATCAGGTAGGAAGACCGCCTGAACTTAAGCATATCAATAAGGCGAGGAACAGAAACCAACAGGGATTCCCCCAGTAGTGGCGAACGAAGAGGGAAAAGCTCAAGTTTGAAATCCGGCTTGCCGGAGTTGTAAGCTCAAGAAGTGTGGTCGACGTTGCCCCGGCTCAATTTTCCTTGGAACAGGAAGTCTCAGAGGGTGAGAACCCCGTATGTGGCCGAGGGACCTTCATCTTTGCGCCTCACGATCTAAGAGTCGGGTAGTTTGGGAA
>A0108
ATGCGATAAGTAATGTGAATTGCAGAATTCAGTGAATCATCGAATCTTTGAACGCACATTGCGCCCGCTAGTATTCTGGCGGGCATGCCTGTTCGAGCGTCGTTTCAACCCTCAGGCCTGGCCTGCTGTTGGGGCCTTTTAGCTGTTCTAAAAGCCCCGAAAACTAGTGGCGGGCTCGCTATACTCCGAGCGTAGTAATTACCTCGCTAGGGAGCGTTAGCGGGTTACCAGCCGTTAAGCTATAAATACACCAAGGTTGACCTCGGATCAGGTAGGAATACCCGCTGAACTTAAGCATATCAATAAGCGGAGGAAAAGAAACCAACAGGGATTGCCCTAGTAGCGGCGAGCGAAGCGGCAACAGCTCAAATTTGAAATCTGGCCTCGGCCCGAATTGTAATTTGTAGAGGAAGCTTTTGGCGCGGCGCCTTCTAAGTTCCCTAGAACGGGACGCCAAGGAGGGTGAGAGCCCCGTATAGTTGGACGCTAAGCCTCTGTAAAGCTCCTTCGACGAGTCGAGTAG
>A0109
ATGCGATAAGTAATGTGAATTGCAGAACTCAGCGAATCATCGAATCTTTGAACGCACATTGCGCCCGCCGGTATTCTGGCGGGCATGCCTGTTCGAGCGTCATTTCAACCCTCAAGCTCCGCTTGGTGTTGGAGCCCTACGGCCGCCGTAGGCTCCGAAAAACAGTGGCGGGCTCGCTAGGATTCCGAGCGCAGTAGCTTAAACCTCGCTCGCGGCGTCCCGGCGTGTGCTGGCCGTTAAACCCCCTTAATTTTTTCTAAGCAAGGTTGACCTCGGATCAGGTAGGAATACCCGCTGAACTTAAGCATATCAATAAGCGGAGGAAAAGAAACCAACAGGGATTGCCCTAGTAACGGCGAGTGAAGCGGCAACAGCTCAAATTTGAAATCTGCCTTCGGGCCGAGTTGTAATTTGCAGAGGATGCTTTTGGCGCGGTGCTTTCTGAGTCCCCTGGAACGGGGCGCCAGAGAGGGTGAGAGCCCCGTATAGTTAGACACCTAGCCTGTGTGAACG
>A0110
ATGCGATAAGTAATGTGAATTGCAGAATTCAGTGAATCATCGAATCTTTGAACGCACATTGCGCCCTGTGGTATTCCGCGGGGCATGCCTGTTCGAGCGTCATTATAACCATCAAGCCTAGCTTGGTATTGGAGTTCGCGGTCTCGCGGCTCTCAAACACAATAGCAGTCTAAGTTAGACCCTAAGTGTAGTAAAATCTCTCGCTTTTGGGCTTAATCTCGTGGCTTGCGTTAACCCAACTTTCTAAGGTTGACCTCGGATCAGGTAGGGATACCCGCTGAACTTAAGCATATCAATAAGCGGAGGAAAAGAAACCAACAGGGATTGCCTCAGTAACGGCGAGTGAAGCGGCAACAGCTCAAATTTGAAATCTGGCCTCGGCCCGAGTTGTAATTTGCAGAGGATGCTTCGGGCGCGGTGCCTTCCAAGTTCCCTGGAACGGGACGCCATAGAGGGTGAGAGCCCCGTACGGTTGGCGACCAAGCCTGTGTAAAGCTCCTTCGACGAGTCGAGTTGTTTGGGAA
>A0111
ATGCGATAAGTAATGCGAATTGCAGAATTCAGTGAATCATCGAATCTTTGAACGCACATTGCGCCCCCTGGCATTCCGGGGGGCATGCCTGTTCGAGCGTCTGTGAAGCAACCCTCAAGCCCCCTGGCTTGGTGCTGGGCCTCCTTGGCTGGCGGGCTCTCCGCTGGCCGGCCCCAAACCCAGTTGGTGGTGTGATCCGACCCCCGGGCGAAGCAAGGTCTTTTCCACCCTCGCCGCGGGTGCTGGTCGTGCCGCCAGTGATGTAGCAGCAGATGAGATTGGACCTCGGATCAGGTAAGACTACCCGCTGAACTTAAGCATATCAATAAGCGGAGGAAGAGAAACCAACCGGGATTACCCTAGTAACGGCGAGTGAAGCGGTAACAGCTCAAATTTGAAATCTGGCCTCGCAAGGGGTCAGAGTTGTAATTTGCAGAAGATGCTTCTGGGCGTGGACCGGGTCCAAGTGCCTTGGAACAGGACGTCGCAGAGGGTGAGAACCCCGTACCGGGCCG
>A0112
ATGCGATAAGTAATGTGAATTGCAGAATTCAGTGAATCATCGAATCTTTGAACGCACATTGCGCCCATTAGTATTCTAGTGGGCATGCCTGTTCGAGCGTCATTTCAACCCTTAAGCCTAGCTTAGTGTTGGGAGTCTACGAGTGGGCCAGGCTACCCTGTAGCGTGGTTACCCTGTAGTTCCTGAAAATTAACGGCGGATTTACAGTATCCTCTGAGCGTAGTAATTCTTTATCTCGCTTTTGTTTAGGTGCTGTGACTTCGGCCGCTAAACCCCCAATTTTTTGTGGTTGACCTCGGATCAGGTAGGAATACCCGCTGAACTTAAGCATATCAATAAGCGGAGGAAAAGAAACCAACAGGGATTCCCCTAGTAACGGCGAGTGAAGCGGGAACAGCTCAAATTTGAAATCTGGCCTTCGGGTCCGAATTGTAATTTGCAGAGGATGCTTTTGGTTAGGTACTTTCCGAGTTCCCTGGAACGGGACGCCTTAGAGGGTGAGAGCCCCGTACGGTTGGATACCTAGCCTTTGTAAAGCT
>A0113
ATGCGATAAGTAATGCGAATTGCAGAATTCAGTGAGTCATCGAATCTTTGAACGCATATTGCGCCCCTTGGTATTCCGAGGGGCATGCCTGTTCGAGCGTCATTATAACCAATCCAGCCAGGCTGGGCGTTGGGCTTCGCCTCTGCGGCGGGTCTTAAAAGGAGTGGCGGCGCTGTTAGGAGCTCTGCGCGTAGTAAAATTCGCTCGCTATAGGGCTCCAGGAGCCGCTCGCCAAGTCAACCTCAACTGTTTCTCCGGTTGACCTCGGATCAGGTAGGGATACCCGCTGAACTTAAGCATATCAATAAGCGGAGGAAAAGAAACCAACAGGGATTACCTCAGTAACGGCGAGTGAAGCGGTAACAGCTCAAATTTGAAATCTGGCCTCTTCGGGGTCCGAGTTGTAATTTGTAGAGGATGTTTTGGGTACCGCGCCGGTTTAAATTTCTTGGAACAGAATGTCAGAGAGGGTGAGAATCCCGTCTTGGACCGGCGTAGGGCCCGTGTAAAACTCCGTCGACGAGTCGA
>A0114
ATGCGATAAGTAATGTGAATTGCAGAATTCAGTGAATCATCGAATCTTTGAACGCACATTGCGCCCCTTGGTATTCCGGGGGGCATGCCTGTTCGAGCGTCATTACAACCCTCAAGCCTGGCTTGGTATTGGGCTTCGCCGTTTGGGCGGGCCTTAAAATCAGTGGCGGTGCCGTCGAGGCCCTAAGCGTAGTAAAATATCCTCGCTATAGGGACCGGCGAACACTGGCTATAAACCCCCATTTCTCTAAGTTTGACCTCGGATCAGGTAGGGATACCCGCTGAACTTAAGCATATCAATAAGCGGAGGAAAAGAAACCAACAGGGATTGCCCTAGTAACGGCGAGTGAAGCGGCAACAGCTCAAATTTGAAATCTGGCCCTCGGCCCGAGTTGTAATTTGCAGAGGATGCTTTTGGCGCGGTGCCTTCTAAGTTCCCTGGAACGGGACGCCACAGAGGGTGAGAGCCCCGTATAGTCGGCCGCCAAGCCTGTGTAAAGCTCCTTCGACGAGTCGAGTAGTTTGGGAATGC
>A0115
ATGAAAAAAAATGCGATAAGTAATGTGAATTGCAGAATTTAGTGAATCATCGAATCTTTGAACGCACATTGCACCTCTTGGTAATCCTTGAGGTATACTTGTTCGAGCGCCGTTTAACTCTAAGACATTGTCTTGTGTTGATGTTTTTTCACGATCAAGTGAATCATCGAAATATATTGGCACTGACAGTTATAGCCAGACTTGCAGCAAAATGCATCGTCAGTCTTACTGACAGTAGCCTTGTCGTTTATTTAAACATGGCCTCGGATCAAGTAGGGATACCCGCTGAACTTAAGCATATCAATAAGCGGAGGAAAAGAAACCAACAGGGATTGCCCTAGTAACGGCGAGTGAAGCGGCAAGAGCTCAAATTTGAAATCTGGCCTAGCCCGAATTGTAATTTGTAGAGGAATGTTCGGTGATGTGTTTGGTCTAAGTTTCCTGGAACGGAACGTCTTAGAGGGTGAGAACCCCGTATTCGACCGTCTCACAGAACTATGTGAACTTCCTTCGAAGAGTCGAGTTGTTTGGGAATGCAGCG
>A0116
GGCGCGAAATGTAGTGTGAATTGCAGAACATTGTGAATCATCGAATCTTTGAACGCACATTGCACCTCTCGTGAGGGAGGTATGCCTGTCTGAGCGTCATTTAAAACCAATGGCCCTTTGTTGGGTCCATCTTGGGCTCCGCACAGGGTTGCGCTGCCTCAAAGCCATGGTCTAACCTACGGACGGGCTCCTCTTGGGCGTGCCGTGGGGCTGACTTTGTCTCTAAGTCTGACCTCAGATCAGGTAGGAACACCGCCTGAACTTAAGCATATCAATAAGGCGAGGAACAGAAACCAACAGGGATTCCCCCAGTAGTGGCGAACGAAGAGGGAAAAGCTCAAGTTTGAAATCCGGCTTGCCGGAGTTGTAAGCTCAAGAAGTGTGGTCGACGTTGCCCCGGCTCAATTTTCCTTGGAACAGGAAGTCTCAGAGGGTGAGAACCCCGTACTTGGCCGAGGGACCTTCGTCTTTGCGCCTCACGATCTAAGAGTCGGGTTGTTTGGGAATGCTGCT
>A0117
ATGCGATAAGTAATGTGAATTGCAGAATTCAGTGAATCATCGAATCTTTGAACGCATATTGCACCCTCTGGTATTCCGGGGGGTACACCTGTTCGAGCGCCATTTCTACCCTCAAGCATAGCTTGGTGTTGGGTGAAGTCCTTATGAGGGACACATCCCTAACTTATAGGCGGTCATTGCCCGTTTTCCCCCCAGCGTAGCAGGCTTACGCATTCGCTCGGGGACAGGCGATTTGACTTGTTCAAAAAACCCTTTTTAAAAGGTTTGGCCTCGAATCAGGTGGGGATACCCGCTGAACTTAAGCATATCAATAAGCGGAGGAAAAGAAACCAACAGGGATTGCCTCAGTAACGGCGAGTGAAGCGGCAATTGCTCAAATTTAAAATCTGACTTCTTTTTGAGGTCCGAATTGTAATTTGTAGAGGAAGCTTCGGTGAAGGTACTGACTCAAGTCCCCTGGAACGGGATGTCATAGAGGGTGAGAACCCCGTCCGGTTAAGTACCTAAACCTTGTGTTGCTCCTTCGACGAGTCGAGTTGTTTGGGAAT
>A0118
GCGCGAAATGTAGTGTGAATTGCAGAACATTGTGAATCATCGAATCTTTGAACGCACATTGCACCTCTCGTGAGGGAGGTATGCCTGTCTGAGCGTCGTTTAAAACCAATAGCCCCTCGTGGGTCTGTCTTGGGCTCCGCACAGGGTTGCGCTGCCTTGAAGTCATGGTCTAACTCACGGACGAGCTCCTCTTGGGCGTGCCGTGGGTCCGACCCTTCCTTTAAGTCTGACCTCAGATCAGGTAGGGACACCGCCTGAACTTAAGCATATCAATAAGGCGAGGAACAGAAACCAACAGGGATTCCCTCAGTAGTGGCGAATGAAGTGGGAAAAGCTCAAGTTTGAAATCTAGAGTCATCTAGAGTTGTAAGCTGAAAAGGTGTCGACCGACGTAGTCCGAGCCTAATTCTCTTGGAACAGAGAGTCATGGAGGGTGAGAACCCCGTAAATGGCCAGGTATCTTCGTCCTAGTGTCGTATCCTTAAAGAGTCGGGTTGTTTGGGAA
>A0119
ATGCGATAAGTAATGTGAATTGCAGAATTCAGTGAATCATCGAATCTTTGAACGCACATTGCGCTCCCTGGTATTCCGGGGAGCATGCCTGTTCGAGCGTCATTACAACCCTCAAGCGCTGCTTGGTATTGGGCGTCATCAGCGATGATGAGCCTTAAAGTTAATGGCGGCACTGCCTAGCTCTAAGCGTAGTAAATCTCTCGCTACAGAGTCCTGGAAGGCGCCTGCCCTCAGCCATAATTATCTCGTGGTTGACCTCGGATCAGGTAGGGATACCCGCTGAACTTAAGCATATCAATAAGCGGAGGAAAAGAAACCAACAGGGATTGCCTTAGTAACGGCGAGTGAAGCGGCAACAGCTCAAATTTGAAATCTGGCCTTTACAGGTCCGAGTTGTAATTTGTAGAGGATGTTTCGGGCACCGTTACGGTTTAAATTTCTTGGAACAGAATGCCATAGAGGGTGAGAGTCCCGTCTTGGATCGTAATAGGACCTATGTGTAAA
>A0120
ATGCGATAAGTAATGTGAATTGCAGAATTCAGTGAATCATCGAATCTTTGAACGCATATTGCGCCCTCTGGCATTCCGGGGGGCACACCTGTTCGAGCGCCATTTCAACCCTCGGGCCCTGCTCGGTGTTGGGGCGGGTCCTTAGGGGCCCCCGCCTAAACTCGTAGGCGCCGTCGCCCGGCCCTCAGCGCACCAGGCTAACGCACGCGCGGGAGGGAGGCCCGGCGGCCGCCGAAGACCTTTCAAGGTTGGCCTCGGATCAGGTGGGGATACCCGCTGAACTTAAGCATATCAATAAGCGGAGGAAAAGAAACCAACAGGGATTGCCTCAGTAACGGCGAGTGAAGCGGCAATTGCTCAAATTTGAAATCTGGCCCCCTTGGGGCCCGAGTTGTAATTTGTAGAGGATGCTCCGGCGAAGGCCCCGGTCGAAGTCCCCTGGAACGGGACGTCATAGAGGGTGAGAGCCCCGTCGGTGGCCGGCCATAGCCTCGTGTAAAGCTCCTTCGACGAGTCGAGTTGTTTGGGAATGCT
>A0121
ATGCGATAAGTAATGTGAATTGCAGAATTCAGTGAATCATCGAATCTTTGAACGCACATTGCGCCCGCCAGTATTCTGGCGGGCATGCCTGTCCGAGCGTCATTTCAACCCTCGAACCCCTCCGGGGGGTCGGCGTTGGGGATCGGGAACCCCTAAGACGGGATCCCGGCCCCGAAATACAGTGGCGGTCTCGCCGCAGCCTCTCCTGCGCAGTAGTTTGCACAACTCGCACCGGGAGCGCGGCGCGTCCACGTCCGTAAAACACCCAACTTCTGAAATGTTGACCTCGGATCAGGTAGGAATACCCGCTGAACTTAAGCATATCAATAAGCGGAGGAAAAGAAACCAACAGGGATTGCCCCAGTAACGGCGAGTGAAGCGGCAACAGCTCAAATTTGAAATCTGGCCCCTAGGGTCCGAGTTGTAATTTGTAGAGGATGCTTTTGGCGCGGTGCCGTCTAAGTTCCCTGGAACGGGACGCCATAGAGGGTGAGAGCCCCGTCTGGTTGGCCACCAAGCCTCTGTAAACG
>A0122
ATGCGATAAGTAATGTGAATTGCAGAATCAGTGAATCATCGAATCTTTGAACGCACATTGCGCCCATTGGTATTCCTTTGGGCACACTTGTTCGAGCGCCGGTTGATAAATAAGGCTCTGCCTTGTGTTGAATCTTCCTGCCAAGGAATGTTCCAAACTTTTGGGCGTTTTGTCGTGGCCTGAATCACACCAAAACTGTGCCTATGGCTTTACGACTAACTGCCAGATTGACCGTCTCTCATGGCCTCGAATCAAGTGGGGATACCCGCTAAACTTAAGCATATCATTCAGCGGAGGAAAAGAAACCAACAGGGATTGCCTCAGTAACGGCGAGTGAAGCGGCAAAAGCTCAGATTTGAAATCGGCCGCCAGGCTGAATTGTAATCTGCAGAGGTGGATTCGGTTGAAGTGCGGGCTAAAGTCCTCTGGAACGAGGTGCCGCAGAGGGTGAGAGCCCCGTTTAGCCAGCGTCTGACGCCA
>A0123
ATGCGATAAGTAATGCGAATTGCAGAATTCCAGTGAGTCATCGAATCTTTGAACGCATATTGCGCCCTTTGGCATTCCGAAGGGCATGCCTGTTCGAGCGTCATTATCACCCCTCAAGCCCCCGGCTTGGTGTTGGACGGTTTGGTTTTGGCGACAAGACCCCTCCTAAAGTCAATGACGGCGGCCTGTGCGACCCCCGGTACACTGAGCTTCTTAACTGAGCACGTATCGGTTTTAGGGTGGCCAGGACCCGGTCTACTTCCCACACGGGAAAATATCTTTTTTAAGGTTGACCTCGGATCAGGTAGGGATACCCGCTGAACTTAAGCATATCAATAAGCGGAGGAAAAGAAACCAACAGGGATTGCCTCAGTAACGGCGAGTGAAGCGGCAACAGCTCAAATTTGAAATCTGGCCTAGCCCGAATTGTAATTTGTAGAGGAATGTTCGGTGATGTGTTTGGTCTAAGTTTCCTGGAACGGAACGTCTTAGAGGGTGAGAACCCCGTATTCGACCGTCTCACAGAACTATGT
>A0124
ATGCGATAAGTAGTGTGAATTGCAGAATTCAGTGAATCATCGAATCTTTGAACGCACATTGCGCCCCTTGGTATTCCATGGGGCATGCCTGTTCGAGCGTCATTTACACCCTCAAGCTCTGCTTGGTGTTGGGCGTCTGTCCCCCCCAATCTTCGGTGGACTCGCCCCAAAGGCATTGGCAGCGGTCCTGTCGGGCCTCCTAATCGCGCAGCACTGTTCGCGCTTTCTGGAGCCTGTGCAGATTCAGCATCCATCAAGCCTAATCTTTCTTAACTTGACCTCGAATCAGGTAGGGATACCCGCTGAACTTAAGCATATCAATAAGCGGAGGAAAAGAACCAACTGGGATTGCCCTAGTAACGGCGAGTGAAGCGGCAACAGCTCAAATTTGAAATCTGGCCTTTGGCCCGAGTTGTAATTTGCAGAGGATGCTTCGGGCGCGGTGCCTTCCAAGTCCCCTGGAACGGGACGCCGGAGAGGGTGAGAGCCCCGTA
>A0125
ATGCGATAAGTAATGTGAATTGCAGAATTTAGTGAATCATCGAATCTTTGAACGCACATTGCGCCCCTTGGTATTCCGAGGGGCATGCCTGTTCGAGCGTCATTACAACCCTCAAGCGTTGCTTGGTATTGGGCTCCGCTGCTCACCCAGCCGGCCTTAAAATCAGTGGCGGTGCCGTAGGGCCCTGAGCGTAGTAAATATCCTCGCTATAGGGAACCTAGTAGATACTAGCCATTAACCCCTATTTCTAAGTTTGACCTCGGATCAGGTAGGGATACCCGCTGAACTTAAGCATATCAATAAGCGGAGGAAAAGAAACCAACAGGGATTGCCCTAGTAACGGCGAGTGAAGCGGCAACAGCTCAAATTTGAAATCTGGCTTCGGCCCGAGTTGTAATTTGCAGAGGATGCTTCTGGTGCGGTGCCTTCCGAGTTCCCTGGAACGGGACGCCATAGAGGGTGAGAGCCCCGTATGGTCGGATACCTAGCCTATGTAAAGCTCCTTCGACGAGTCGAGT
>A0126
ATGCGATAAGTAATGTGAATTGCAGAATTCAGTGAATCATCGAATCTTTGAACGCACATTGCGCCCGCCAGTATTCTGGCGGGCATGCCTGTTCGAGCGTCATTTCAACCCTCAAGCACTTGCTTGGTGTTGGGGCACTGCGGTTCGCCGCAGGCCCTGAAATGTAGTGGCGGGCTCGCTATAACTCCGAGCGTAGTAATTTTCACCTCGTTCTGGAAGAGTGGCGGGTGCTAGCCGTAAAACCCCCTATATTTTACAAGGTTGACCTCGGATCAGGTAGGAATACCCGCTGAACTTAAGCATATCAATAAGCGGAGGAAAAGAAACCAACAGGGATTGCCTCAGTAACGGCGAGTGAAGCGGCAACAGCTCAAATTTGAAATCTGGCTCTTTCAGGGTCCGAGTTGTAATTTGTAGAAGATGCTTCGGGCGTGGCTCCGGTCTAAGTTCCTTGGAACAGGACGTCATAGAGGGTGAGAATCCCGTATGTGACTGGCGGCCTTCGCTCAT
>A0127
ATGCGATAAGTAATGTGAATTGCAGAATTCAGTGAATCATCGAATCTTTGAACGCACATTGCGCCCTCTGGTATTCCGGGGGGCATGCCTGTTCGAGCGTCATTACACCCCTCAAGCTCTGCTTGGTGTTGGGCGTCACCGTTTGTCGGTGCGCCTTAAAGACAGTGGCGGCGCCATCTGGCTTCAAGCGTAGTAATACTTCTCGCTTTGGAGGACCAGGTGGTAGCTTGCCAGCCAACCCCAATTTTCTAAGGTTGACCTCGGATCAGGTAGGGATACCCGCTGAACTTAAGCATATCAATAAGCGGAGGAAAAGAAACCAACAGGGATTGCCTCAGTAACGGCGAGTGAAGCGGCAACAGCTCAAATTTGAAATCTGGCTTCGGTCCGAGTTGTAATTTGTAGAGAATGCTTCGGGCGAGGCTCCGGTCTAAGTTCCTTGGAACAGGACGTCATAGAGGGTGAGAATCCCGTATGTGACTGGCTGCCGCAGTCCATGTA
>A0129
ATGCGATAAGTAATGTGAATTGCAGAATTCAGTGAATCATCGAATCTTTGAACGCACATTGCGCCCATTAGTATTCTAGTGGGCATGCCTATTCGAGCGTCATTTCAACCCTTAAGCCTAGCTTAGTGTTGGGAATTTACGATTTAGTAATTCCCTAAAGTCAGTGGCAGAGCTAGTTCATCTCTCAGCGTAGTAATTTTATCTCGCTTTTGTAGAAGGTCTAGTCCTCGCCATAAGCCTTATATTTTCTAGTGGTTGACCTCGGATTAGGTAGGAATACCCGCTGAACTTAAGCATATCAATAAGCGGAGGAAAAGAAACCAACAGGGATTGCCCTAGTAACGGCGAGTGAAGCGGCAACAGCTCAAATTTGAAATCTGGCTCACGCCCGAGTTGTAATTTGCAGAGGATGCTTCGGCGAAGGCCCGGCCCAAGTCCCCTGGAACGGGACGTCATAGAGGGTGAGAACCCCGTCCGGCCGCGGCTTGACCCTTGTGTTGCACCTTCGACG
>A0130
ATGCGATACGTAATGCGAATTGCAGATCCAGTGAGTCATCGAATCTTTGAACGCACATAGCGCCCGCCGGCATTCCGGCGGGCACGCCCGTTCGAGCGTCATTTCAACCCTCAGGCTCTGCCTGGTGTTGGGGCCCCACGGCTGCCGTGAACCCCGAATAGCAGTGGCGGGCTTGCCGCAACCTAGCGTAGTAAACATACTTTTCGCTCAGGGGATCGGTGAGCGCTAGCCGTAAGCCGCTGAGCGCCCAACAGCGCGAGGCACCGTAACGCAAGTTTGACCTCGAATCGGGTGGGAATACCCGCTGAACTTAAGCATATCAATAAGCGGAGGAAAAGAAACCAACAGGGATTGCCTCAGTAACGGCGAGTGAAGCGGCAACAGCGCAGATTTGAAAGCTGGCTTTGGCCCGCGTTGTAATCTGGAGAGGATGCTTCTGGCGACGCGCCCCCCAAGTCCCCTGGAATGGGGCGCCACAGAGGGTGAGAGCCCCGTA
>A0131
GCGCGAAATGTAGTGTGAATTGCAGAACATTGTGAATCATCGAATCTTTGAACGCACATTGCACCTCTCGTGAGGGAGGTATGCCTGTCTGAGCGTCATTTAAAACCAATGGCCCTTTGTTGGGTCCATCTTGGGCTCCGCACAGGGTTGCGCTGCCTCAAAGCCATGGTCTAACCTACGGACGGGCTCCTCTTGGGCGTGCCGTGGGGCTGACTTTGTCTCTAAGTCTGACCTCAGATCAGGTAGGAACACCGCCTGAACTTAAGCATATCAATAAGGCGAGGAACAGAAACCAACAGGGATTCCCCCAGTAGTGGCGAATGAAGTGGGAAAAGCTCAAGTTTGAAATCTGACGACAGTCAGAGTTGTAAGCTGAAGAGGTTGTGACCGACATGGCCTGGGTCCAATTCCCTTGGGATAGGGAGTCGTGGAGGGTGAGAACCCCGTCTGTGGCTTGGTGGCCTATGTCTTTGTGTCGTTTCCTCGAAGAGTCGGGTTGTTTGGGAATG
>A0133
CTGCGATAAGTAATGTGAATTGCAGAATTCCGTGAATCATCGAATCTTTGAACGCATATTGCGCCCTCTGGAATTCCGGAGGGCATACCTGTCCGAGTGCCATTTGGCTTCCCTCCAGGTTTCGGCTTGGGTGTTGGGCTTGTCGTCCCCGTTGCCTGTCACTCAGGCTGGGGACGGGCCTGAAAGACAGCGCCTGCGAGAAGTGTGGGTGTTGTGTGGGCATTTGTTTATTCTTCTTCCCCCCGTCACTTCTCGTTTCAGGCTGGACCGGCGTTTTGGTGTGTCGGCCTCGGATCAGGTAAGGATACCCGCTGAACTTAAGCATATCAATAAGCGGAGGAAAAGAACCAACCGGGATTGCCTCAGTAACGGCGAGTGAAGCGGCAAGAGCTCAAATTTGAAATCTAGCCCCCTCTTTGCAGGGCTCGAGTTGTAATTTGGAGAGGATGCTTTGGGCGTTGTCCCGGCCTAAGTGCTCTGGAACGGGCCGTCAGAGAGGGTGAGAATCCCGGTCT
>A0134
ATGCGATAAGTAATGTGAATTGCAGAATTCCGTGAATCATCGAATCTTTGAACGCACATTGCGCCCGCCGGTATTCCGGCGGGCATGCCTGTCCGAGCGTCATTTACACCCCTCAAGCTCAGCTTGGTGTTGGGACCCTACAGCGCGTAGGCCCCCAAAAGGAGTGGCGGGCTCGCCAGTACCCGAGCGCAGTAGTTTACTCTCGCTTAGGGCCGCCTGGCGGGTGTTTGCCGTAAAACCCCCAATCTTCAAGTTTGACCTCGAATCAGGTAGGGATACCCGCTGAACTTAAGCATATCAATAAGCGGAGGAAAAGAAACCAACAGGGATTGCCCCAGTAACGGCGAGTGAAGCGGCAACAGCTCAAATTTGAAATCTGGCCTCGGCCCGAGTTGTAATTTGCAGAGGACGCTTCAGGCGCGACGCCTTCCAAGTTCCCTGGAACGGGACGCCACAGAGGGTGAGAGCCCCGTACGGTTGGACGTCAAGCCTGTGTGAAGCTCCTTCGACGAGTCGAGTAGTTTGGGAATG
>A0135
ATGCGATAACTAATGTGAATTGCAGAATTCAGTGAATCATCGAGTCTTTGAACGTACATTGCACTTTCTGGCATTCCGGAAAGTACATCTGTTCGAGCGCCATTTCAACTTCTCTGTTGGAGGATTTGACGCAAACCTCTGAAACACCCCACGGCTACGGTCAGCGCGCCTACGCACGACCAACGCCCCTCCCAAAACCGGCCTCGAATCAGATGAGAATACCCGCTGAACTTAAGCATATCAATAAGCGGAGGAAAAGAAACCAACCGGGATTGCCTCAGTAACGGCGAGTGAAGCGGCAAGCGCTCAAATTTGAAATCTGCCCTCGGGCCGAGTTGTAACTTGCAGAGGAATCGATGAACGCCGGCAACGCCAAAAGTTCCCTGGAACGGGACGTCGCAGAGGGTGAGAACCCCGTTTTGGTTGCGCCAGTCTCCTATCGGTCCTTCGACGAGTCGAGTTGTTTGGGAATGCAGCG
>A0136
ATGCGATAAGTAATGTGAATTGCAGAATTCAGTGAATCATCGAATCTTTGAACGCACATTGCGCCCGCCAGCATTCTGGCGGGCATGCCTGTTCGAGCGTCATTTCAACCCTCAGGCCCGTCCTGGTGTTGGGGACCTGCCGCGCGCAGCCCCCGAAAGAGAGCGGCGGTCCCGTTCCCGGCTCCGAGCGTAGTAGCATACTGAGCTCTGGGCGCCGGGCGGCGGCCTGCCGGAAAACACCCCATTTTCTCAAGGTTGACCTCGGATCAGGTAGGAATACCCGCTGAACTTAAGCATATCAATAAGCGGAGGAAAAGAAACCAACAGGGATTGCCTCAGTAACGGCGAGTGAAGCGGCAACAGCTCAAATTTGAAATCTCCTTCGGGCGAGTTGTAATTTGCAGAGGATGCTTCGGGCGCGGCGCCTTCCAAGTCCCCTGGAACGGGGCGCCTTAGAGGGTGAGAGCCCCGTACGGTTGGACGCCAAGCCTG
>A0137
GCGCGAAATGTAGTGTGAATTGCAGAACATTGTGAATCATCGAATCTTTGAACGCACATTGCACCTCTCGTGAGAGAGGTATGCCTGTCTGAGCGTCATTGAAACCAATAAACCCCTGGGTTTGTATTGGGCTCCGTGTCTGCACGTTGCCTTGAAGCATTGGTCTAACCTATGGATGAGCTCCTCTTGGACCTGCCATGGGAGGACCCCGTGTATCTGAATTTGACCTCAGATCAGGTAGGGAGACCGCCTGAACTTAAGCATATCAATAAGGCGAGGAATAGAAACCAACTGGGATTCCCTCAGTAGTGGCGAATGAAGCGGGAAAAGCTCAAGTTTGAAATCTGACTCCTGTCAGAGTTGTAAGCTGAAGAGGCTTCGACGGACGTGGCTCGGGCTCAATTCCCTTGGAATAGGGAGTCATGGAGGGTGAGAACCCCGTTTGTGGCTTGGGTGCCTTTGTCTTTGTGTCGTTTCCTCGAAGAGTCGGGTTGTTTAGGAA
>A0138
ATGCGATAAGTAATGTGAATTGCAGAATTCAGTGAATCATCGAATCTTTGAACGCATATTGCACCCTCTGGTATTCCGGGGGGTACACCTGTTCGAGCGCCATTTCAACCCTCAAGCATTGCTTGGTGTTGGGCCAAGTCCCTAAAGGACTTGCTCGCAATCCATAGGCGGTCATTGACCCGCGCTCCCAGCGTAGCAAGCTAACGCATTCGCTCGGGGACGGTCTTTTGACCCGCCAAACCCAAAACTTTTTTCAAGGTTTGGCCTCGGATCAGGTGGGGATACCCGCTGAACTTAAGCATATCAATAAGCGGAGGAAAAGAAACCAACAGGGATTGCCCTAGTAACGGCGAGTGAAGCGGCAATTGCTCAAATTTGAAATCTGGTCTTCGGGCCCGAGTTGTAATTTGCAGAGGATGCTTCGGTGAAGGTGCCTGGCCCAAGTCCCCTGGAACGGGACGTCGTAGAGGGTGAGAACCCCGTACGGCCGCGCACCCTAACCATGTGTTGCTCCTTCGACAAGTCGAGTTGTTTGGGAAT
>A0139
CCGCGATATGTAGTGTGAATCGCAGAACATTGTGAATCATCGAATCTTTGAACGCACATTGCGCCTTCTGAGTCCCCTGGAACGGGGCGCCACAGAGGGTGAGAGCCCCGTATAGTCGGACGCCTAGCCTGTGTAAAGCTCCTTCGACGAGTCGAGTAGTTTGGGAATGCAGCT
>A0140
ATGCGATAAGTAATGTGAATTGCAGAATTCAGTGAATCATCGAATCTTTGAACGCACATTGCGCCCATTAGTATTCTAGTGGGCATGCCTGTTCGAGCGTCATTTCAACCCTTAAGCTTAGCTTAGTGTTGGGAATCTACGTTGAGCGGAGCTACCCGGTACCTACCCTGTAACGGGGCGGGCCTACCCTGTAGCTACCCTGTAGTTCCTCAAATTCAACGGCGGAGTTATAGTTACCTCTGAGCGCAGTAATACTTATCACGCTTATGAAGTGCTATAATTTTAGCCGTTAAACCCCCAATTTTTAATGGTTGACCTCGGATCAGGTAGGAATACCCGCTGAACTTAAGCATATCAATAAGCGGAGGAAAAGAAACCAACAGGGATTGCCCTAGTAACGGCGAGTGAAGCGGCAACAGCTCAAATTTGAAATCTGGCTTCGGCCCGAGTTGTAATTTGTAGAGGATGCTTTTGGTGCGGTGCCTTCCGAGTTCCCTGGAACGGGACGCCTTA
>A0141
GCGCGAAATGTAATGTGAATCGCAGGAAACCGTGAATCATCGAATCTTTGAACGCACATTGCGCCTCCTGTTGCAGGGAGGCATGCCCGTCTGAGCGTCGTATCATATACATAGGCTCGCCTTTTTGTGCGCCTGTCTTGGGCCTCGCCGTCGGCGTCGCCTCAATTCCATATGTCCTGGCGGATGAGCCTCTGGGTCGGCCGCCATGAGACTCCTTCAATTTCAGACCTCAGATCAGGTAGGATCACCGCCTGAACTTAAGCATATCAATAAGGCGAGGAACAGAAACCAACAGGGATTCCCCTAGTAGTGGCGAACGAAGCGGGATGAGCTCAAGTTTGAAATCTGGCGTCTAGTCAGAGTTGTAAGCTGAGGAGCGGTCGATCGGACGGCCTGGGTCGAATTCCCTTGGGATAGGGAGTCATGGAGGGTGACAACCCCGTGTCTGGCCCCTGGCTGAGTCCCTTGTGTCGATCGCTCC
>A0142
ATGCGATAAGTAATGTGAATTGCAGAATCAGTGAATCATCGAATTTTTGAACGCATATTGCGCCCATTGGTATTCCTTTGGGCATATTTGTTTGAGCGTTATTTATATATAAGGTTATACCTTGTGTTGAAGTTTCCTTTTGTAGGAAAGGAATCTTCGAAATTTCTAGGTTTTTATAAGATCTAAGATCACAACAACTTGTGTTTAAAGATCCTTTATATCTACCAAATTATGATTATCATAACCTCAAATCAAATAGGGATACCCACTAAACTTAAGCATATCATTCAGTGGAGGAAAAGAAACCAACAGGGATTACCTTAGTAACGGCGAGTGAAGAGGTAAAAGCTCAGATTTAAAATCGACCATCAGGTTGAATTGTAATCTGTAGAGGGGTTTTCAGTTAAAGTATTACCTAAAGTCTTCTGGAAAGAGGTACCATAGAGGGTGAGAGTCCCGTTTAGGTAATGTCTTATACTATGTGTTACCCCTTCAAAGAGTCGAGTTGTTTGGGAATGCAGCTCTGAGACGGCC
>A0143
ATGCGATAAGTAATGTGAATTGCAGAATTCAGTGAATCATCGAATCTTTGAACGCACATTGCGCCCCTCGGTACTCCGGGGGGCATGCCTGTCCGAGCGTCATTGAAAACCATCAAGCCTGGCTTGGTCTTGGGCGCGGTCTGGGGATCCGCCCGCAACCCGTCGGCGGTGCCGTTCGGCCCTGGGCGTAGCAAGACTACCCGTTCAGCGGCCGCGGCGGTGCCCGCTAGGAGCACACACCTCAAGTTTTGACCTCGGATCAGGTAGGGATACCCGCTGAACTTAAGCATATCAATAAGCGGAGGAAAAGAAACTAACAAGGATTCCCCTAGTAACTGCGAGTGAAGCGGGAAAAGCTCAAATTTGAAATCTGGCGGCCCCGCCGTCCGAGTTGTATTCTGGAGAAGCGTCTTCTGCGCTGGACCGTGTACAAGTCCCTTGGAACAGGGCGTCATAGAGGGTGAGAATCCCGTCTTTGACACGGGACCCCCAGTGCTATGTG
>A0144
CTGCGATAAGTAATGTGAATTGCAGAATTCCGTGAATCATCGAATCTTTGAACGCATATTGCGCCCTCTGGAATTCCGGAGGGCATACCTGTCCGAGTGCCATTTGGCTTCCCTCCAGGTTTCGGCTTGGGTGTTGGGCTTGTCGTCCCCGTTGCCTGTCACTCAGGCTGGGGACGGGCCTGAAAGACAGCGCCTGCGAGAAGTGTGGGTGTTGTGTGGGCATTTGTTTATTCTTCTTCCCCCCGTCACTTCTCGTTTCAGGCTGGACCGGCGTTTTGGTGTGTCGGCCTCGGATCAGGTAAGGATACCCGCTGAACTTAAGCATATCAATAAGCGGAGGAAAAGAACCAACCGGGATTGCCTCAGTAACGGCGAGTGAAGCGGCAAGAGCTCAAATTTGAAATCTGGCCCCAGGTCCGAGTTGTAATTTGCAGAGGATGCTTCTGGCGCGGTGCCTTCCGAGTTCCTTGGAACnGGACGCCnCAGAGGGTGAGAG
>A0145
ATGCGATAGCTAGTGTGAATTGCAGATTTTAGTGAATCATCGAGTCTTTGAACGCACATTGCGCCCTTTGGTATTCCTCAGGGCATGCCTATTCGAGCGTCGTTTCAACCCTCAAGCTTTGCTTGGTCATGAGGGCTGCCTCCGGCACCCTTGAAACGCATCGGCGGCGGCACGTGGCCCAACGCAGCAGCAATGCAGTCCGGCGCGTGCAGCCTGCCAGAAACTGCCTCTGGCCCGCCATTGGCATCTCTAGCTCGACCTCGAATTAGGTAGGGATACCCGCTGAACTTAAGCATATCAATAAGCGGAGGAAAAGAAACCAACAGGGATTGCCTCAGTAACGGCGAGTGAAGCGGCAACAGCTCAAATTTGAAATCTGGCTCCCTAAGGGGGTCCGAGTTGTAATTTGTAGAGGGCACTTTGGCTTTGGTTGCGGTCTAAGTTCCTTGGAACAGGACATCACAGAGGGTGAGAATCCCGTAT
>A0146
ATGCGATAAGTAATGTGAATTGCAGAATTCAGTGAATCATCGAATCTTTGAACGCACATTGCGCCCCTTGGTATTCCGGGGGGCATGCCTGTTCGAGCGTCATTACAACCCTCAAGCCTGGCTTGGTATTGGGCTTCGCCGTTTGGGCGGGCCTTAAAATCAGTGGCGGTGCCGTCGAGGCCCTAAGCGTAGTAAAATATCCTCGCTATAGGGACCGGCGAACACTGGCTATAAACCCCCATTTCTCTAAGTTTGACCTCGGATCAGGTAGGGATACCCGCTGAACTTAAGCATATCAATAAGCGGAGGAAAAGAAACCAACAGGGATTGCCCCAGTAACGGCGAGTGAAGCGGCAAGAGCTCAAATTTGAAATCTGGCCTCCTGGGAGGGGGTCCGAGTTGTAATTTGGAGAGGATGCTTCGGGTTTGGTCCCCATCTAAGTGCCCTGGAATGGGTTGTCAGAGAGGGTGAGAATCCCGTCTGGGATGGGTGGCCGGGTCTGTGTGAAGCTCCTTCGACGAGTCGAGTTGTTTGGGAA
>A0147
ATGCGATACGTAATGTGAATTGCAGAATTCAGTGAATCATCGAATCTTTGAACGCACATTGCGCCCCTTAGTATTCTAGGGGGCATGCCTGTTCGAGCGTCATTTCAACCCTCAAGCTCTGCTTGGTATTGGGTCGTGCCGTGTAGGCAGACCTTAAAGTGAGCGGCAGGACTCCATCAGACCTGAGCGTAGTAATTCTTCTCGCTTCTGGGACGGTGTAGGCCTTGCCTCAACCCCAATATTTCTCAGGTTGACCTCGGATCAGGTAGGGTTACCCGCTGAACTTAAGCATATCAATAAGCGGAGGAAAAGAAAGCAACAGCGATTGCCTTAGTAACGGCGAGTGAAGCGGCAACAGCCCAAATTTGAAATCTGGCCCCCCGGCCGAGTTGTAATTTGCAGAGGATGCTTCGGGCAAGGGCCCTCCCAAGTCCCCTGGAACGGGGCGCCTTAGAGGGTGAGAGCCCCGTATGGCTGGGTACCGCGCCTGTGTGAAGCTCCTTCGACGAGTCGAGT
>A0148
ATGCGATAAGTAATGTGAATTGCAGAATTCCGTGAATCATCGAATCTTTGAACGCATATTGCGCCCTCTGGCATTCCGGAGGGCATGCCTGTCCGAGCGTCATTATCATCCCTCAAGCTCGGCTTGGGTGTTGGGCTGTCGTCCCCCTGGGACGGGCCTAAAAGGCAGCGGCGGTGCCGGGTTCGGTCCTGGAGCGTATGGGGCTTTGTCACTCCGCTCTGCAGGGTCGACCGGGGCCTGCCTTCACCGGTATGACCCCCAGATTGACCTCGGATCAGGTAGGGATACCCGCTGAACTTAAGCATATCAATAAGCGGAGGAAAAGAAACCAACCGGGATTGCCCCAGTAACGGCGAGTGAAGCGGCAAGAGCTCAAATTTGAAATCTGGCCTCCTGGGAGGGTCCGAGTTGTAATTTGGAGAGGATGCTTCGGGCGTGGTCCCATCTAAGTTCCCTGGAATAGGACGTCATAGAGGGTGAGAATCCCGTATGTGACTGGCGGCCTTCGCCTGTGTGAACG
>A0149
ATGCGATAAGTAATGTGAATTGCAGAATTCAGTGAATCATCGAATCTTTGAACGCATATTGCACCTTCTGGTATTCCGGGAGGTACACCTGTCCGAGCGCCGTTTCAACCCTCAAGCATTGCTTGGTGTTGGGCGAGGTCCTAGTGGACCACCCCGTAACTCGTAGGCGGTCGTCGCCCGTGTCCCAGCGTAGCAGGCTTTACGCACTCGCTCGAACATCGACGACGTCCACCCGGCAAACCAAACTCAAAGGTTTGGCCTCGGATCAGGTGGGGATACCCGCTGAACTTAAGCATATCAATAAGCGGAGGAAAAGAAACCAACAGGGATTGCCTCAGTAACGGCGAGTGAAGCGGCAACAGCTCAAATTTGAAATCTGGCTCTTTCAGGGTCCGAGTTGTAATTTGTAGAAGATGCTTCGGGTGTGGCTCTGGTCTAAGTTCCTTGGAACAGGACGTCATAGAGGGTGAGAATCCCGTATGTGACTGGCTGCCTTCGCCTATGTAAAGCTCTTTCGACGAGTCGnGTTT
>A0151
ATGCGATAAGTAATGTGAATTGCAGAATTCCGCGAATCATCGAATCTTTGAACGCACATTGCGCCCTTTGGTATTCCGAGGGGCATGCCTGTTCGAGCGTCATTTGTATACTCAAGCTCTGCTTGGTCTTGGAGGCTGCCTTAAGGCACCCCCGAAATACAGCGGCGACGTAGCCGGACTCGCTGGCGTAGTGACATTTTTCCACCGCCCCGAGTTGTCGGTCGTGCGTTAGCCGGATAACGCTCCCCAATTTTTTAGAATCGACCTCGGATCAGGCAGGACTACCCGCTGAACTTAAGCATATCAATAAGCGGAGGAAAAGAAACCAACCGGGATTGCCCTAGTAACGGCGAGTGAAGCGGCAACAGCTCAAATTTGAAATCTGGCCCCCGGCCCGAGTTGTAATTTGTAGAGGATGCTTTGGGCGCCGGCACCTTCCGAGTTCCCTGGAATGGGACGCCATAGAGGGTGAGAGCCCCGTACGGTGGGATGTCTAGCCTATGTAAAGCTCCTTCGACGAGT
>A0152
ATGCGATAAGTAATGTGAATTGCAGAATTCAGTGAATCATCGAATCTTTGAACGCACATTGCGCCCGCCAGCATTCTGGCGGGCATGCCTGTTCGAGCGTCATTTCAACCCTCAGGCTAGCCCTGGTGTTGGGGACCTGCACACTGCAGCCCCCGAAAGGCAGCGGCGGACCCGTCCGGCTCCGAGCGTAGTACTATACGTCGCTTAGGGCGCCCGGGCGGGCTTCCAGCCGGAAAACCCCCTATTTCTCAAGGTTGACCTCGGATCAGGTAGGAATACCCGCTGAACTTAAGCATATCAATAAGCGGAGGAAAAGAAACCAACAGGGATTGCCCCAGTAACGGCGAGTGAAGCGGCAACAGCTCAAATTTGAAATCTGGCCCCAGGGGGCCCGAGTTGTAATTTGTAGAGGATGTTTTGGGTACCGCGCCGGTTTAAATTCTTGGAACAGAATGTCAGAGAGGGTGAGAATCCCGTCTTGGACCGGTGTAGGGCTCG
>A0153
ATGCGATAAGTAATGTGAATTGCAGAATTCAGTGAATCATCGAATCTTTGAACGCACATTGCGCCCTCCGGCATTCCGGGGGGCATGCCCGTTCGAGCGTCATTACACCCCTCCAGCCTCGCTGGGTGATGGGCGTCGCGGTCTGCCGCGCGCCTCAAAGTCTTCGCCGGTTGCGTGATCCGCCCCGGAGCGTTGTGGCATCACAATCTCGCTCCCCGGGTCGGCGCGTTTACCGTGACACCTCTTTTTTACCAGGTTGACCTCGGATCGGGTAGGGATACCCGCTGAACTTAAGCATATCAATAAGCGGAGGAAAAGAAACCAACAGGGATTGCCTTAGTAACGGCGAGTGAAGCGGCAACAGCTCAAATTTGAAATCTGGCTTCGGCCCGAGTTGTAATTTGCAGAGGATGCTTTTGGCGCGGTGCCTTCTAAGTTCCCTGGAACGGGACGCCATAGAGGGTGAGAGCCCCGTACCGTTGGTAACCAAGCCTGTGTAAAGCTCCTTCGACGAGTCGAGTTA
>A0154
GCGCGAAATGTAATGTGAATCGCAGAACTTGTGAATCATCGAATCTTTGAACGCACATTGCGCCTCTCGTGAGGGAGGCATGCCTGTCTGAGCGTCGTTTAAATCTCTAGATGCCGCCTTCTCGGGGGCGACGTCTGTCTTGGGCATCACCCTGCGGTGTAGTCTGAATGCCATCGGTCTAATCTGTGGACAAGTTCCATTAGGGCGAGCCACAAGAAGGGCCTCAACCATTTCTCGAATCTGACCTCAGATCAGGTAGGAACACCGCCTGAACTTAAGCATATCAATAAGGCGAGGAATAGAAACCAACCGGGATTCCCCCAGTAGTGGCGAATGAAGCGGGAAAAGCTCAAGTTTGAAATCTGGTGGGTGACCTCCAGAGTTGTAAGCTGAAGAGAGTTTGACCGACATGGCCTGGGCCCAATTCCCTTAGAACAGGGAGTCAAGGAGGGTGAGAACCCCGTGTGTGGCCCATGGCTCTTGTATCC
>A0155
ATGCGATAAGTAATGTGAATTGCAGAATTCAGTGAATCATCGAATCTTTGAACGCACATTGCGCCCCCTGGCATTCCGGGGGGCACACCTGTCCGAGCGCCATTTCGCCCCTCGAGCCTGGCTCGGTGTTGGGGAAGGTCCGCGGGGACCTCCGCCAAAATTTGTAGGCGCCATCGCCCGGCCTTCAGCGCACCAGGCTAATGCACGCGCGGGAATAAGGGTGGCCGGCCGCCAACGATCTCCTAAATATTGGCCTCGGATCAGGTGGGGATACCCGCTGAACTTAAGCATATCAATAAGCGGAGGAAAAGAAACCAACCGGGATTGCCCTAGTAACGGCGAGTGAAGCGGCAACAGCTCAAATTTTAAATCTGGCTTCGGCCCGAGTTGTAATTTGCAGAGGATGCTTTTGGCGCGGTGCCTTCTAAGTTCCCTGGAACGGGACGCCATAGAGGGTGAGAGCCCCGTATCGTTGGCGACCAAGCCTGTGTAAAGCTCCTTCGACGAGTCGAGTAGTTTGGGAA
>A0156
ATGCGAGATATAATGCGAATTGCAGATCAACGCGAGTCATCGAATCTTTGAACGCACATTGCGCCCCCTGGTATTCCGGAGGGCACGCCCGTCCGAGTGTCATTTCTACCTCGAGCTTTAGGCTTGTTGTTGGGTACCGCCTGTGAGGGCGCACCTCAAATCTATTGGCTCCTCTGAAGGGCCCCCAAACGCATAGAGCTTAACCGCCCGCATTTGGAGGCCTGATAGAGGGTGGCCTCTTTGCCTGCGTGCAGCTTCCTAGCGTATGGCCTCGGATCGGGCGGGGTTACCCGCTGAACTTAAGCATATCAATAAGCGGAGGAAAAGAAACCAACAGGGATTGCCCTAGTAACGGCGAGTGAAGAGGCAAAAGCTCAGATTTGAAATCTGGCCCCGTTAGGGGTCCGAGTTGTAATCTGCAGATGGCGCTTTGGCAAGGCCCCCGGCTCCGAGTCTCCTGGGACGGGATGCCGCAGAGGGTGAGAGCCCCGTGTACGGGCGGGGGGTCTG
>A0157
ATGCGATAAGTAATGTGAATTGCAGAATTCAGTGAATCATCGAATCTTTGAACGCATATTGCGCCCCTTGGTATTCCGGGGGGCACACCTGTTCGAGCGCCATTTAAACCCTCAAGCATTGCTTGGTGTTGGGATGAGTCCTTTAGGGGACCCACCCGTAACTTGTAGGCGGCCATCGGTGGTACCCCTAGCGTAGCAAGCTAAACGCACTCGCTTAGGGGGGTAGCCCGTTTGGCCCGCCCAAAATTTATTTCAAGGTTTGGCCTCGGATCAGGTGGGGATACCCGCTGAACTTAAGCATATCAATAAGCGGAGGAAAAGAAACCAACAGGGATTGCCTCAGTAACGGCGAGTGAAGCGGCAACAGCTCAAATTTGAAATCTGGCTCTTTCAGGGTCCGAGTTGTAATTTGTAGAAGATGCTTCGGGCGTGGCTCCGGTCTAAGTTCCTTGGAACAGGACGTCATAGAGGGTGAGAATCCCGTATGTGACTGGCGGCCTTCGCTCGTGTGAAGCTCTTTCGACGAGTCG
>A0158
AATGCGATAAGTAATGTGAATTGCAGAATTCAGTGAATCATCGAATCTTTGAACGCATATTGCGCCCCTTGGTATTCCGGGGGGCACACCTGTTCGAGCGCCATTTAAACCCTCAAGCATTGCTTGGTGTTGGGATGAGTCCTTTAGGGGACCCACCCGTAACTTGTAGGCGGCCATCGGTGGTACCCCTAGCGTAGCAAGCTAAACGCACTCGCTTAGGGGGGTAGCCCGTTTGGCCCGCCCAAAATTTATTTCAAGGTTTGGCCTCGGATCAGGTGGGGATACCCGCTGAACTTAAGCATATCAATAAGCGGAGGAAAAGAAACCAACAGGGATTGCCCTAGTAACGGCGAGTGAAGCGGCAACAGCTCAAATTTGAAATCTGGCCCTCGGCCCGAGTTGTAATTTGCAGAGGATGCTTTTGGCGCGGTGCCTTCTAAGTTCCCTGGAACGGGACGCCACAGAGGGTGAGAGCCCCGTATAGTCGGACACCAAGCCTGTGTAAAGCTCCTTCGACGAGTCGAGTAGTTTGGGAATGCAGCT
>A0159
ATGCGATAAGTAATGTGAATTGCAGAATTCCAGTGAATCATCGAATCTTTGAACGCACATTGCGCCCATTAGTATTCTAATGGGCATGCCTGTTCGAGCGTCATTTCAACCCTCAGGCCTTAGCTAGTCTGGTGTTGGGGCATCTGCAGCGTTGTACGCAGGCCCTGAAAAACAGTGGCGGTGTCCGCTAACACTCCGGGCGCAGTAATTTGTTCTCGTCTAGGATGTGTAGCGGGCTGCTAGCCGTAAAACCCTTTTAATTTTCAAAAGGTTGACCTCGGATCAGGTAGGAATACCCGCTGAACTTAAGCATATCAATAAGCGGAGGAAAAGAAACTAACAAGGATTCCCCTAGTAACTGCGAGTGAAGCGGGAAAAGCTCAAATTTGAAATCTGGCGGTCTCTGCCGTCCGAGTTGTAATCTAGAGAAGCGTTTTCCGTGCCGGACCGTGTACAAGTCCCTTGGAACAGGGCGTCATAGA
>A0161
ATGCGATAAGTAATGCGAATTGCAGAATTCCAGTGAGTCATCGAATCTTTGAACGCATATTGCGCCCTTTGGTATTCCGAAGGGCATGCCTGTTCGAGCGTCATTATCACCCCTCAAGCCCCGGGCTTGGTGTTTGGACGGTTTGGTTTTGGCGACAAGACCCCTCCTAAAGCTAATGACGGCGGCCTGTGCGACCCCCGGTACACTGAGCTTCTTAACTGAGCACGTACTGGTTCTAGGGTCAACAGGGCCCGGTCTTCTTCCTTCACGGGAAAACACTTTCCACAAAGGTTGACCTCGGATCAGGTAGGGATACCCGCTGAACTTAAGCATATCAATAAGCGGAGGAAAAGAAACCAACAGGGATTGCCTCAGTAACGGCGAGTGAAGCGGCAGCAGCTCAAATTTGAAATCTGGCAACCGCCCGAGTTGTAATTTGCAGAGGATGCTTCGGTGCAGTCCCCGGTCCAAGTCCCTTGGAACAGGGCGCCGCAGAGGGTGAGAGCCCCCCAGCGGCCGGGTGCCTA
>A0162
ATGCGATAAGTAATGTGAATTGCAGAATTCAGTGAATCATCGAATCTTTGAACGCACATTGCGCCCATTAGTATTCTAGTGGGCATGCCTATTCGAGCGTCATTTCAACCCTTAAGCCTAGCTTAGTGTTAGGAGCTTACAGCGATGTAACTCCCTAAAGTCATTGGCAGAGCTAAATCAACTCTCAGCGTAGTAATTTTCATCTCGCTCTTGTAGTTGGTCTGGCGATCGCCATAAACCTTTATTTTCTAATGGTTGACCTCGGATTAGGTAGGAATACCCGCTGAACTTAAGCATATCAATAAGCGGAGGAAAAGAAACCAACAGGGATTGCCTCAGTAACGGCGAGTGAAGCGGCAACAGCTCAAATTTGAAATCTGGCCTAGCCCGAATTGTAATTTGTAGAGGATGCTTTTGGCGCGGTCCTTCCGAGTTCCCTGGAACGGGACGCCATAGAGGGTGAGAGCCCCGTATGGTCGGACGCCTAGCCTGTGTAAACG
>A0163
ATGCGATAAGTAATGTGAATTGCAGAATTCAGTGAATCATCGAATCTTTGAACGCACATTGCGCCCGCTAGTATTCTGGCGGGCATGCCTGTTCGAGCGTCATTTCAACCCTCAAGCCTCACGGTTTGGTGTTGGGGATCGGCCAACCTTCTGGGCGGCCGGCCCCGAAATATAGTGGCGGTCACGCTGTAGCTTCCTCTGTGTAGTAGTAACATCTCGCATCGGAAAGCGGCGCGGCCATGCCGTTAAACCCCAACTTTTGAATGTTGACCTCGAATCAGGTAGGAATACCCGCTGAACTTAAGCATATCAATAAGCGGAGGAAAAGAAACCAACAGGGATTGCCTCAGTAACGGCGAGTGAAGCGGCAACAGCTCAAATTTGAAATCTGGCGCAAGCCCGAATTGTAATTTGCAGAGGATGTTTTTGGCGCGGTGCCTTCCGAGTTCCCTGGAACGGGACGCCATAGAGGGTGAGAGCCCCGTATGGTTGGATGCCTAGCCTTTGTAAAC
>A0164
ATGCGATAAGTAATGCGAATTGCAGAATTCAGTGAGTCATCGAATCTTTGAACGCATATTGCGCCCCTTGGTATTCCGAGGGGCATGCCTGTTCGAGCGTCATTATAACCAATCCAGCCAGGCTGGGCGTTGGGCTTCGCCTCTGCGGCGGGTCTTAAAAGGAGTGGCGGCGCTGTTAGGGGCTCTGCGCGTAGTAAAATTCGCTCGCTATAGGGCTCCAGGAGCCGCTCGCCAAGTCAACCTCAACTGTTTCTCCGGTTGACCTCGGATCAGGTAGGGATACCCGCTGAACTTAAGCATATCAATAAGCGGAGGAAAAGAAACTAACAAGGATTCCCCTAGTAACTGCGAGTGAAGCGGGAAAAGCTCAAATTTAAAATCTGATGGTCTTTGGCCATCCGAGTTGTAATTTAGAGAAGCGACTTCCGCGCTGAACCCGTGCACAAGTCTCCTGGAATGGAGCGTCATAGAGGGTGAGAATCCCGTCTTTGGCACGGACGCTTGG
>A0165
ATGCGATAAGTAATGTGAATTGCAGAATTCAGTGAATCATCGAATCTTTGAACGCATATTGCGCCCTCTGGTATTCCGGGGGGCACACCTGTTCGAGCGCCATTTAGACCCTCAAGCTTTGCTTGGTGTTGGGTAAGGTCTTAATAGACCTACCCATAACTCGTAGGCGGTAACCGCCCGTTCCCCCAGCGTAGCAAGCTAACGCATTCGCTCGGGGACAGCGTGTAGCTCAGCCCGGTAACTAAACCCTAAAGTTTGGCCTCGGATCAGGTGGGGATACCCGCTGAACTTAAGCATATCAATAAGCGGAGGAAAAGAAACCAACAGGGATTGCCTCAGTAACGGCGAGTGAAGCGGCAACAGCTCAAATTTGAAATCTGGCCCTAGGCCCGAATTGTAATTTGTAGAGGATGCTTTGGACGCGGCGCCTTCCAAGTCCCCTGGAACGGGGCGCCTTAGAGGGTGAGAGCCCCGTACGGTTGAATGCCAAGTCTGTGTAAAGCTCCTTCGACGAGTCGAGTAGTTTGGGAATGC
>A0167
GCGCGAAATGTAGTGTGAATTGCAGAACATTGTGAATCATCGAATCTTTGAACGCACATTGCACCTCTCGTGAGGGAGGTATGCCTGTCTGAGCGTCGTTTAAAACCAATAGACCCTTGTGGGTCTGTCTTGGGCCTCGCACAGGGCTGCGTCGCCTCAAAGTCATGGTCTAGCCTATGGACGGGCTCCTCTTGGACGTGCCGAGTAGTTTGGGAATGCAGCTAAATCTGGCCTCAGATCAGGTAGGGACACCGCCTGAACTTAAGCATATCAATAAGCGGAGGAAAAGAAACCAACAGGGATTGCCCTAGTAACGGCGAGTGAAGCGGCAACAGCTCAAATTTGAAATCTGGCCTAGCCCGAATTGTAATTTGTAGAGGATGCTTTTGGTGCGGTCCTTCCGAGTTCCCTGGAACGGGACGCCATAGAGGGTGAGAGCCCCGTACGGTTGGATACCAATCCTTTGTAAAGCTCCTTCGACGAGTCGAGTAGTTTGGGAATGCAGCT
>A0168
ATGCGATAAGTAATGTGAATTGCAGAATTCAGTGAATCATCGAATCTTTGAACGCACATTGCGCCCCTTGGTATTCCGAGGGGCATGCCTGTTCGAGCGTCATTACAGCCCTCAAGCACTGCTTGGTATTGGGCCCCGCTGGTTTTGGCGGGCCTTAAAATCAGTGGCAGCGCCATCTGAGCTCTGAGCGTAGTAAATATCCTCGCTATAGAGACCAGGTAGTTCTTGCTATCAACCCCTAATTCTCTAAGTTTGACCTCGGATCAGGTAGGGATACCCGCTGAACTTAAGCATATCAATAAGCGGAGGAAAAGAAACCAACAGGGATTGCCTCAGTAACGGCGAGTGAAGCGGCAACAGCTCAAATTTGAAATCTGGCTCTTTCAGGGTCCGAGTTGTAATTTGTAGAAGATGCTTCGGGTGTAGCTCCGGTCTAAGTTCCTTGGAACAGGACGTCATAGAGGGTGAGAATCCCGTATGTGACTGGGTGCTTTGG
>A0169
ATGCGATAAGTAATGTGAATTGCAGAATTCAGTGAATCATCGAATCTTTGAACGCACATTGCGCCCGCCGGTATCCCGGCGGGCATGCCTGTTCGAGCGTCATTTCAACCCTCAGGCACCGCCTGGTGTTGGGGCACCACCGCTGTGGGCCCCCAAATCTAGCGGCGGGCACGCCCCGGACCCGAGCGTAGTAGCATACCTCGCTTAGGGCTCCGGGCGGGCTCCGGCCGTTAAACCCCCCAATTCTTAAGGTTGACCTCGGATCAGGTAGGAATACCCGCTGAACTTAAGCATATCAATAAGCGGAGGAAAAGAAACCAACAGGGATTGCCCTAGTAACGGCGAGTGAAGCGGCAACAGCTCAAATTTGAAATCTGGCCCTAGGCCCGAGTTGTAATTTGCAGAGGATGCTTTGGGCGCGGCGCCTTCCAAGTCCCCTGGAACGGGGCGCCTGAGAGGGTGAGAGCCCCGTACTGTCGGACGCCAAGCCTATGTAAAGCTCCTTCGACGAGTCGAGTAGTTTGGGAA
>A0170
ATGCGATAAGTAATGCGAATTGCAGAATTCAGTGAGTCATCGAATCTTTGAACGCATATTGCGCCCTTTGGTATTCCGAAGGGCATGCCTGTTCGAGCGTCATTATCAACCATCAAGCCTGGCTTGTCGTTGGACGCGTGGTCGTCATGACCGGTCCGAAAGATAATGGACGGCGGTGATGAGCCCCCGATGCAACGAGCTTTTTGATAGCACGCGTTGAAGGGTTGGTCACCCCCGGCCTCACACTCCATTTTCTCAGGTTGACCTCGGATCAGGTAGGAATACCCGCTGAACTTAAGCATATCAATAAGCGGAGGAAAAGAAACCAACAGGGATTGCCTCAGTAACGGCGAGTGAAGCGGCAACAGCTCAAATTTGAAATCTGGCTCTTTCAGGGTCCGAGTTGTAATTTGTAGAAGATGCTTCGGGCGTGGCTCCGGTCTAAGTTCCTTGGAACAGGACGTCATAGAGGGTGAGAATCCCGTATGTGACTGGCGG
>A0171
ATGCGATAAGTAATGTGAATTGCAGAATTCAGTGAATCATCGAATCTTTGAACGCACATTGCGCTCCTTGGTATTCCGAGGAGCATGCCTGTTCGAGCGTCATTACAACCCTCAAGCCTTGCTTGGCCTTGGGCAGCACCGGCGACGGTGCGCCCTAATGCCAGTGGCGGCGGCGCCTAGCTCCAAGCGTAGTAGAACCCTCGCTACGGATGCGTGGGCGGCTCCTGCCATGAACCCCCAAACCCATCAAAGGTTGACCTCGGATCAGGTAGGGATACCCGCTGAACTTAAGCATATCAATAAGCGGAGGAAAAGAAACCAACAGGGATTACCTCAGTAACGGCGAGTGAAGCGGTAACAGCTCAAATTTGAAATCTGGCCTAGCCCGAATTGTAATTTGTAGAGGATGCTTTTGGTGCGGTCCTTCCGAGTTCCCTGGAACGGGACGCCATAGAGGGTGAGAGCCCCGTACGGTTGGATACCAATCCTTTGTAAACGCTCCTTCGA
>A0172
GCGCGAAATGTAGTGTGAATCGCAGAACTTTGTGAATCATCGAATCTTTGAACGCACATTGCGCCCTCCTTAACCGGGGGGCATGCCTGTTCGAGCGTCTTTTATACATCTATGGACAGTATCCTGTTCGTGTTGGGCTTCGTCCAGCGGACGTGGCCTCAAAGGCATGGGCCTTGTGAGCGGATGAGATCTCTTGTGGACCGACCGTTCGTGGGTGCCCGGACCCCTCCAAAGTGGACCTCGGATCAGGTAGGACTACCGCCTGAACTTAAGCATATCAATAAGGCGAGGAACAGAAACCAACAGGGATTCCCCCAGTAGTGGCGAACGAAGAGGGAAAAGCTCAAGTTTGAAATCCGGCTCGCCGGAGTTGTAAGCTCAAGAAGTGTGGTCGATGTTGCCCTGGCTCAATTTCCTTGGAACAGGAAGTCTCAGAGGGTGAGAACCCCGTACGCGGCCGAGGGACCTTCATCTTTGCACCTCACGATCTAAGAGTCGGGTTGTTTGGGAATGC
>A0173
ATGCGATAAGTAATGTGAATTGCAGAATTCAGTGAATCATCGAATCTTTGAACGCATATTGCGCCCTCTGGTATTCCGGGGGGCACACCTGTTCGAGCGCCATTTAGACCCTCAAGCTTTGCTTGGTGTTGGGTAAGGTCTTTAATAGATCTACCCATAACTCGTAGGCGGTCACCGCCCGTTCCCCCAGCGTAGCAAGCTAACGCACTCGCTCGGGGACGGCGTGTAGCTCAGCCCAGCAACTAAATTCTAAAGTTTGGCCTCGGATCAGGTGGGGATACCCGCTGAACTTAAGCATATCAATAAGCGGAGGAAAAGAAACCAACAGGGATTGCCCTAGTAACTGCGAGTGAAGCGGCAATTGCTCAAATTTAAAATCTGGCAGTCTTTGGCTGTCCGAGTTGTAATTTAGAGAAGTGCTACCCGCGCTGGACCGTGTACAAGTCCTCTGGAATGGGGCGTCATAGAGGGTGAGAATCCCGTCTCTGATACGGACTACCAGTGCTTTCGTGGTGTGC
>A0175
ATGCGATAAGTAATGCGAATTGCAGAATTCAGTGAATCATCGAATCTTTGAACGCATATTGCGCCCTTTGGTATTCCGAGGGGCATGCCTGTTCGAGCGTCATTATAACCCATCTAGCCTTGCTAGGTATTAGGCCTCGCTAGTGAGCGGACCTTAACTCTAGTGGCGGTGCTCTCAGGCTCTACGCGTAGTAATTCTCCTCGCGATAGAGCCTTCGAGGGCCCTAGCCATCAACCTCACTTTCGTAGGTTGACCTCGGATCAGGTAGGGATACCCGCTGAACTTAAGCATATCAATAAGCGGAGGAAAAGAAACCAACAGGGATTACCTCAGTAACGGCGAGTGAAGCGGTAACAGCTCAAATTTGAAATCTGGCTCTGCTAGGGTCCGAGTTGTACTTTGCAGAAGATGCTTTCGGTGTAGCCCTGGTCTAAGTTCCTTGGAACAGGACGTCAGAGAGGGTGAGAATCCCGTACATGACTGGTGGCGTTCGCCTGTGT
>A0176
ATGCGATAAGTAATGTGAATTGCAGAATTCAGTGAATCATCGAATCTTTGAACGCACATTGCGCCTGTTAGCATTCTAGCGGGCATGCCTGTTCGAGCGTCATTTACACCCTCAGGAAGTCTTTTCCTGGCGTTGGGGAGCCTGTAGACACCGCCTATAGGCCCTTAAAAGCAAGTAGCGGGCTTTGTCATATCCCGAGCGTAGTAATTTTTCTCGTTCAGGGTGTATGACTGAATCCAGCTTCACTATTTCTTTCTAAAGTTGACCTCGGATCAGGTAGGAATACCCGCTGAACTTAAGCATATCAATAAGCGGAGGAAAAGAAACCAACAGGGATTGCCCTAGTAACGGCGAGTGAAGCGGCAACAGCTCAAATTTGAAATCTGGCTTCGGCCCGAGTTGTAATTTGCAGAGGATGCTTTTGGCGCGGTGCCTTCTGAGTTCCCTGGAACGGGACGCCACAGAGGGTGAGAGCCCCGTATAGCTGGCCACCAAGCCTGTGTAAACG
>A0177
ATGCGATAAGTAATGTGAATTGCAGAATTCCAGTGAATCATCGAATTTTTGAACGCACATTGCGCCCATTAGCACTCTAATGGGCATGCCTGTCCGAGCGTCATTTCAACCACTCAGGCCTATAGAGCCTGGCGTTGGGGCATCTACAGTTAATCGTATGCCCTGAAAGATAGTGGCGGTGTCCGCTAGCATTCCGGGCGCAGTACAGTTTCTCCTCGCCCAGGGACGTCTTAGGGGCTGCCGGCCGTAAAACAGCATAAAGCTTAGAAGGTTGACCTCGGATCAGGTAGGACTACCCGCTGAACTTAAGCATATCAATAAGCGGAGGAAAAGAAACCAACAGGGATTGCCCTAGTAACGGCGAGTGAAGCGGCAACAGCTCAAATTTGAAATCTGGCCTCGGGCCCGAGTTGTAATTTGTAGAGGATGCTTTAGGCGTCGGCGCCTCCAGAGTTCCCTGGAATGGGACGCCATAGAGGGTGAGAGCCCCGTACGGTGGGA
>A0178
GCGCGAAATGTAGTGTGAATCGCAGAACTTTGTGAATCATCGAATCTTTGAACGCACATTGCGCCCTCCTTAACCGGGGGGCATGCCTGTTCGAGCGTCTTTTATACATCTATGGACAGTATCCTGTCCGTGTTGGGCTTCGTCCGGCGGACGTGGTCTCAAAGGCATGGGCCTTGTGAGCGGATGAGATCTCTTGTGGACCGACCGTTCGTGGGCGCCCGGACCCCTCCAAAGTGGACCTCGGATCAGGTAGGACTACCGCCTGAACTTAAGCATATCAATAAGGCGAGGAATAGAAACCAACAGGGATTCCCTCAGTAGCGGCGAGCGAAGCGGGAAAAGCTCAAGTTTGAAATCCGATATCCTCGGAGTTGTAAGCTGAAGAGGCATCGATCAGGGACAGTCTGGGCTCAATTTCCTTGGAACAGGAAGTCATGGAGGGTGAGAACCCCGTCTGTGGCCCATGTCTTGGCCCATAGTGTCGTGTCCTCAAAGAGTC
>A0180
ATGCGATACGTAATGCGAATTGCAGATCTCCAGTGAGTCATCGAATCTTTGAACGCACATAGCGCCCGCCAGCACTCTGGCGGGCATGCCCGTCCGAGCGTCGATTACACCGCTCGAGCCTCCTCGGCTCGGTGTTGGGGCGGTAGGGGCCATAGCCCCTACGCTCCCAAAGGTATTGCGCGGCCCTAGGATCAGGACCCGAGCACAGTTAAACCTCACCGTTGAGCTGCTCCGGGACACTGCGCCGAGGCGCCAGCCGTAAAACCCCCGACACAGGCCCTCACCGGCCGACTGATGTTGACCTCGGATCGGGTAGGACGACCCGCTGAACTTAAGCATATCAATAAGCGGAGGAAAAGAAACCAACAGGGATTGCCTCAGTAGCGGCGAGCGAAGCGGCAACAGCTCAGATTTGAAATCTGGCCTTTCAAGGTCCGAGTTGTAATTTGTAGAGGATGTTTCGGGCAAAGCAGTGGTTTAAGTTTCTTGGAACAGAACGTCnTAGAGGGTGAGAATCCCGTCTAGAACCAAGCGCCGCGTCCATGTGAAACTCCTTCGACGAGTCGAGTTGTTTGGGAATGCAGCn
>A0181
ATGCGATAAGTAATGCGAATTGCAGAATTCCAGTGAGTCATCGAATCTTTGAACGCATATTGCGCCCTTTGGTATTCCGAAGGGCATGCCTGTTCGAGCGTCATTATCACCCCTCAAGCCCCCGGCTTGGTGTTGGACGGTTCGGTTTTGGCGACAAGACCCCTCCTAAAGCTAATGACGGCGGCCTGTGCGACCCCCGGTACACTGAGCTTCTTAAACTGAGCACGTACCGGTTTCAGGGTTGACGGGACCCGGTCTTCTTCCCTTGCGCGGGAAACACTTCTCCAAAGGTTGACCTCGGATCAGGTAGGGATACCCGCTGAACTTAAGCATATCAATAAGCGGAGGAAAAGAAACCAACAGGGATTGCCTCAGTAACGGCGAGTGAAGCGGCAACAGCTCAAATTTGAAATCTGGCCTCTTCGGGGTCCGAGTTGTAATTTGTAGAGGATGCTTTTGGTGCGGCGCCTTCTAGAGTTCCCTGGAACGGGACGCCATAGAGGGTGAGAGCCCCGTATAGTTGGACGCCAAGCCTCTGTAAAGCT
>A0182
ATGTGATAAGTGATGGGAATTGCAGAATTTAGTGAACCATTGAATCTTTGAATGCACAATAGCGCCCCCTGGCATTCCAGGGGGCACACCTGTCTGAGTGTTATTACAACTATCAAGCCTTGCTTGGTCTTGGGGCTCCATGGACACTAGCTAGTGTGAGATGGCCCTGCAATGTGTTGGTGGCTGTAGCCAGCCCTGGACCATTGGATTGCATAATGGCCAGGGTGCAGCCGGCCTGTGTTGACTCTTCAGTATTTTGACCTCAGATCAGGTGGGGATACCTGCTGAACTTAAGCATATCAATAAGCAGAGGAAAAGAAACCAACAGGGATTGCCTCAGTAACGGCGAGTGAAGTGGCAGCAGCCCAAATTTGAAATCCAGCAGGCAGTCTGCCTGCTGGAGTTGTAATTGGCAGAGGATGCTTTGGTGGCTGTCTCTGTCCCAAGTTCCCTGGGAT
>A0183
ATGCGATACGTAATGGAAATTGCATATACGAGTCATCGAGTTTTTGAACGCACATTGCGCCCAGTGGTATTCCCCTGGGCATGTGGGGTTGAGCGTTTTTTCAAATAACAGAGTTGTGTCTCGCTCCGATTCACTAATATCATGAGACTTGCTATTGAAACTAATCAGCAAACTCTAACTCAGATTTAAACCTCAATCTCACAGGATTACCCGCTGAACTTAAGCATATCAATAAGCGGAGGAAAAGAAACCAACAGGGATTGCCCCAGTAACGGCGAGTGAAGCGGCAACAGCTCAAATTTGAAATCGGGCAACCGAATTGTAATTTGAAGAGGATCCTTCGGGCAACGTCGCCCCCAAGTCCCGTTGAATAGGGCACCAATGAGGGTGAAAGTCCCATTTGGGGTAGGCTGCGCTGATGTGAAGATCCTTCTAAGAGTCGAGTAGTTTGGGAATGCAGCT
>A0184
GCGCGAAATGTAATGTGAATCGCAGAACTTGTGAATCATCGAATCTTTGAACGCACATTGCGCCTCTCGTGAGGGAGGCATGCCTGTCTGAGCGTCGTTTAAATCCATAGGCCACATACTTTTTGGTGTGTGGCCTGTCTTGGGCCTTCGCCCGTGTGGCGTTGCCTGAATGTCATTGGTCTCATCCGTGGACGAGTCCCTGTAGGGCGAGCCATGGTTGGACCTTAAGCAACATCTGAATTTGACCTCAGGTCAGGTAGGAACACCGCCTGAACTTAAGCATATCAATAAGCGGAGGAAAAGAAACTAACAAGGATTCCCCTAGTAACTGCGAGTGAAGCGGGAAAAGCTCAAATTTGAAATCTGGCAGTTCTTGTAGCTGTCCGAGTTGTAATTTAGAGAAGTGTTGCCCGTGCTGGACCGTATATAAGTCCTTTGGAATGAGGCGTCATAGAGGGTGAGAATCCCGTCTTTGATACGGACTACCAGTGC
>A0185
ATGCGATAAGTAATGTGAATTGCAGAGGATGCTTTTGGCGCGGTGCCTTCTAAGTTCCCTGGAACGGGACGCCATAGAGGGTGAGAGCCCCGTATCGTTGGCGACCAAGCCTGTGTAAAGCTCCTTCGACGAGTCGAGTAGTTTGGGAATGCAGCT
>A0186
ATGCGATAAGTAATGCGAATTGCAGAATTCCGTGAGTCATCGAATCTTTGAACGCACATTGCGCCCGCTAGTACTCTAGCGGGCATGCCTGTTCGAGCGTCATTTCAACCCTCAAGCACCGCTTGGTGTTGGGGCCTTATAGCAGCAGCTGTAAGCCCTGAAAGACAGTGGCAGGCTCGCTACGACTCCGAGCGCAGTAGTATATCTCGCTTAGGACGTTTTAGCGGGCTCCGGCCGTTAAACACCCCTTATCCAGTGGTTGACCTCGGATCAGGTAGGAATACCCGCTGAACTTAAGCATATCAATAAGCGGAGGAAAAGAAACCAACAGGGATTGCCTCAGTAACGGCGAGTGAAGCGGCAATTGCTCAAATTTAAAATCTGACTTGCCTCAAGTCCGAATTGTAATTTGTAGAGGATGCTTCGGTAAAAGTACTGGCCCAAGTCCCCTGGAATGGGATGTCATAGAGGGTGAGAACCCCGTCCGGTCGCGTACTTGAACCAT
>A0187
ATGCGATAAGTAATGTGAATTGCAGAATTCAGTGAATCATCGAATCTTTGAACGCACATTGCGCCCGCTAGTATTCTGGCGGGCATGCCTGTTCGAGCGTCATTTCAACCCTCAAGCCTCACGGTTTGGTGTTGGGGATCGGCCAACCTTCTGGGCGGCCGGCCCCGAAATATAGTGGCGGTCACGCTGTAGCTTCCTCTGTGTAGTAGTAACATCTCGCATCGGAAAGCGGCGCGGCCATGCCGTTAAACCCCAACTTTTGAATGTTGACCTCGAATCAGGTAGGAATACCCGCTGAACTTAAGCATATCAATAAGCGGAGGAAAAGAAACCAACAGGGATTGCCTCAGTAACGGCGAGTGAAGCGGTAACAGCTCAAATTTGAAATCGGGCTCTCTCAGGGTCCGAGTTGTAATTTGTAGAAGATGCTTTGGGCGTGGCCCTGGTCGAAGTTCCTTGGAACAGGACGTCATGGAGGGTGAGAATCCCGTACGTGACTAGGTGCTTTCGCCCGTGT
>A0188
ATGCGATAAGTAATGTGAATTGCAGAATTCAGTGAATCATCGAATCTTTGAACGCATATTGCACCCTCTGGTATTCCGGGGGGTACACCTGTTCGAGCGCCATTTCTACCCTCAAGCATAGCTTGTTGTTGGGTGAAGTCCTTATAGGGACCCACCCCTAACTTATAGGCGGTCATTGCCCGTTTTCCCTCAGCGTAGCAGGCTAACGCACTCGCTCGGGGACAGGCGATTTGACTTGTTCAAAAAAACTTCTTTCAAGGTTTGGCCTCGAATCAGGTGGGGATACCCGCTGAACTTAAGCATATCAATAAGCGGAGGAAAAGAAACCAACAGGGATTGCCTCAGTAACGGCGAGTGAAGCGGCAACAGCTCAAATTTGAAATCTGGCTTCGGCCCGAGTTGTAATTTGTAGAGGATGCTTTTGGTGCGGCGCCTTCTGAGTCCCCTGGAACGGGACGCCACAGAGGGTGAGAGCCCCGTATGGTCGGACGCCAAGCCTTTGTGAAGCTCCTTCGACGAGTCGAGTnGTTTGGGAA
>A0189
ATGCGATAAGTAATGTGAATTGCAGAATTCAGTGAATCATCGAATCTTTGAACGCACATTGCGCCCCTCGGTACTCCGGGGGGCATGCCTGTCCGAGCGTCATTGAAAACCATCAAGCCTGGCTTGGTCTTGGGCGCGGTCTTGGGACCCGCCCGCAACCCGTCGGCGGTGCCGTCCGGCTCTGAGCGTAGCAAAACCTCTCGCTCGGGGGTCGCGGCGGTGCCCGCTAGGAGCACACTCCTCAAAGTTTGACCTCGGATCAGGTAGGGATACCCGCTGAACTTAAGCATATCAATAAGCGGAGGAAAAGAAACCAACAGGGATTGCCTCAGTAACGGCGAGTGAAGCGGCAACAGCTCAAATTTGAAATCTGGCTTCGGCCCGAGTTGTAATTTGTAGAGGATGCTTTGGGCGCGGCGCCTTCTGAGTTCCCTGGAACGGGACGCCAGAGAGGGTGAGAGCCCCGTACGGTCGGACGCCTAGCCTATGTAAAGCTCCTTCGACGAGTCGAGTAG
>A0190
ATGCGATAAGTAATGTGAATTGCAGAATTTAGTGAATCATCGAATCTTTGAACGCACATTGCGCCCCTTGGTATTCCGAGGGGCATGCCTGTTCGAGCGTCATTACAACCCTCAAGCGCGCAGCTTGGTGTTGGGCCTCGTCGTTTGTTCGGCGGGCCCTAAAATCAGTGGCGGTGCCGTCATGGCCCTGAGCGCAGTAACGCATTCTCGCTACAGGGACCTGGCAGATGCTGGCCAATAACCCCCTAATTTTTTTAAGTTGACCTCGGATCAGGTAGGGATACCCGCTGAACTTAAGCATATCAATAAGCGGAGGAAAAGAAACCAACAGGGATTGCCTCAGTAACGGCGAGTGAAGCGGCAACAGCTCAAATTTGAAATCTGGCCCCGGCCCGAGTTGTAATTTGTAGAGGATGCTTTTGGCGCGGCTCCTTCTGAGTCCACTGGAACGTGGCGCCACAGAGGGTGAGAGCCCCGTATGGTCGGACGCCTAGnCTGTGTAAACG
>A0191
ATGCGATAAGTAATGTGAATTGCAGAATTCAGTGAATCATCGAATCTTTGAACGCACATTGCGCCCGCCAGTATTCTGGCGGGCATGCCTGTCCGAGCGTCATTTCAACCCTCGAACCCCTCCGGGGGGTCGGCGTTGGGGATCGGCCTCCTCTCACGGGGGCCGTCTCCGAAATACAGTGGCGGTCTCGCCGCAGCCTCTCCTGCGCAGTAGTTTGCACACTCGCATCGGGAGCGCGGCGCGTCCACAGCCGTTAAACACCCCAAACTTCTGAAATGTTGACCTCGGATCAGGTAGGAATACCCGCTGAACTTAAGCATATCAATAAGCGGAGGAAAAGAAACCAACAGGGATTGCCCTAGTAACGGCGAGTGAAGAGGGAAGAGCTCAGTTTTGAAATCTGGCAGTGATTCACTGTCCGAGTTGTAAATTGAAGAGAATGCCATCCACGCTGGACCACGTCTAAATTGTAATGATCCACAGTCCTTTGATGG
>A0192
ATGCGATAAGTAATATAAATTATAGAATTCCGTGAATCATCGAATCTTTGAACGTATATTGCGCCCTCTGGTATTCCGGAGGGCATGCCTGTCCGAGTGTCATCGCGTCCCTCCAAGCCCCTCTCGGGGAAGGCTTGGGTGTTGGGCCGTTCGTCCCCGGGAACCTCCCCCCTCCGCGGGGGCTCGAGTTGTAATTTGGAGAGGATGCTTCGGGCTTCGTCCTGGCCTAAGTGCCCTGGAACGGGTCGTCAGAGAGGGTGAGAATCCCGTCTGGGGCCGGCGAGGTTACCTCTGCGAAGCTCCCTCGACGAGTCGAGTTGTTTGGGAATGCAGCT
>A0193
ATGCGATAAGTAATGCGAATTGCAGAATTCCAGTGAGTCATCGAATCTTTGAACGCACATTGCGCCCTTTGGCATTCCGAAGGGCATGCCTGTTCGAGCGTCATTATCACCCCTCAAGCCTCGTGCTTGGTGTTGGACGGCCTGGCCGGGCACGCGCTGCTCGGCCCCTCCTAAAGACAATGACGGCGGTCTGTGGAACCCCCGGTACACTGAGCTTCTTTACCGAGCACGTACTGGAATAAAAGGGCGCCCGGACGACGGTCTAAAACCCCCCTTATTTCTCAAGGTTGACCTCGGATCAGGTAGGGATACGCGCTGAACTTAAGCATATCAATAAGCGCAGGAAAAGAAACCAACAGGGATTGCCTCAGTAACGGCGAGTGAAGCGGGAAGAGCTCAAATTTGAAATCTGACGTGCCTCTGGTCGTCCGAGTTGTAGTCTGGAGAAGCGTCTTCCGCGTTGGACCATGCATAAGTCTCCTGGAATGGAGCGTCATAGAGGGTGAGAATCCCGTCTTTGACACGGAC
>A0195
ATGCGATAAGTAATGTGAATTGCAGAATTCAGTGAATCATCGAATCTTTGAACGCACATTGCGCTCCCTGGTATTCCGGGGAGCATGCCTGTTCGAGCGTCATTACAACCCTCAAGTATTACTTGGTCTTGGGCAGCACTGGCGACGGTGCGCCCTAATGTCAGTGGCGGCGCCGCCTGGCTCCAAGCGTAGTAAGACCATCGCTACGGACGCTGGGTGGCTCCTGTCGTGAACCCACATCTCAAAGGTTGACCTCGGATCAGGTAGGGATACCCGCTGAACTTAAGCATATCAATAAGCGGAGGAAAAGAAACCAACAGGGATTGCCCTAGTAACGGCGAGTGAAGCGGCAACAGCTCAAATTTGAAATCTGGCTTCGGCCCGAGTTGTAATTTGTAGAGGATGCTTTTGGTTATGGTCCTTCTGAGTTCCCTGGAACGGGACGCCATAGAGGGTGAGAGCCCCGTACAGTTGGACATTATGCCTTTGT
>A0196
TTGCGATAAGTAATGCGATACGTAATGGGAATTGCAGTGAATCATCGAATCTTTGAACGCACATGGCATTCAGTGGTATTCCACTGAGTATGCGGTGGTGAGCGCCTGTACTGGTTGGAAATTGCTTGCATTTCTCAAATTCTATCTAGGTACACACCAAAACTTTATGGCCTCATCATCGTAGGATGACCCGCTGAACTTAAGCATATCAATAAGCGGAGGAAAAGAAATCAACAGAGATTGCCTCAGTAACGGCGAGCGAAGCGGCAACAGCTCCAATTTGAAAGGCTTCGGCCATTGTAATTCGCAGAAGGGTTTCGATAGGATGGAAAAGTCTCTTGGAATAGAGCGCCATAGAGGGTGATAGCCCCGTAAGACCTCCACATCATGAACCCTCTCAACGAGTCGAGTAGTTTGGGAATGCAGCT
>A0197
ATGCGATAAGTAATGTGAATTGCAGAATTCAGTGAATCATCGAATCTTTGAACGCACATTGCGCCCATTAGTATTCTGATGGGCATGCCTGTTCGAGCGTCATTTCAACCCTTAAGCCTAGCTTAGTGTTGGGAATCTACCCTGTAGCTACCCTGTAGCTACCCTGTAGTTCCTCAAATTTACCGGCGGAGACGTGGTATCCTCTGAGCGTAGTAGCTTCTATTCTCGCTTTTGTAGGTGCCTCGGCCCTTGCCGTAAAACCCCCAAATTTTAATGGTTGACCTCGGATCAGGTAGGAATACCCGCTGAACTTAAGCATATCAATAAGCGGAGGAAAAGAACCAACAGGGATTGCCTTAGTAACGGCGAGTGAAGCGGCAACAGCTCAAATTTGAAATCTGGCCTTCGGGTCCGAGTTGTAATTTGTAGAGGACGCTTTTGGTGCGACACCTCCCAAGTTCCCTGGAACGGGACGCCTTAGAGGGTGAGAGCCCCGTAGGGTTGGATGTCAAGCCTCTGTAAACG
>A0198
ATGCGATAAGTAATGTGAATTGCAGAATTTAGTGAATCATCGAATCTTTGAACGCACATTGCGCCCCTTGGTATTCCGAGGGGCATGCCTGTTCGAGCGTCATTACAACACTCAAGCAATGCTTGGTATTGGGCTCCGCTGCTAACCCAGCCGGCCTTAAAATCAGTGGCGGTGCCGTTGGGCCCTGAGCGTAGTAAACATCCTCGCTATAGGGACCTGGTGGACATCAGCCATCAACCCCCATTTTCTTTAAGTTTGACCTCGGATCAGGTAGGGATACCCGCTGAACTTAAGCATATCAATAAGCGGAGGAAAAGAAACCAACCGGGATTGCCCTAGTAACGGCGAGTGAAGCGGCAACAGCTCAAATTTGAAATCTGGCTTCGGCCCGAATTGTAATTGGTAGAGGATGCATCGGGGGCGGCCCCGTTCCAAGTCCGCTGGAACGCGGCGTCCTAGAGGGTGAGAATCCCGTATGCGAGCGGTGTCCGCTCCCAT
>A0199
GCGCGAAATGTAGTGTGAATCGCAGAACTTGTGAATCATCGAATCTTTGAACGCACATTGCGCCTCTCGTGAGGGAGGCATGCCTGTCTGAGCGTCGTTTAAACCCATAGGGCCTCCGCTCTCTCTGCGGAGGCCTGTCCTGGGCCCCGCCTCACGGCGTCGCCTGAATGCCATTGGTCTCACCTGCGGACGAGTCCCTTTAGGGCGGACCGTGGGGGAGGACCCTAAGCGCCTCATCCATTGACCTCAGATCAGGTAGGAAGACCGCCTGAACTTAAGCATATCAATAAGGCGAGGAACAGAAACCAACAGGGATTCCCCTAGTAGTGGCGAACGAAGAGGGAAAAGCTCAAGTTTGAAATCTGGTTTACCAGAGTTGTAAGCTCAAGAAGTGTGGCCGACGTTGCCCTGGCTCAATTTCCTTGGAACAGGAAGTCATAGAGGGTGAGAACCCCGTTGATGGCTGAGGGACCTTCGTCCTTGCGCTGCTCTAT
>A0200
ATGCGATAAGTAATGTGAATTGCAGAATTCAGTGAATCATCGAATCTTTGAACGCACATTGCGCCCTTTGGTATTCCGAGGGGCATGCCTGTTCGAGCGTCATTTCAACCCTCAAGCTCTGCTTGGTATTGGGCTCTGCCGTGCTGGCAGGCCTCAAAATCAGTGGCGGTGTCATCTGGGCTCCAAGCGTAGTAGCATTTCTCGCTCCGGAGGCCTGGTGGTGCCCGCCAGACAACCCCTCATCTCCTATGGTTGACCTCGGATCAGGTAGGGATACCCGCTGAACTTAAGCATATCAATAAGCGGAGGAAAAGAAACCAACAGGGATTGCCTTAGTAACGGCGAGTGAAGCGGCAACAGCTCAGATTTGAAATCTGGCCTTCGGGCCCGAGTTGTAATCTGCAGAGGATGCTTCGGGTGCGGTGCCTTCCAAGTGCCCTGGAACGGGACGCCGGAGAGGGTGAGAGCCCCGTACAGTTGGACACTAAGCCTTTGTA
>A0201
ATGCGATAAGTAATGTGAATTGCAGAATTTAGTGAATCATCGAATCTTTGAACGCACATTGCGCCCCTTGGTATTCCGAGGGGCATGCCTGTTCGAGCGTCATTACAACCCTCAAGCAATGCTTGGTATTGGGCTCCGCTGCTCACCTAGCGGGCCTTAAAATCAGTGGCGGTGCCGTCGGGCCCTGAGCGTAGTAAATATCCTCGCTATAGGGACTCGGTAGACGCTGGCCATCAACCCCCAACTCTCTAAGTTTGACCTCGGATCAGGTAGGGATACCCGCTGAACTTAAGCATATCAATAAGCGGAGGAAAAGAAACCAACAGGGATTGCCTCAGTAACGGCGAGTGAAGCGGCAATTGCTCAAATTTAAAATCTGACTCCCTTGGGGTCCGAATTGTAATTTGTAGAGGAAGCTTCGGTAAAGGTATTGGCCCAAGTCCCCTGGAATGGGATGTCATAGAGGGTGAGAACCCCGTTCGGCCTTATACCTAAACCATGTGTTGCTCCTTCGACGAGTCG
>A0202
ATGCGATAAGTAATGTGAATTGCAGAATTCAGTGAATCATCGAATCTTTGAACGCACATTGCGCCCGCCAGTATTCTGGCGGGCATGCCTGTTCGAGCGTCATTTCAACCCTCAAGCTCAGCTTGGTGTTGGGGCATTGCGGCTTGCCGCAAGCCCTGAAAAACATTGGCGGGCTCGCTATAACTCCGAGCGTAGTAACATATCTCGTTCTGGAAGAGTGGCGGGTGCCGGCCGTAAAACCCCCTATTTTCTTAAGGTTGACCTCGGATCAGGTAGGAATACCCGCTGAACTTAAGCATATCAATAAGCGGAGGAAAAGAAACCAACAGGGATTGCCTCAGTAACGGCGAGTGAAGCGGCAACAGCTCAAATTTGAAATCTGGCCTTCGGCCCGAGTTGTAATTTGTAGAAGATGCTTCGGGTGTGGCTCCGGTCTAAGTTCCTTGGAACAGGACGTCATAGAGGGTGAGAATCCCGTATGTGACTGGTTGCCTTCGCCTATGTGAAGCT
>A0203
ATGCGATAAGTAATGTGAATTGCAGAATTCAGTGAATCATCGAATCTTTGAACGCACATTGCGCCCCTTGGTATTCCGAGGGGCATGCCTGTTCGAGCGTCATTACAGCCCTCAAGCACTGCTTGGTATTGGGCCCCGCTGGTTTTGGCGGGCCTTAAAATCAGTGGCAGCGCCATCTGAGCTCTGAGCGTAGTAAATATCCTCGCTATAGAGACCAGGTAGTTCTTGCTATCAACCCCTAATTCTCTAAGTTTGACCTCGGATCAGGTAGGGATACCCGCTGAACTTAAGCATATCAATAAGCGGAGGAAAAGAAACCAACAGGGATTGCCTTAGTAACGGCGAGTGAAGCGGCAACAGCTCAGATTTGAAATCTGGCCTCGGGCCCGAGTTGTAATCTGCAGAGGATGCTTCGGGTGAGGTGCCTTCCAAGTGCCCTGGAACGGGACGCCGGAGAGGGTGAGAGCCCCGTACAGTTGGCTGCCAAGCCTGTGTGAA
>A0204
ATGCGATAAGTAATGTGAATTGCAGAATTCCGTGAATCATCGAATCTTTGAACGCACATTGCGCCCTTTGGTATTCCGAGGGGCATGCCTGTTCGAGCGTCATTTACACTCTCAAGCTTTGCTTGGTATTGGGTGGTCGCCCCGGTGAGGCGCCCCCGAAACACAGCGGCGACGTAGCCGGACTCCCTGGCGTAGTGACATCTCTGTCGCCCCGGAGTTGTCGGTCGTGCGTTTGCCGGACAACGCCCCAATTTTTTTAAAAATCGACCTCGGATCAGGCAGGACTACCCGCTGAACTTAAGCATATCAATAAGCGGAGGAAAAGAAACCAACCGGGATTGCCCTAGTAACGGCGAGTGAAGCGGCAACAGCTCAAATTTGAAATCTGGCTTCGGCCCGAATTGTAATTGGCAGAGGATGCATCGGGGATCGACCTGTTCTAAGTCCGCTGGAACGCGGCGTCCTAGAGGGTGAGAATCCCGTACGTGAGCGGTGTCGGCTCCCATGTGAT
>A0205
ATGCGATAAGTAATGTGAATTGCAGAATTCAGTGAATCATCGAATCTTTGAACGCACATTGCGCTCCTTGGTATTCCGAGGAGCATGCCTGTTCGAGCGTCATTACAACCCTCAAGCCTTGCTTGGTCTTGGGCGGCACCGGCAGCGGTGTGCCCTAAAGCCAGTGGCGGCGCAGCCCAGCTCCGAGCGTAGTAAACTTCTCGCCACGGATGCGCGGGCGGCTCCTGCCAGGAACCCCAGACTCCAAAGGTTGACCTCGGATCAGGTAGGGATACCCGCTGAACTTAAGCATATCAATAAGCGGAGGAAAAGAAACCAACAGGGATTGCCTTAGTAGCGGCGAGCGAAGCGGCAACAGCTCAAATTTGAAATCTGGCTTCGGCCCGAGTTGTAATTTGTAGAGGATGCTTTTGGCGCGGCTCCTTCTGAGTCCACTGGAACGTGGCGCCACAGAGGGTGAGAGCCCCGTATAGTTGGAAGCCAAG
>A0206
ATGCGATAAGTAATGTGAATTGCAGAATTCAGTGAATCATCGAATCTTTGAACGCACATTGCGCCCGCCGGTATTCCGGCGGGCATGCCTGTTCGAGCGTCATTTCAACCCTCAGGCCTCGCCTGGTGTTGGGGCTCCTGCGCACTGCAGGCCCTCAAAGGCAGCGGCGGGTGCGCCTACGAACCGAACGCAGTAGTCTTCTCTCGTTCTGGTCTTGCGGGCGTGCTCCGGCCGTTAAACCCCTTTATTTTCAATGGTTGACCTCGGATCAGGTAGGAATACCCGCTGAACTTAAGCATATCAATAAGCGGAGGAAAAGAAACCAACAGGGATTGCCTCAGTAACGGCGAGTGAAGCGGCAACAGCTCAAATTTGAAATCTGGCCCTAGGCCCGAGTTGTAATTTGCAGAGGATGCTTCTGGGTGTGGCTCCGGTCTAAGTTCCTTGGAACAGGACGTCATAGAGGGTGAGAATCCCGTATGTGACTGGTTGCCTTCGCCTATGTGAAGCT
>A0207
ATGCGATAAGTAATGCGAATTGCAGAATTCCGTGAGTCATCGAATCTTTGAACGCACATTGCGCCCTTTGGCATTCCGGAGGGCATGCCTGTTCGAGCGTCATTATCAACCCTCAAGCCCTGGCTTGGTGTTGGAGGCCTGGCCGGCTCCTCGCGACCGGCCGCTCCGAAAAGTAATGGCGGCGCCTGACGGACCCCCGGTACAATGAGCTTTTCACAAGCACGTACCGGTCTTGCGGTCCTCGGACGCCAGTCTCACCTTTTTTACTTCTAAGGTTGACCTCGGATCAGGTAGGGATACCCGCTGAACTTAAGCATATCAATAAGCGGAGGAAAAGAAACCAACAGGGATTGCCCCAGTAACGGCGAGTGAAGCGGCAAGAGCTCAAATTTGAAATCTGGCTTCGGCCCGAGTTGTAATTTGTAGAGGATGTTTCGGACACCGTCCCGATGTAAGTCCCTTGGAACAGGGCGTCATAGAGGGTGAGAGTCCCGTCTGGCACCGGGGTAGGGTCC
>A0208
ATGCGATAAGTAATGTGAATTGCAGAATTCAGTGAATCATCGAATCTTTGAACGCACATTGCGCCCGCTGGTATTCCGGCGGGCATGCCCGTTCGAGCGTCATTTTAATTCCTTCCCAGGAGGGAGCTTCTGTTCCTACAGAGGTTTCTGCCAGGGGTGTTGGCACTGGTAGCCGCCTAGGCGACCAGAGCCCAAATGCAATGGCGGACGTGCAAGCGACCCCTAGCGCAGTAGTAAACACACTTCGCTTAGGAGGCTCGTAGCATCGGACCACAGCCTAACGCAAAGCTCTTTTGCAACACCAAAAACTTGACCTCGGATCGGGTAGGACTACCCGCTGAACTTAAGCATATCAATAAGCGGAGGAAAAGAAACTAACAAGGATTCCCCTAGTAACTGCGAGTGAAGCGGGAAAAGCTCAAATTTAAAATCTGGTGGCCCTTGACCATCCGAGTTGTAATTTAGAGAAGCGTTTTCCGCGCTGGACCGTGCACAAGTCTCCTGGAATGGAGCA
>A0209
AATGCGATAAGTAATGCGAATTGCAGAATTCTGTGAGTCATCGAATCTTTGAACGCACATTGCGCCCCCTAGCACTCTAGAGGGCATGCCTGTCCGAGCGTCATTTCACCCCTCAAGCGCTGTTTCGCTTGGAGTTGGGGTTCTTGCAGCGAGCACCTGGTGCTCTGCAAGCCCTGAAATTCAGCGGCGGGCCCGCCAGCACACCGAGCGCAGTAATACTACTTTCAGCTCAGGGCGTGCAGCGGAGCGCCAGCCGACTTCAGCAAACTTTATAAGTTGACCTCGGATCAGGTAGGACTACCCGCTGAACTTAAGCATATCAATAAGCGGAGGAAAAGAAACTAACAAGGATTCCCCTAGTAACTGCGAGTGAAGCGGGAAAAGCTCAAATTTAAAATCTGGCGTGTCTCTGGCCGTCCGAGTTGTAATCTAGAGAAGCGTTTTCCGCGCTGGACCGTGTACAAGTCTCCTGGAACAGGGC
>A0210
ATGCGATAAGTAATGTGAATTGCAGAATTCAGTGAATCATCGAATCTTTGAACGCACATTGCGCCCCTTGGTATTCCGGGGGGCATGCCTGTTCGAGCGTCATTACAACCCTCAAGCCTGGCTTGGTGTTGGGCGCCGCCGTTTTGGCGGGCCTTAAAATCAGTGGCAGTGCCGTCGAGGCCCTAAGCGTAGTAAACATCCTCGCTATAGGAGCCTAGCGGCCGCTTGCTATAAACCCCCATTTTCCAAGTTTGACCTCGGATCAGGTAGGGATACCCGCTGAACTTAAGCATATCAATAAGCGGAGGAAAAGAAACCAACAGGGATTGCCTnAGTAACGGCGAGTGAAGCGGCAACAGCTCAAATTTGAAATCTGGCGGCCTCTGGTCGTCCGAGTTGTAGTCTGGAGAAGCGTTTTCCGTGTTGGACCGTGTATAAGTCTCTTGGAACAGGGCGTCATAGAGGGTGAGAATCCCGTCTTTGGCACGGACTCCCAGTGCTTTTGTGATGCGCTCTCGA
>A0211
ACGCGATAGGTAATGCGAATTGCAGAATTCAGCGAGTCATCGAATCTTTGAACGCATATTGCGCCCTGCGGCACTCCGCAGGGCATGCCCGTCCGAGCGTCATTTCACCCCCCTCAGGCCTCGCCTGGCGTTGGGGCTCCGCGGCTCCGCGGTCCCTGAAAAGCAGTGGCGGGCTCGTCCGCGGTCCCGAGCGCAGTAGAACCTCGCTCAGGGTGCCTGGCGGGTCTGGCCGTTAAGCCCCGGCGGTGTCACACGCCCCGAAACATGACGAGTTGACCTCGGATCGGGTAAGAATACCCGCTGAACTTAAGCATATCAATAAGCGGAGGAAAAGAAAGCAACAGCGATTGCCCTAGTAACGGCGAGTGAAGCGGCAACAGCCCAGATTTGAAATCCGGCCCCGGGCCTGAGTTGTAATCTGCAGAGGATGCTTCGGGTAAGGACCCTTCCAAGTCCCCTGGAACGGGGCGCCGCAGAGGGTGAGAGCCCCGTGTGGTTGGGTACCGCGCCTGTGTGA
>A0212
ATGCGATAAGTAATGTGAATTGCAGAATTCAGTGAATCATCGAATCTTTGAACGCATATTGCACCCTCTGGTATTCCGGGGGGTACACCTGTTCGAGCGCCATTACAACCCCTCAAGTATTACTTGGTGTTGGGTGAAGTTCTTAGTGGACCCACCCGTAACTTGTAGGCGGTTATTACCCCCTCTCCCAGCGTAGCAGGCTTACGCATTCGCTTGGGGAAGGTGTATGACCAGCTAAACAAAATAAATTTTCAAGGTTTGGCCTCGGATCAGGTGGGGATACCCGCTGAACTTAAGCATATCAATAAGCGGAGGAAAAGAAACCAACAGGGATTGCCTCAGTAACGGCGAGTGAAGCGGCAACAGCTCAAATTTGAAATCTGGCTTCGGCCCGAGTTGTAATTTGTAGAGGATGCTTTTGGTTATGGTCCTTCTGAGTTCCCTGGAACGGGACGCCATAGAGGGTGAGAGCCCCGTACAGTTGGACATTATGCCTTTGTAAAGCTCCTTCGACGAGTCGAGTAGTTTGGGAATGC
>A0213
ATGCGATAACTAGTGTGAATTGCAGATTTCAGTGAATCATCGAGTCTTTGAACGCACATTGCGCCTCTTGGTATTCCTCGAGGCATGCCTATTCGAGCGTCGTTTCGACCCTTAAGCGCAAGCTTAGTGTTGGGGACCGCCCCTGAAATATGGAGGCGGCCCTTGAATCCATCGGCGGTGCCGGTGCAGCCTGGAGCGCAGCAGCAATGCAGCTTTAAGCAGCCCGAAGCCTGCCGGACAAACGAAACTTCATTTTCTCACGTCGACCTCGAATTAGGTAGGGATACCCGCTGAACTTAAGCATATCAATAAGCGGAGGAAAAGAAACCAACAGGGATTGCCTCAGTAACGGCGAGTGAAGCGGCAACAGCTCAAATTTGAAATCTGGCTCTTTCAGGGTCCGAGTTGTAATTTGTAGAGGATGCTTCGGCGTGTGGCTCCGGTCTAAGTTCCTTGGAACAGGACGTCATAGAGGGTGAGAATCCCGTn
>A0214
ATGCGATAAGTAATGTGAATTGCAGAATTCAGTGAATCATCGAATCTTTGAACGCATATTGCGCCCATTAGTATTCTATTGGGCATGCCTGTTCGAGCGTCATTTCAACCCTCAAGCCCCCAGGTGCTTGGTGTTGGGGTATTCTATAGAAGGGGTTCGCCCCTAAAATAGGCCCTGAAATTCAGTGGCAGGTCCGCCGAGACTCCGAACGCAGTAGCTTGTTTTCTCGTTCAGGGCGTCTAGGCGGGGCTTCTCGCCGTAAAACCCCACTATATTTACAAGGTTGACCTCGAATCAGGTAGGAATACCCGCTGAACTTAAGCATATCAATAAGCGGAGGAAAAGAAACCAACAGGGATTGCCCTAGTAACGGCGAGTGAAGCGGCAAGAGCTCAAATTTGAAATCTGGCCTTCGGTCCGAGTTGTAATTTGCAGAGGATGCTTCGGTATTGATCTTGGCCTAAGTCCCTTGGAACAGGGCGTCATAGAGGGTGAGAATCCCGTATGTGGCCAATGGTCTTTGCCTT
>A0215
ATGCGATAAGTAATGTGAATTGCAGAATTCAGTGAATCATCGAATCTTTGAACGCATATTGCGCCCTTTGGTATTCCGAGGGGCATGCCTGTTCGAGCGTCATTATGACCAATCTAGCCTCGCTAGGTATTGGGTCTCCGCTGGTTGGCGGGCCCTAATGCTAGTAGCGGTGCTCTTAGGCTCTACGCGTAGTCAACTTTCTCGCTATAGGGTCTCGGGGCGCTTGCTATCAACCTCAACTCTTCTTAGGTTGACCTCGGATCAGGTAGGGATACCCGCTGAACTTAAGCATATCAATAAGCGGAGGAAAAGAAACCAACAGGGATTGCCCTAGTAACGGCGAGTGAAGCGGCAACAGCTCAAATTTGAAATCTGGCTTCGGCCCGAGTTGTAATTTGTAGAGGATGCTTTTGGTTATGGTCCTTCTGAGTTCCCTGGAACGGGACGCCATAGAGGGTGAGAGCCCCGTACAGTTGGACACTACGCCTTTGTAAAGCTCCTTCGACG
>A0216
GCGCGAAATGTAGTGTGAATTGCAGAACATTGTGAATCATCGAATCTTTGAACGCACATTGCACCTCTCGCAGGGGAGGTATGCCTGTCTGAGCGTCGTTGAAACCAATAAGCCCCCCTGGGCTTGTGCTGGGCTCCGTGCCCTCGTGTGCGTTGCCTCAAAAGTATGGCCTAACCTGCGGACGAGCTCCTTTTGGACCTGCCGTGGCGGGGCCGCTCAATCTGAATCTGACCTCAGATCAGGTAGGGAGACCGCCTGAACTTAAGCATATCAATAAGCGGAGGAACAGAAACCAACAGGGATTGCCCTAGTAACGGCGAGTGAAGCGGCAACAGCTCAAATTTGAAATCTGGCCCCCGGCCCGAGTTGTAATTTGTAGAGGATGCTTTGGGCGCCGGCACCTTCCGAGTTCCCTGGAATGGGACGCCATAGAGGGTGAGAGCCCCGTACGGTGGGATGTCTAGCCTATGTAAAGCTCCTTCGACGAGTCGAGTTAGTTTGGGAA
>A0217
ATGCGATAAGTAATGTGAATTGCAGAATTTAGGGAATCATCGAATCTTTGAACGCATATTGCACCTTCTGGCATTCCGGGAGGTATGCCTGTTCGAGCGTCATAGCGACCGTCAAGCACCGCTTGGTGTTGGGCGTCACCCGGCGCGCACGCGTGGGTGCGCCTTAAAACCAGCGGCGGCCGCCGCCCGGCTCCAAGCGTAGTAATATCCTCTCGCTCACGGGGTCGGGGTGCGGGTCCGCCACAGAACACCCCATCACAACAAGGTTTGACCTCGGATCAGGTAGGGATACCCGCTGAACTTAAGCATATCAATAAGCGGAGGAAAAGAAACCAACAGGGATTGCCTCAGTAACGGCGAGTGAAGCGGCAACAGCTCAAATTTGAAATCTGGCCCCCCCGGGTCCGAGTTGTAATTTGTAGAGGATGCTTTGGGCGTGGTCCGGTCTAAGTCCTTTGGAACACGGCGTCACAGAGGGTGAGAACCCCGTACGTGACCGGGTGCCTAGGCCCATGTAAAG
>A0218
ATGCGATAGCTAGTGTGAATTGCAGATTTCAGTGAATCATCGAGTCTTTGAACGCACATTGCGCCCCTTGGTATTCCTCGGGGCATGCCTATTCGAGCGTCGTTAAGCCTCTCAAGCGCGAGCTTGGTGTTGGGGATCGCCCCGGAGCACGCCCTCCGGCGGCGGCCCTCGAATCCATCGGCGGTGCCGGTGCGGCCTGAAGCGCAGCAGCGATGCAGCTTCCTGGGTCCGCCCGAAGCCTGCCGGACGACGGGGACGCGAGTCCTTTATTTTCCACGATTGACCTCGAATTAGGTAGGGATACCCGCTGAACTTAAGCATATCAATAAGCGGAGGAAAAGAAACCAACAGGGATTGCCTTAGTAACGGCGAGTGAAGCGGCAACAGCTCAAATTTGAAATCTGGCTCTTCGGCGCCCGAGTTGTAATTTGTAGAGGATGCTTCGGGGTAGGTCCGGTCCAAGTTCCCTGGAACGGGACGCCATAGAGGGTGAGAG
>A0220
ATGCGATAAGTAATGTGAATTGCAGAATTCAGTGAATCATCGAATCTTTGAACGCACATTGCGCCTGTTAGTATTCTAGCAGGCATGCCTGTTCGAGCGTCATTTACACCCTCAAGAATGTATTTTCTTGGTGTTGGGGAGCCCGGTTTCTAATAGGGTCCCTTAAAGCCAGTGGCGGGTTCTATCACATCCCGAGCGTAGTAATACTCCTCGTTCTGGGTGTGTGGTAGGCTCTAGCCTTCTACAAACTTTTCTTTAAAGTTGACCTCGAATCAGGTAGGAATACCCGCTGAACTTAAGCATATCAATAAGCGGAGGAAAAGAAACCAACAGGGATTGCCCTAGTAACGGCGAGTGAAGCGGCAACAGCTCAAATTTGAAATCTGGCTTCGGCCCGAGTTGTAATTTGCAGAGGATGCTTTTGGCGCGGTGCCTTCCAAGTTCCCTGGAACGGGACGCCGTAGAGGGTGAGAGCCCCGTACGGTTGGACGCCGAGCCTCTGTAAAGCTCCTTCGACG
>A0222
GCGCGAAATGTAGTGTGAATTGCAGGACATTGTGAATCATCGAATCTTTGAACGCACATTGCACCTCTCGTAGGGAGGTATGCCTGTCTGAGCGTCTTTAACCTCATAGACCCCGGTCTGTCTTGGGCTCTGTGGATCACATTGCCTCGAATGTATTGTCTGACCACGGACGAGTCTCTCTGGCCTGCCGTGTGCCCGACGCTTCTGATTCGACCTCAGATCAGGTAGGAACACCGCCTGAACTTAAGCATATCAATAAGGCGAGGAACAGAAACCAACAGGGATTCCCCCAGTAGTGGCGAACGAAGAGGGAAAAGCTCAAGTTTGAAATCTGGTTTACCAGAGTTGTAAGCTCAAGAAGTGTGGTCGATGTTGCCCCGGCTCAATTTCCTTGGAACAGGAAGTCTCAGAGGGTGAGAACCCCGTGTGTGGCCGAGGGACCTTCATCCTTGCACCTCACGATCTAAGAGTCGGGTTGTTTGGGAATGCTG
>A0223
ATGCGATAAGTAGTGTGAATTGCAGAATTCAGTGAATCATCGAATCTTTGAACGCACATTGCGCCCTTTGGCATTCCTTAGGGCATGCCTGTTCGAGCGTCATCTAACCCCTCAAGCATCGCTTGATGTTGGGCGCTTGTCCCGCCCCCGCGCGCGGACTCGCCTCGAAGACATTGGCGGCCTGTGTATTGGCTTACGAGCGCAGCAGACTCGCGCCTCGTCCCCTCTTGCGCAGGCGCCCAGGAAGCGCAACCCCCCAAAATTTTGACCTCGGATCAGGTAGGGATACCCGCTGAACTTAAGCATATCAATAAGCGGAGGAAAAGAAACCAACAGGGATTGCCCCAGTAACGGCGAGTGAAGCGGCAACAGCTCAAATTTGAAATCTGGCTCCTTCGGGCGCCCGAGTTGTAATTTGCAGAGGGTGCTTTGGCGTCGGCAGCGGCCTAAGTTCCTTGGAACAGGGCGTCACAGAGGGTGAGAACCCCGTACGTGGCCGCC
>A0224
ATGCGATAAGTAATGTGAATTGCAGAATTCAGTGAACCATCGAATCTTTGAACGCACATTGCGCCCGCCGGCATCCCGGCGGGCATGCCTGTCCGAGCGTCATTGCAACCCTCAGGTCCTCGCGCCTGGTGTTGGGGCCCTGCGCGGCAGGCCCCGAAAGACAGCGGCGGGTGCGTCCCGGAACCGAACGCAGTAGCTATACCTCGTTCGCGGCCCAGGGCGCGCTCCAGCCGGTAAACCCCCAAACTTTTACCAAGTTGACCTCGGATCAGGTAGGAATACCCGCTGAACTTAAGCATATCAATAAGCGGAGGAAAAGAAACCAACAGGGATTGCCTCAGTAACGGCGAGTGAAGCGGCAACAGCTCAAATTTGAAATCTGGCTCTCGGGCCCGAGTTGTAATTTGCAGAGGATGCTTTTGGCGCGGCGCCTTCCAAGTCCCCTGGAACGGGGTGCCACAGAGGGTGAGAGCCCCGTCGGGTCGGCCGCCAAGCCTGTGTAAAGCTCCTTCGACGAGTCGAGTAGTTTGGGAA
>A0226
ATGCGATACGTAATGTGAATTGCAGAATTCAGTGAATCATCGAATCTTTGAACGCACATTGCGCCCCTTAGTATTCTAGGGGGCATGCCTGTTCGAGCGTCATTACAACCCTCAAGCTCTGCTTGGTATTGGGCCGTGCCGGTTAGGCAGGCCTTAAAGTGAGCGGCAGGACTCGTATCAGACCTGAGCGTAGTAATCCTTCTCGCTTCTGGGACGGTGCGGCCTCGCCTCAACCCCAATATTTCTCAGGTTGACCTCGGATCAGGTAGGGTTACCCGCTGAACTTAAGCATATCAATAAGCGGAGGAAAAGAAACCAACAGGGATTGCCTTAGTAACGGCGAGTGAAGCGGCAACAGCTCAAATTTGAAATCTGGCTTTCGGGTCCGAATTGTAATTTGTAGAGGATGCTTTTGGTGCGGTACCTTCCGAGTTCCCTGGAACGGGACGCCTTAGAGGGTGAGAGCCCCGTACGGTTGGATACCAAACCTCTGTATAGCTCCTTCGACGAGTCGAGTAGTTTGGGAA
>A0227
AATGCGATAAGTAATGTGAATTGCAGAATTCAGTGAATCATCGAATCTTTGAACGCACATTGCGCCCGCCAGTATTCTGGCGGGCATGCCTGTTCGAGCGTCATTTCAACCCTCAGGCCCCGCCTGGCGTTGGGGATCGGCGCGGCGCGCGAGCGCTGCCGGCCCCGAAATATAGTGGCGGTCTCGCTGTAGTCCTCCTCTGCGTAGTAGCTAACACCTCGCACTGGAACGCGGCGCGGCCATGCCGTTAAACACCCCACTTCTGAAAGTTGACCTCGGATCAGGTAGGAATACCCGCTGAACTTAAGCATATCAATAAGCGGAGGAAAAGAAACCAACAGGGATTGCCCCAGTAACGGCGAGTGAAGCGGCAACAGCTCAAATTTGAAATCTGGCCCTAGGCCCGAGTTGTAATTTGCAGAGGATGCTTTGGGCGCGGTGCCTTCCGAGTTCCCTGGAACGGGACGCCATAGAGGGTGAGAGCCCCGTCTGGTCGGACA
>A0228
AATGCGATAAGTAATGTGAATTGCAGAATTTAGTGAATCATCGAATCTTTGAACGCACATTGCGCCCCTTGGTATTCCGAGGGGCATGCCTGTTCGAGCGTCATTACAACCCTCAAGCAATGCTTGGTATTGGGCTCCGCTGCTCACCTAGCGGGCCTTAAAATCAGTGGCGGTGCCGTCGGGCCCTGAGCGTAGTAAATATCCTCGCTATAGGGACTCGGTGGACGCTGGCCATCAACCCCAATTCTCTAAGTTTGACCTCGGATCAGGTAGGGATACCCGCTGAACTTAAGCATATCAATAAGCGGAGGAAAAGAAACCAACAGGGATTGCCTCAGTAACGGCGAGTGAAGCGGCAACAGCTCAAATTTGAAATCTGGCTCTTTCGGGGTCCGAGTTGTAATTTGTAGAGGATGTTTTGGGTACCGCGCCGGTTTAAATTTCTTGGAACAGAATGTCAGAGAGGGTGAGAATCCCGTCTTGGACCGGCGTAGGGCCCGTGTAAAACTCCTTCGACGAGTCGAGTTG
>A0229
ATGCGATAAGTAATGTGAATTGCAGAATTTAGTGAATCATCGAATCTTTGAACGCACATTGCGCCCTTTGGTATTCCGAGGGGCATGCCTGTTCGAGCGTCATTACAACCCTCAAGCAATGCTTGGTATTGGGCTCCGCTGCTCACCTAGCGGGCCTTAAAATCAGTGGCGGTGCCGTCGGGCCCTGAGCGTAGTAAATATCCTCGCTATAGGGACTCGGTGGACGCTGGCCATCAACCCCCAACTTCTCTAAGTTTGACCTCGGATCAGGTAGGGATACCCGCTGAACTTAAGCATATCAATAAGCGGAGGAAAAGAAACCAACAGGGATTGCCTCAGTAACGGCGAGTGAAGCGGCAAGCGCTCAAATTTGAAATCTGCCTTCTGGCCGAATTGTAATTTGCAGAGGAAACGATGGTAACAGCAAGCCAAAAGTTCCCTGGAACGGGACGTCATGGAGGGTGAGAACCCCGTCTTGGTGTCGCTGGCGCCGTGTATCGTTCCTTCGACGAGTCGAGT
>A0230
CCGCGATATGTAGTGTGAATCGCAGAACATTGTGAATCATCGAATCTTTGAACGCACATTGCGCCTTCTGTAATAAGGAGGCATGCCTGTCTGAGCGTCATTTAAACCAATGGATAATATCCGTGTTGGATGTTCGCCTTTGGCGTCATCTTAAAGACATTACCCAATAAGCGGATGAGATCCATTAGGACCGGCCGCTTTTAAGGACTTTTTCTCTGATTTGACCTCAGATCAGGTAGGATTACCGCCTGAACTTAAGCATATCAATAAGGCGAGGAACAGAAACCAACAGGGATTCCCTCAGTAGTGGCGAACGAAGAGGGAAAAGCTCAAGTTTGAAATCTGGCTTGCCAGAGTTGTAAGCTCAAGAAGTGTGGTCGATGTTGCCCTGGCTCAATTTCCTTGGAACAGGAAGTCTCAGAGGGTGAGAACCCCGTATGCGGCCGAGGGACCTTCATCTTTGCACCTCACGATCTAAGAGTCGGGTTGTTTGGGAATGCTGC
>A0231
GCGCGAAATGTAGTGTGAATCGCAGAACTTTGTGAATCATCGAATCTTTGAACGCACATTGCGCCCTCCTTAACCGGGGGGCATGCCTGTTCGAGTGTCATTTATACCTCAATGGACAACATCTTGTTTGTTCGTGTTGGGCTTTGTCCGATGGACATGGCCTCAAAGACATGGGCCCTGTGAGCGGATGAGATCTCCTGTAGACTGACCGTTTGTGGGCGCCTGGACCCCTTTCAGAGTTGACCTCGGATCAGGTAGGACTACCGCCTGAACTTAAGCATATCAATAAGGCGAGGAACAGAAACCAACAGGGATTCCCTCAGTAGCGGCGAGCGAAGCGGGATAAGCTCAAGTTTGAAATCCGAATTAAGCCTCGGAGTTGTAAGCTGAAGAGGCATCGACCAGAGTCAGGCCTGGCTCAATTTCCTTGGAACAGGAAGTCATGGAGGGTGAGAACCCCGTCTGTGGCTAGGCCTCCGCTCTTAGT
>A0232
ATGCGATAAGTAATGTGAATTGCAGAATTCAGTGAATCATCGAATCTTTGAACGCACATTGCGCCCGTTAGTATTCTAGCGGGCATGCCTGTTCGAGCGTCATTTCAACCCTCAAGCACAGCTTGGTGTTGGAGCTCTATAGTTAACCGCTGTAGGCTCTTAAAATTAGTAGCGGGCTCGCTATAACTCCGAGCGTAGTAGTGTAACCCTCGCTCAGGTCGTTTTAGCAGGCTCTAGCAGAAATTCTCTTTTAAAAGGTTGACCTCGGATCAGGTAGGAATACCCGCTGAACTTAAGCATATCAATAAGCGGAGGAAAAGAAACCAACAGGGATTGCCCTAGTAACGGCGAGTGAAGCGGCAACAGCTCAAATTTGAAATCTGGCTCTTTCAGGGTCCGAGTTGTAATTTGTAGAAGATGCTTCGGGCGTGGCTCCGGTCTAAGTTCCTTGGAACAGGACGTCATAGAGGGTGAGAATCCCGTATGTGACTGGCGGCCTTCGCCTA
>A0233
ATGCGATAAGTAATGTGAATTGCAGAATTCAGTGAATCATCGAATCTTTGAACGCACATTGCGCCCGCCAGTATTCTGGCGGGCATGCCTGTTCGAGCGTCATTTCAACCCTCAAGCCCCCGGGCTTGGTGTTGGAGGTCGGCACAAGCGTCCCTCGGGTCGCCGCCGTCTCCCAAATATAGTGGCGGTCTCGCTGTAGCCTCCTCTGCGTAGTAACTCACCTCGCACTGGAACGCGGCGCGGCCAAGCCGTTAAACCCCCCACTTCTGAAGGTTGACCTCGGATCAGGTAGGACTACCCGCTGAACTTAAGCATATCAATAAGCGGAGGAAAAGAAACTAACAAGGATTCCCCTAGTAACTGCGAGTGAAGCGGGAAAAGCTCAAATTTGAAATCTGGCAGTTCTTGCAGCTGTCCGAGTTGTAATCTAGAGAAGTGCTATCCGTGCTGGACCGTATATAAGTCCTTTGGAATGAGGCGTCATAGAGGGTGAGAAT
>A0234
ATGCGATAAGTAATGTGAATTGCAGAATTCAGTGAATCATCGAATCTTTGAACGCATATTGCGCCCATTAGTATTCTAGTGGGCATGCCTGTTCGAGCGTCATTAACACCCCTCAAGTAATCTTTTTTACTTGGTGTTGGGCGACCCTGCTAACCCTGGGCGCCTGAAAAGCAGCGGCGGGATCTAGTCATCTCTGAGCGTAGTAGTTTACTCAATCGCTTTGGTTAGGTGTCTAGTTGCTAGCCCAACTTACTTTTATCCCAAAAGTTGACCTCGGATCAGGTAGGAATACCCGCTGAACTTAAGCATATCAATAAGCGGAGGAAAAGAAACTAACAAGGATTCCCCTAGTAACTGCGAGTGAAGCGGGAAGAGCTCAAATTTAAAATCTGGCGTGCCTCTGGCCGTCCGAGTTGTAGTCTGGAGAAGCGTCTTCCGTGTTGGACCGTGTACAAGTCCCTTGGAACAGGGCGTCATAGAGGGTGAGAATCCCCGTCTTTGACACGGACTA
>A0235
ATGCGATAAGTAATGTGAATTGCAGAATTTAGTGAATCATCGAATTTTTGAACGCATATTGCACCTCTTGGTATTCCTTGAGGTATATCTGTTCGAGCGCCGTTTATATCTAAGGCATTGCCTTGTGTTGATGTTTGCCCGTGAAGGGCTCATCGAAATAAATGGGCACTTTGTTTATGTCCGAAGCGCAGCAAAATGTGTAGAGGTCAAAAACAACAGTAGCCAGTGCTTTTCTAAGCATGGCCTCGGATCAGATAGGGTTACCCGCTGAACTTAAGCATATCAATAAGCGGAGGAAAAGAAACCAACTGGGATTGCCTTAGTAACGGCGAGTGAAGCGGCAAGAGCTCAAATTTGAAATCTGGCTTCGGCCCGAATTGTAATTTGTAGAGGAAAGTTCGGTGATACCTTCGGTCCAAGTCTTTTGGAACTGAGCGTCGTAGAGGGTGAGAACCCCGTACCGGCTGATTGGTAGAACTATGTGAACTTCCTTCGAAGAGTCGAGTTGTTTGGGAATGCAGCG
>A0236
ATGCGATAAGTAATGTGAATTGCAGAATTCAGTGAATCATCGAATCTTTGAACGCACATTGCGCCCCTTGGTATTCCGAGGGGCATGCCTGTTCGAGCGTCATTAAACCCCTCAAGCTTCGCTTGGTGTTGGGGCCCGCGGTCTCGCGGCCCTTAAAATCAGTGGCGGTGCCGTCTGGCTCTCAGCGTAGTAATGCTCTCGCTACAGGGTCCAGCCGGTGGCTGCCAGAACCCCCAACTTTCTCAGTTTGACCTCGGATCAGGTAGGGATACCCGCTGAACTTAAGCATATCAATAAGCGGAGGAAAAGAAACCAACAGGGATTGCCTCAGTAACGGCGAGTGAAGCGGCAACAGCTCAAATTTGAAATCTGGCTCTTTCAGGGTCCGAGTTGTAATTTGTAGAGGATGCTTTGGGTGTGGCTCCGGTCTAAGTTCCTTGGAACAGGACGTCATAGAGGGTGAGAATCCCGTATGTGGGCGCATTCCATCGCCGTG
>A0237
ATGCGATAAGTAATGTGAATTGCAGAATTCAGTGAATCATCGAATCTTTGAACGCACATTGCGCCCGCGAGTATTCTCGCGGGCATGCCTGTTCGAGCGTCATTTCAACCCTCAGGCTCGCCCTGGTGTTGGGGATCTGCGCACCGCAGCCCCCGAAAGACAGCGGCGGACCCGTCCGGCTCCGAGCGTAGTAGTATACGTCGCTTAGGGTGTTCGGGCGGGCTTCCAGCCGGAAAACCTCTATTTCTTAGGTTGACCTCGGATCAGGTAGGAATACCCGCTGAACTTAAGCATATCAATAAGCGGAGGAAAAGAAACCAACAGGGATTGCCTCAGTAACGGCGAGTGAAGCGGCAACAGCTCAAATTTGAAATCTGGCCCTAGGCCCGAATTGTAATTTGTAGAGGATGCTTTGGACGCGGCGCCTTCCAAGTCCCCTGGAACGGGGCGCCTTAGAGGGTGAGAGCCCCGTACGGTTGAATGCCAAGTCTGTGTAAAGCTCCTTCGACGAGTCGAGTnG
>A0238
ATGCGATAAGTAATGTGAATTGCAGAATTTAGTGAATCATCGAATCTTTGAACGCACATTGCACTCCTTGGCATTCCGAGGAGTATGCCTGTCCGAACGTCATTATCACCACTCAAGCCTGGCTTGGTGTTAGGGCCCGCGGTCTCTCTCGCGGCTCTCAAATGCAGTGGTAGTGCTGTCTCGAGCCCTAAGCGTAGTAACTTACCCTCGCTACAGGACCGGGCAGCGTCTGCTAGACAACCCCAACTTTTCAAAGGTTGACTTCGGATCAGGTAGGAATACCCGCTGAACTTAAGCATATCAATAAGCGGAGGAAAAGAAACCAACAGGGATTGCCTCAGTAACGGCGAGTGAAGCGGCAACAGCTCAAATTTGAAATCTGGCTTCGGCCCGAGTTGTAATTTGTAGAAGATGCTTCGGGTGTGGCGCCTTCTAAGTTCTTTGGAACAGGACGTCACAGAGGGTGAGAATCCCGTATGTCGGATGCCAAGCCTCTGT
>A0239
ATGCGATAAGTAATGTGAATTGCAGAATTCAACGAATCATCGAATCTTTGAACGCATATTGCGCCCATTGGTATTCCGATGGGCATGCCTGTTCGAGCGTCATTTCAACACTCAAGCGCTGCTGCTTGGTGCTGGGGCCCTGCGGGTTGCAGGCCCTGAAAGACATTGGCAGGACAGTTATGATCCCGAGCGCAGTAAATTTTCTCGCTTAGGGCGTTATAGCGGTCTTCCGCCGTAAAACCAGACTTTTAAATCTGTAAAGTTGACCTCGGATCAGGTAGGAATACCCGCTGAACTTAAGCATATCAATAAGCGGAGGAAAAGAAACCAACAGGGATTGCCTTAGTAACGGCGAGTGAAGCGGCAACAGCTCAAATTTGAAATCTGGCTCTCTCAGGGTCCGAGTTGTAATTTGTAGAAGATGCTTCGGGCGTGGCTCCGGTCTAAGTTCCTTGGAACAGGACGTCATAGAGGGTGAGAATCCCGTATGTGACTGGGTGCTTTCG
>A0240
ATGCGATAAGTAGTGTGAATTGCAGAATTCAGTGAATCATCGAATCTTTGAACGCACATTGCGCCCCTTGGTATTCCATGGGGCATGCCTGTTCGAGCGTCATTTACACCCTCAAGCTCTGCTTGGTGTTGGGCGTCTGTCCCCCCCAATCTTCGGTGGACTCGCCCCAAAGGCATTGGCAGCGGTCCTGTCGGGCCTCCTAATCGCGCAGCACTGTTCGCGCTTTCTGGAGCCTGTGCAGATTCAGCATCCATCAAGCCTAATCTTTCTTAACTTGACCTCGAATCAGGTAGGGATACCCGCTGAACTTAAGCATATCAATAAGCGGAGGAAAAGAAACCAACTGGGATTGCCCTAGTAACGGCGAGTGAAGCGGCAACAGCTCAAATTTGAAATCTGGCTCCCTAAGGGGGTCCGAGTTGTAATTTGTAGAGGGCACTTTGGCTTTGGTTGCGGTCTAAGTTCCTTGGAACAGGACATCACAGA
>A0241
ATGCGATAAGTAATGTGAATTGCAGAATTCAGTGAATCATCGAATCTTTGAACGCACATTGCGCCCCTTGGTATTCCGGGGGGCATGCCTGTTCGAGCGTCATTACAACCCTCAAGCCTGGCTTGGTGTTGGGCCCTCGCCGTTTTGGCGGGCCTTAAAATCAGTGGCGGTGCTGTCGAGGCCCTGAGCGTAGTACATACCCTCGCTATAGGACCCGGCGGACGCTGGCTATAAACCCCCGCTTTCTTAGTTTGACCTCGGATCAGGTAGGGATACCCGCTGAACTTAAGCATATCAATAAGCGGAGGAAAAGAAACTAACAAGGATTCCCCTAGTAACTGCGAGTGAAGCGGGAAAAGCTCAAATTTAAAATCTGGCGGCTTCGGCCGTCCGAGTTGTAATTTAGAGAAGCGTTTTCCGCGCTGGACCGTGTACAAGTCTCCTGGAATGGAGCGTCATAGAGGGTGAGAATCCCGTCTTTGACACGGACTGCCAGGGCTTTGTGATGCGCT
>A0242
ATGCGATAAGTAGTGTGAATTGCAGAATTCAGTGAATCATCGAATCTTTGAACGCACATTGCGCCCTCTGGTATCCCAGAGGGCATGCCTGTTCGAGCGTCATTTCATCAATCAAGCATAGCTTGGTATTAGGTGCCATCTCACTCTTACGTGTAGATGCTCCTTAAAACTATTGGCGGTGTGATACCGGCTTTGAGCGTAGCAGAAACCTCGCTCCACGAGTCTGGTAGCGTGGTGGCCATAATATTTAACATAGATTGACCTCGGATCAGGTAGGGATACCCGCTGAACTTAAGCATATCAATAAGCGGAGGAAAAGAAACCAACAGGGATTGCCCTAGTAACGGCGAGTGAAGCGGCAACAGCTCAAATTTGAAATCTGGCCTTCGGCCCGAGTTGTAATTTGTAGAGGATGCTTTTGGCGCGGCGCCTTCTGAGTCCCCTGGAACGGGACGCCAGAGAGGGTGAGAGCCCCGTATTGGACCGGTGGTA
>A0243
GCGCGAAATGTAGTGTGAATTGCAGAACATTGTGAATCATCGAATCTTTGAACGCACATTGCACCTCTCGCAGGGGAGGTATGCCTGTCTGAGCGTCGTTGAAACCAATAAGCCCCCCTGGGCTTGTGCTGGGCTCCGTGCCCTCGTGTGCGTTGCCTCAAAAGTATGGCCTAACCTGCGGACGAGCTCCTTTTGGACCTGCCGTGGCGGGGCCGCTCAATCTGAATCTGACCTCAGATCAGGTAGGGAGACCGCCTGAACTTAAGCATATCAATAAGGCGAGGAACAGAAACCAACAGGGATTCCCCCAGTAGTGGCGAACGAAGAGGGAAAAGCTCAAGTTTGAAATCCGGCTTGCCGGAGTTGTAAGCTCAAGAAGTGTGGCCGATGTTGCCCCGGCTCAATTTCCTTGGAACAGGAAGTCTCAGAGGGTGAGAACCCCGTGTGTGGCCGAGGGACCTTCATCTTTGTGCCTCATGATCTAAGAGTCGGGTTGTTTGGGA
>A0244
ATGCGATACGTAATGTGAATTGCAGAATTTTGTGAATCATCGAATCTTTGAACGCACATTGCGCCCATTAGTATTCTAGTGGGCATGCCTGTCCGAGCGTCATTTCAACCCTCAAGCTCCCTACAGCTTGGTGTTGGGGTACTCCACGGCGTCGTGGGCCCTGAAACTCAGTGGCGGTCTCGTCAAGACCCTGAGCGCAGTAGTTTTCTTCTCGCTCCGGCGGTGTTGGCGGGGTTCCAGCCATTAAACCCCCCCATATTTTGATAGGTTGACCTCGGATCAGGTAGGAATACCCGCTGAACTTAAGCATATCAATAAGCGGAGGAAAAGAAACCAACAGGGATTGCCCTAGTAACGGCGAGTGAAGCGGCAACAGCTCAAATTTGAAAGCTGGCCTCGGCCCGCGTTGTAATTTGTAGAGGATGCTTTTGGTGCGGCGCCTTCTGAGTCCCCTGGAATGGGGCGCCAGAGAGGGTGAGAGCCCCGTATAGTCGGATGCCTAGCCTATGTAAACG
>A0245
ATGCGATAAGTAATGTGAATTGCAGAATTTAGTGAATCATCGAATCTTTGAACGCACATTGCGCCCCTTGGTATTCCGAGGGGCATGCCTGTTCGAGCGTCATTACAACCCTCAAGCAATGCTTGGTATTGGGCTCCGCTGCTCACCTAGCGGGCCTTAAAATCAGTGGCGGTGCCGTCGGGCCCTGAGCGTAGTAAATATCCTCGCTATAGGGACTCGGTGGACGCTGGCCATCAACCCCCAACTCTCTAAGTTTGACCTCGGATCAGGTAGGGATACCCGCTGAACTTAAGCATATCAATAAGCGGAGGAAAAGAAACCAACAGGGATTGCCTCAGTAACGGCGAGTGAAGCGGCAATTGCTCAAATTTGAAATCTGGTCTCCGGGCCCGAATTGTAATTTGTAGAGGAAGCTTCGGTGATGGTACCTTCCCAAGTCCCCTGGAACGGGACGTCATAGAGGGTGAGAACCCCGTCCGGTTAGGAACCTGACCCATGTGATGCTCCTT
>A0246
ATGCGATAAGTAATGTGAATTGCAGAATTCAGTGAATCATCGAATCTTTGAACGCACATTGCGCCCATTAGTATTCTAGTGGGCATGCCTATTCGAGCGTCATTTCAACCCTTAAGCCTAGCTTAGTGTTGGGAATTTACGATTTAGTAATTCCCTAAAGTCAGTGGCAGAGCTAGTTCATCTCTCAGCGTAGTAATTTTATCTCGCTTTTGTAGAAGGTCTAGTCCTCGCCATAAGCCTTATATTTTCTAGTGGTTGACCTCGGATTAGGTAGGAATACCCGCTGAACTTAAGCATATCAATAAGCGGAGGAAAAGAAACTAACAAGGATTCCCCTAGTAACTGCGAGTGAAGCGGGAAGAGCTCAAATTTAAAATCTGACGTGCCTCTGGTCGTCCGAGTTGTAGTCTGGAGAAGCGTTTTCCGCGTTGGACCGTGTATAAGTCTCTTGGAACAGGGCGTCATAGAGGGTGAGAATCCCGTCTTTGACACGGACTACCAATGCTTTG
>A0247
ATGCGATAAGTGATGTGAATTGCAGAATTCAGCGAATCATCGAATCTTTGAACGCACATTGCGCCCGCCAGCAGCCTGGCGGGCATGCCCGTTCGAGCGTCATTTCCACCCTCAGGCCCAGCCTGGTGTTGGGGACCTGCCACTGCGGCAGCCCCCGAAAGACAGCGGCGGCACGGCCCCGCGCGCCCTGGCGAAGTAACATACGCCGCCTGGGACGCCGGGGAGCGCCTGCCGGAAAACAACCAACTTCTTAGGTTGACCTCGGATCGGGTAGGAATACCCGCTGAACTTAAGCATATCAATAAGCGGAGGAAAAGAAACCAACAGGGATTGCCTCAGTAACGGCGAGTGAAGCGGCAACAGCTCAAATTTGAAATCTGGCTTCGGGCCCGAGTTGTAATTTGTAGAGGATGCCTCGGGCGACGCGCCTTCCGAGTTCCCTGGAACGGGACGCCATAGAGGGTGAGAGCCCCGTACAGTTGGACATTATGCCTTTGTAAAGCTCCTTCGA
>A0248
ATGCGATAAGTAATGTGAATTGCAGAATTCCGCGAATCATCGAATCTTTGAACGCACATTGCGCCCTTTGGTATTCCGAGGGGCATGCCTGTTCGAGCGTCATTTGTATACTCAAGCTCTGCTTGGTCTTGGAGGCTGCCTTAAGGCACCCCCGAAATACAGCGGCGACGTAGCCGGACTCGCTGGCGTAGTGACATTTTTCCACCGCCCCGAGTTGTCGGTCGTGCGTTAGCCGGATAACGCTCCCCAATTTTTTAGAATCGACCTCGGATCAGGCAGGACTACCCGCTGAACTTAAGCATATCAATAAGCGGAGGAAAAGAAACCAACCGGGATTGCCCTAGTAACGGCGAGTGAAGCGGCAATAGCTCAAATTTGAAATCTGGCCTCGGCCCGAATTGTAATTGGCAGAGGATGCATCGGGAGCTGTCCTGTTCCAAGTCCGCTGGAACGCGGCGTCCTAGAGGGTGAGAATCCCGTATACGAGCGGTGTCGGCTCCCATGT
>A0249
ATGCGATAAGTAATGTGAATTGCAGAATTCAGTGAATCATCGAATCTTTGAACGCACATTGCGCTCCTTGGTATTCCGAGGAGCATGCCTGTTCGAGCGTCATTACAACCCTCAAGCGCTGCTTGGTGTTGGGCGTCACCAGCGATGGTGAGCCTCAAAGCTAGTGGCGGCACCGCCTGGCTCTAAGCGTAGTAAACCTCTCGCTACAGAGGCCTGGTGGGCGCCTGCCCTCAGTCCAATTTTCTCGTGGTTGACCTCGGATCAGGTAGGGATACCCGCTGAACTTAAGCATATCAATAAGCGGAGGAAAAGAAACCAACAGGGATTGCCCCAGTAACGGCGAGTGAAGCGGCAACAGCTCAAATTTGAAATCTGGCTTCGGCCCGAGTTGTAATTTGCAGAGGATGCTTTTGGCGCGGTGCCTTCTAAGTTCCCTGGAACGGGACGCCATAGAGGGTGAGAGCCCCGTACCGTTGGAAACCAAGCCTGTGTAAAGCG
>A0250
ATGCGATAAGTAATGTGAATTGCAGAATTCAGTGAATCATCGAATCTTTGAACGCACATTGCGCCCGTTAGTATTCTAGCGGGCATGCCTGTTCGAGCGTCATTTCAACCCTCAAGCAAAAACTGCTTGGCGTTGGGGCCTTAAGGGGAACACATCCTTCTTAAGCCCTGAAAATTAGTGGCGGGCTCGCTATGACTCCGAGCGTAGTAAGAATACCCTCGCTTAGGGCGTCTGGCGGATTCCAGCTAAAAAACCCCCCCTTTTATTTCCAAAGGTTGACCTCGGATCAGGTAGGAATACCCGCTGAACTTAAGCATATCAATAAGCGGAGGAAAAGAAACCAACAGGGATTGCCCTAGTAACGGCGAGTGAAGCGGCAACAGCTCAAATTTGAAATCTGGCCTCGGCCCGAGTTGTAATTTGCAGAGGATGCTTTTGGCGCGGTGCCTTCTAAGTTCCCTGGAACGGGACGCCATAGAGGGTGAGAGCCCCGTATCGTTGGCGACCAAGCCTGTGTAAACGCT
>A0251
ATGCGATAAGTAATGCGAATTGCAGAGTTTTTGTGAGTCATCGAATCTTTGAACGCATATTGCGCCCTCTGGTATTCCGGAGGGCATGCCTGTCCGAGCGTCATTGTCAACCCTCAAGCCCTGCTTGCTGTTGGACCCCTCGACGAAAGTCGACGGCCCCAAAGATAACGACGGTGTGGTGGTAACCCCAGATGCAATGAGCTTTAACACGCACGCGTCTCGGCGGTATCACAACCCCAGTCTTTAACAATTATTCTAAGGTTGACCTCGGATCAGGTAGGAATACCCGCTGAACTTAAGCATATCAATAAGCGGAGGAAAAGAAACCAACAGGGATTACCCTAGTAACGGCGAGTGAAGCGGTAACAGCTCAAATTTAAAATCTGGCCCTTGGGCCCGAGTTGTAATTTGTAGAGGATGTTTCGGGCAAGGTTTAGGTTTAAATTTCTTGGAACAGAATGTCATAGAGGGTGAGAATCCCGTCTGGAACCGGTGACCGCGTCCATGTGAAACTCCTTCGACGAGTCGAGT
>A0252
ATGCGATAAGTAATGTGAATTGCAGAATTCAGTGAATCATCGAATCTTTGAACGCACATTGCGCCCGCCAGCACTCTGGCGGGCATGCCTGTTCGAGCGTCATTTCAACCCTCAAGCACTGCTTGGTGTTGGGGCCTTGCGGTGTGCCGCAAGCTCCGAAAGGCGTTGGCGGTCTCGCTGTGACTCGGGGCGTAGTAGCACACCTCGTCCCTGAGGAGCAGCGGGTGCTGGCCGTAAAACCCCCCCTCAGACATAAGGTTGACCTCGGATCAGGTAGGAATACCCGCTGAACTTAAGCATATCAATAAGCGGAGGAAAAGAACCAACAGGGATTGCCCCAGTAGCGGCGAGCGAAGCGGCAACAGCTCAAATTTGAAATCTGGCCCCGGCCCGAGTTGTAATTTGTAGAGGATGCTTTTGGCGCGGCTCCTTCTGAGTCCACTGGAACGTGGCGCCACAGAGGGTGAGAGCCCCGTACGGTTGGAACCCAAG
>A0253
ATGCGATAAGTAATGTGAATTGCAGAATTCAGTGAATCATCGAATCTTTGAACGCACATTGCGCCCGCCAGTATTCTGGCGGGCATGCCTGTCTGAGCGTCATTTCAACCCTCATGCCCCTAGGGCGTGGTGTTGGGGATCGGCCAAAGCCCGCAAGGGACGGCCGGCCCCTAAATCTAGTGGCGGACCCGTCGTGGCCTCCTCTGCGAAGTAGTAATATTCCGCATCGGAGAGCGATGAGCCCCTGCCGTTAAACCCCCAACTTTCTAAGGTTGACCTCAGATCAGGTAGGAATACCCGCTGAACTTAAGCATATCAATAAGCGGAGGAAAAGAAACCAACAGGGATTGCCCTAGTAACGGCGAGTGAAGCGGCAACAGCTCAAATTTGAAATCTGGCGCAAGCCCGAGTTGTAATTTGCAGAGGATGTTTTTGGCGCGGTGCCTTCCGAGTTCCCTGGAACGGGACGCCATAGAGGGTGAGAGCCCCGTATGGTTGGATnCCTAGCCTTTG
>A0254
ATGCGATAAGTAATGTGAATTGCAGAATTCAGTGAATCATCGAATCTTTGAACGCACATTGCGCCCGCTGGAATTCCAGCGGGCATGCCTGTTCGAGCGTCATTTTAACCCTCAAGCCTGGCTTGGTGTTGGGGCGCTACCGGTCAAACGGTAGGCCCTGAAATTCAGTGGCGTGCTCGCTAAGACTCCGAGCGTAGTAGTTTACCACCTCGCTTAGGACGGATTAGCGGTGCTCTGCCGTAAAACCCCCCCTTACTTTTTTACAAAGTTGACCTCGGATCAGGTAGGAATACCCGCTGAACTTAAGCATATCAATAAGCGGAGGAAAAGAAACCAACAGGGATTGCCCTAGTAACGGCGAGTGAAGCGGCAACAGCTCAAATTTGAAATCTGGCCTTTTCGGCCCGAGTTGTAATTTGCAGAGGATGTTTCTGGCGCGGTGCCTTCCGAGTTCCCTGGAACGGGACGCCACAGAGGGTGAGAGCCCCGTATGGTTGGACACCAAGCCTGTGTGAAACTCCTTCGACGAGTCGAGTAGTTTGGGAA
>A0255
ATGCGATAAGTAATGTGAATTGCAGAATTCAGCGAATCATCGAATCTTTGAACGCACATTGCACCTATTAGCATTCTAGTAGGTATGCCTGTCCGAGCGTCATTTCAACCCTCAGGTGAGCTTCGGCTTCCTGGTGTTGGGGCCCCCGCAGCGCTTTTGCCGCGGGCCCCGAAAGTCATCGGCGGTGCCTGCCAGCACTCCGGGCGCAGTAATAACATCTCGCCCTGGACGTCTGGCGGCGCGCTTGCCGCTAAACACGCCACCTCCGGGCGGCACTGAAAAGGTTGACCTCGGATCAGGTAGGAATACCCGCTGAACTTAAGCATATCAATAAGCGGAGGAAAAGAAACCAACAGGGATTGCCTCAGTAACGGCGAGTGAAGCGGCAACAGCTCAAATTTGAAATCTGGCTTCGGCCCGAGTTGTAATTTGCAGAGGATGCTTTTGGCGAGGCGCCTTCCGAGTTCCCTGGAACGGGACGCCGTAGAGGGTGAGAGCCCCGTACG
>A0256
ATGCGATAAGTAATGCGAATTGCAGAATTCCGTGAGTCATCGAATCTTTGAACGCACATTGCGCCCGCCAGCATTCTGGCGGGCATGCCTGTTCGAGCGTCATTTCAACCCTCAGGCCCTGCCTGGCGTTGGAGGACTGCGCACGCAGCCTCCCAAAGCGAGCGGCGGCGGCGCCCCGAAACCGAACGCAGTAGTTACCTCTCGTTCTGGGTCCGGGTCGTTGTCCTGCCGGAAAACCCCCATCTCATCAATGGTTGACCTCGAATCAGGTAGGAATACCCGCTGAACTTAAGCATATCAATAAGCGGAGGAAAAGAAACCAACAGGGATTGCCTCAGTAACGGCGAGTGAAGCGGCAACAGCTCAAATTTGAAATCTGGCTCTCTCAGGGTCCGAGTTGTAATTTGTAGAAGATGCTTTGGGCGTGGCCCTGGTCGAAGTTCCTTGGAACAGGACGTCATAGAGGGTGAGAATCCCGTACGTGACTAGGTGCTTTCGCCCGTGTAAAGC
>A0257
ATGCGATAAGTAATGTGAATTGCAGAATTCAGTGAATCATCGAATCTTTGAACGCACATTGCGCCCGCTAGTATTCTAGCGGGCATGCCTGTTCGAGCGTCATTTCAACCCTCAAGCACTGCTTGGTGTTGGGGCCCTACAGCTTCTGTAGGCCCTGAAAACTAGTGGCGGGCTCGCTATAACTCCGAGCGTAGTAGTAACATCTCGCTTAGGACGTGATGGCGGGATCCGGCCGTTAAACCCCCCAATTTTCTGAAGGTTGACCTCGGATCAGGTAGGAATACCCGCTGAACTTAAGCATATCAATAAGCGGAGGAAAAGAAACCAACAGGGATTGCCCTAGTAACGGCGAGTGAAGCGGCAACAGCTCAAATTTGAAATCTGGCTTCGGCCCGAGTTGTAATTTGTAGAGGATGCTTTTGGCGCGGTGCCTTCTGAGTTCCCTGGAACGGGACGCCATAGAGGGTGAGAGCCCCGTATAGTTGGACACCAAGCCTTTGTAAAGCTCCTTCGAC
>A0258
ATGCGATAAGTAATGTGAATTGCAGAATTCAGTGAATCATCGAATCTTTGAACGCACATTGCGCCCGCCAGTATTCTGGCGGGCATGCCTGTTCGAGCGTCATTTCAACCCTCAAGCCCCCGGGCTTGGTGTTGGGGATCGGCGATAGTCGCCGTCCCCCAAATCTAGTGGCGGTCTCGCTGTAGCCTCCATTGCGTAGTAGCTAACACCTCGCAACTGGAACGCGGCGCGGCCAAGCCGTTAAACCCCCAACTTCTGAATGTTGACCTCGGATCAGGTAGGAATACCCGCTGAACTTAAGCATATCAATAAGCGGAGGAAAAGAAACCAACAGGGATTGCCCTAGTAACGGCGAGTGAAGCGGCAACAGCTCAAATTTGAAATCTGGCTCTCGGGCCCGAGTTGTAATTTGTAGAGGATGCTTTTGGTGCGGTGCCTTCCGAGTGCCCTGGAACGGGACGCCTTAGAGGGTGAGAGCCCCGTACGGTTGGATGCCTAGC
>A0259
ATGCGATAAGTAATGTGAATTGCAGAACTCAGCGAATCATCGAATCTTTGAACGCACATTGCGCCCGCCAGTATTCTGGCGGGCATGCCTGTTCGAGCGTCATTTCAACCCTCAAGCCCGGCTTGGTGTTGGGGCTCCACGGCCGCCGTGGGCCCTGAAAACTAGTGGCGGGCCCGCTGAGGCTCCGAGCGCAGTAGCTTAACCTCGCTCGCGGTGCCGCGGCGGGCGTCAGCCGTAAAACCCCCCACTTTCTCAAGGTTGACCTCGGATCAGGTAGGAATACCCGCTGAACTTAAGCATATCAATAAGCGGAGGAAAAGAAACCAACAGGGATTGCCCTAGTAACGGCGAGTGAAGCGGCAACAGCTCAAATTTGAAATCTGGCTCTTTCAGGGTCCGAGTTGTAATTTGTAGAAGATGCTTCGGGTGTGGCTCCGGTCTAAGTTCCTTGGAACAGGACGTCATAGAGGGTGAGAATCCCGTATGTGACTGGCTGCCTTCGCCT
>A0261
ATGCGATAAGTAATGCGAATTGCAGAATTCCAGTGAGTCATCGAATCTTTGAACGCACATTGCGCCCTTTGGTATTCCGAAGGGCATGCCTGTTCGAGCGTCATTATCACCCCCTCAAGCCCTGTGCTTGATGTTGGACGGCTTTGGTCGAGTGTCATCGACCCCTCCTAAAGACAATGACGGCGGCCTGTGGTGCTCCCGGTACACTGAGCTTTTAACTAGGCACGTATCGGATAAGGGTACCCGGGACACGGTCCTTCTTCCCAGATGGGGAAAGTTTTCAAGGTTGACCTCGGATCAGGTAGGAATACGCGCTGAACTTAAGCATATCAATAAGCGCAGGAAAGAACCAACAGGGATTGCCTCAGTAACGGCGAGTGAAGCGGCAACAGCTCAAATTTGAAATCTGGCCAGGCAGTCTGCCTGCTGGAGTTGTAATTGGCAGAGGATGCTTTGGTGCTGTCTCTGTCCCAAGTTCCCTGGGAT
>A0262
ATGCGATAAGTAATGTGAATTGCAGAATTCAGTGAATCATCGAATCTTTGAACGCATATTGCACCTTCTGGTATTCCGGGAGGTACACCTGTCCGAGCGCCGTTTCAACCCTCAAGCATTGCTTGGTGTTGGGCGAGGTCCTAGTGGACCACCCCGTAACTCGTAGGCGGTCGTCGCCCGTGTCCCAGCGTAGCAGGCTTTACGCACTCGCTCGAACATCGACGACGTCCACCCGGCAAACCAAACTCAAAGGTTTGGCCTCGGATCAGGTGGGGATACCCGCTGAACTTAAGCATATCAATAAGCGGAGGAAAAGAAACCAACTGGGATTGCCTCAGTAACGGCGAGTGAAGCGGCAATTGCTCAAATTTGAAATCTGGTCTCCGGGCCCGAATTGTAATTTGTAGAGGAAGCTTCGGTGATGGTACCTTCCCAAGTCCCCTGGAACGGGACGTCATAGAGGGTGAGAACCCCGTCCGGTTAGGAACCTGACCCATGTGATGCTCCTTCGACGAGTCGAGTTGTTTGGGAATGC
>A0264
GCGCGAAATGTAGTGTGAATTGCAGAACATTGTGAATCATCGAATCTTTGAACGCACATTGCACCTCTCGTGAGGGAGGTATGCCTGTCTGAGCGTCGTTTAAAACCAATAGACCCTTGTGGGTCTGTCTTGGGCCTCGCACAGGGCTGCGTCGCCTCAAAGTCATGGTCTAGCCTATGGACGGGCTCCTCTTGGACGTGCCGTGGGCCTGGCTTTACATCTAAATCTGGCCTCAGATCAGGTAGGGACACCGCCTGAACTTAAGCATATCAATAAGGCGAGGAACAGAAACCAACAGGGATTCCCTCAGTAGCGGCGAGCGAAGCGGGATAAGCTCAAGTTTGAAATCCGAATTAAGCCTCGGAGTTGTAAGCTGAAGAGGCATCGACCAGAGTCAGGCCTGGCTCAATTTCCTTGGAACAGGAAGTCATGGAGGGTGAGAACCCCGTCTGTGGCTAGGCCTCCGCTCTTAGTGTCGTGTCC
>A0265
ATGCGATAAGTAGTGTGAATTGCAGAATTCAGTGAATCATCGAATCTTTGAACGCACATTGCGCCCCTTGGCATCCCGAGGGGCATGCCTGTTCGAGCGTCATTTCACCCCTCAAGCCTGGCTTGGTGTTGGGCGACGTCCTCTTTGGGGGCGCGCTTCGAAAACGTTTGGCGGCGTGGCACCGGCTTTAAGCGTAGCAGAATCTTTCGCTTTAAAAGTCGAGGCCCCGTCTACCGGAAGACCTACCCGTAAGGTTGACCTCGGATCAGGCAGGGATACCCGCTGAACTTAAGCATATCAATAAGCGGAGGAAAAGAAACCAACAGGGATTGCCTCAGTAACGGCGAGTGAAGCGGCAACAGCTCAAATTTGAAATCTGGCTCTTTCAGGGTCCGAGTTGTAATTTGTAGAAGATGCTTCGGCGTGGCTCCGGTCTAAGTTCCTTGGAACAGGACGTCATAGAGGGTGAGAATCCCGTATGTGACCGGCGGCCTTCGCTATGTGAAGCTCCTTCGACGAGTCG
>A0267
ATGCGATAAGTAATGTGAATTGCAGAATTCAGTGAATCATCAAATCTTTGAACGCATATTGCGCCCTTTGGTATTCCGAGGGGCATGCCTGTTCGAGCGTCATTATGACCAATCTAGCCTCGCTAGGTATTGGGTCTCCGCTGGTTGGCGGGCCCTAATGCTAGTAGCGGTGCTCTTAGGCTCTACGCGTAGTCAACTTTCTCGCTATAGGGTCTCGGGGCGCTTGCTATCAACCTCAACTCTTCTTAGGTTGACCTCGGATCAGGTAGGGATACCCGCTGAACTTAAGCATATCAATAAGCGGAGGAAAAGAAACCAACAGGGATTACCTCAGTAACGGCGAGTGAAGCGGTAACAGCTCAAATTTGAAATCTGGCTCTTTTAGGGTCCGAGTTGTAATTTGTAGAAGATGCTTTGGGTAAAGCGCTGGTCTAAGTTCCTTGGAACAGGACGTCATAGAGGGTGAGAATCCCGTATGTGACTGGTAGGCTTCGCCCGTGT
>A0268
GCGCGAAATGTAGTGTGAATCGCAGAACTTGTGAATCATCGAATCTTTGAACGCACATTGCGCCTCTCGTGAGGGAGGCATGCCTGTCTGAGCGTCGTTTAAACCCATAGGGCCTCCGCTCTCTCTGCGGAGGCCTGTCCTGGGCCCCGCCTCACGGCGTCGCCTGAATGCCATTGGTCTCACCTGCGGACGAGTCCCTCTAGGGCGGACCGTGGGGGAGGACCCTAAGCGCCTCATCCATTGACCTCAGATCAGGTAGGAAGACCGCCTGAACTTAAGCATATCAATAAGGCGAGGAACAGAAACCAACAGGGATTCCCCCAGTAGTGGCGAATGAAGCGGGAAAAGCTCAAGTTTGAAATCTGGCGGGCGACCTCCAGAGTTGTAAGCTGAAGAAGGTCGGACCGACGTGGCCTGGGCCCAATTCCCTTGGGACAGGGAGTCGAGGAGGGTGAGAACCCCGTGTGTGGCTCGTGGCCGTCGTCCTTGTGTCCTCCTTCCAAGGGTC
>A0271
ATGCGATAAGTAATGTGAATTGCAGAATTCAGTGAATCATCGAATCTTTGAACGCATATTGCACCCTCTGGTATTCCGGGGGGTACACCTGTTCGAGCGCCATTACAACCCCTCAAGTATTACTTGGTGTTGGGTGAAGTTCTTAGTGGACCCACCCGTAACTTGTAGGCGGTTATTACCCCCTCTCCCAGCGTAGCAGGCTTACGCATTCGCTTGGGGAAGGTGTATGACCAGCTAAACAAAATAAATTTTCAAGGTTTGGCCTCGGATCAGGTGGGGATACCCGCTGAACTTAAGCATATCAATAAGCGGAGGAAAAGAAACCAACAGGGATTGCCTCAGTAACGGCGAGTGAAGCGGCAATTGCTCAAATTTGAAATCTAACTCCTTTGGGGTTCGAATTGTAATTTGTAGAGGAAGCTTCGGTGAGAGTATCAGTCCAAGTCCCCTGGAACGGGATGTCATAGAGGGTGAGAACCCCGTCAGACTACATACTTAAACCAATGTGTTGCTCCTTCGACGAGTCGAGTTGTTTGGGAA
>A0272
AATGCGATAAGTAATGTGAATTGCAGAATTCAGTGAATCATCGAATCTTTGAACGCACATTGCGCCCGCCAGCATTCTGGCGGGCATGCCTGTCCGAGCGTCAGTACAACATCCCTCAAGCGGTCCGCTTGGTGTTGGGGCCTCACGGTCACCGTTGGCCCTGAAAAACAGTGGCGGGCTCGCCGACCCCCCGGGCGCAGTACTTGTGCCTCGCCTCGGGCGTGCGGTGGGCGCTGGCCGTAAACCTCCCCCCACTGAAGGTTGACCTCGGATCAGGTAGGAATACCCGCTGAACTTAAGCATATCAATAAGCGGAGGAAAAGAAACCAACAGGGATTGCCCCAGTAACGGCGAGTGAAGCGGCAACAGCTCAAATTTGAAATCTGGCCTCGGCCCGAGTTGTAATTTGCAGAGGATGCTTGGGGTGCAGCGCCGCCTAAGTCCCCTGGAACGGGGCGCCAGAGAGGGTGAGAGCCCCGTAGCGGCGGACGCCTAGCCCGTGTCAAGCTCCCG
>A0273
ATGCGATAAGTAATGCGAATTGCAGAATTCCGTGAGTCATCGAATCTTTGAACGCACATTGCGCCCGCCAGTATTCTGGCGGGCATGCCTGTTCGAGCGTCATTTCAACCCTCAGGCCCTGCCTGGCGTTGGAGGACTGCGCACTGCAGCCTCCCAAAGCAAGCGGCGGCGGCGCCCCAAAACCGAACGCAGTAGTTACTTCTCGTTCTGGGTGTGGGACGTTGTCCAGCCGGAAAACCCCCTTTTTTCAATGGTTGACCTCGAATCAGGTAGGAATACCCGCTGAACTTAAGCATATCAATAAGCGGAGGAAAAGAAACCAACAGGGATTGCCCTAGTAACGGCGAGTGAAGCGGCAACAGCTCAAATTTGAAATCTGGCCCCTAGGGTCCGAGTTGTAATTTGTAGAGGATGCTTTTGGTGAGGTGCCGCCCGAGTTCCCTGGAACGGGACGCCACAGAGGGTGAGAGCCCCGTCTGGCTGGCCACCGAGCCTCTGTAAAGCTCCTT
>A0274
AATGCGATAAGTAATGTGAATTGCAGAATTCCAGTGAATCATCGAATCTTTGAACGCACATTGCGCCCATCGGCATTCTGATGGGCATGCCTGTTCGAGCGTCATTTCAACCCTCGGGCCCCCCTTCACCCCGGGTGGCCCGGCGTTGGGGCATCTGCAGCCCATCGCAGGCCCCGAAAGATAGTGGCGGTGTCCGCCAGCACTCCGGGCGCAGTGGATGTCTTTCTCGCCCAGGACGTCTCGCGGGCTGCCGGCCGTAAAACGGCGCAGCCATCCACAAGGTTGACCTCGGATCAGGTAGGAATACCCGCTGAACTTAAGCATATCAATAAGCGGAGGAAGAGAAACCAACAGGGATTGCCCCAGTAACGGCGAGTGAAGCGGCAACAGCTCAAATTTGAAATCTGGCCTCCGGGCCCGAGTTGTAATTTGTAGAGGATGCTTCGGGTGTTGGCGCCTTCCTAAGTTCCTTGGAACAGGACGTCATAGAGGGTGAGAACCCCGTCCGGTTAGGAACCTG
>A0275
ATGCGATAAGTAATGTGAATTGCAGAATTCAGTGAATCATCGAATCTTTGAACGCACATTGCGCCCGCCAGCATTCTGGCGGGCATGCCTGTTCGAGCGTCATTTCAACCCTCAGGCTAGCCCTGGTGTTGGGGACCTGCACACTGCAGCCCCCGAAAGGCAGCGGCGGACCCGTCCGGCTCCGAGCGTAGTACTATACGTCGCTTAGGGCGCCCGGGCGGGCTTCCAGCCGGAAAACCCCCTATTTCTCAAGGTTGACCTCGGATCAGGTAGGAATACCCGCTGAACTTAAGCATATCAATAAGCGGAGGAAAAGAAACCAACAGGGATTGCCCCAGTAACGGCGAGTGAAGCGGCAACAGCTCAAATTTGAAATCTGGCTTCGGCCCGAGTTGTAATTTGTAGAGGATGCTTCGGGCGCGGCGCCTTCCAAGTTCCCTGGAACGGGACGCCAGAGAGGGTGAGAGCCCCGTACGGTTGGACGCCTAGCCTATGTAAAGCTCCTTCGACGAGTCGAGTAGT
>A0276
ATGCGATAAGTAATGTGAATTGCAGAATTCAGCGAATCATCGAATCTTTGAACGCACATTGCGCCTGCTAGCATTCTAGCAGGCATGCCTGTCCGAGCGTCATTTCAACCCTCAAGTCTATTATGACTTGGTGTTGGGGTTCCTGTAGCGCTTTTAGTGCTTATGGGCCCTGAAAGTCAGTGGCGGACCTTCTAGATCTCCGAGCGCAGTAATATTTTCTCGCTTTGGGAGGTTCTGAGGGCTCTCCAGCCATTAAAACCCCACTGAAATACCTAGTTTGACCTCGGATCAGGTAGGAATACCCGCTGAACTTAAGCATATCAATAAGCGGAGGAAAAGAAACCAACAGGGATTGCCCTAGTAACGGCGAGTGAAGCGGCAACAGCTCAAATTTGAAATCTGGCCGTAAGGCCCGAGTTGTAATTTGCAGAGGATGCTTTCGGCGCGGCGCCTTCTGAGTTTCCTGGAATGGCACGCCACAGAGGGTGAGACG
>A0277
ATGCGATAAGTAATGTGAATTGCAGAATTCAGTGAATCATCGAATCTTTGAACGCATATTGCACCCTCTGGCATTCCGGGGGGTACACCTGTTCGAGCGCCATTTCAACCCCTCAAGCATAGCTTGGTGTTGGGTGAGGTCCCTAGGGGGACCCACCCTTAACTTGTAGGCGGTCGTCGCCCATACCCCCAGCGTAGCAAGCTCACGCACTCGCTCGGGGATGGACGTGTGATTAAGCCTTTACCCAAATCTTTTCCAAGGTTTAGCCTCGAATCAGGTGGGGATACCCGCTGAACTTAAGCATATCAATAAGCGGAGGAAAAGAAACCAACAGGGATTGCCTCAGTAACGGCGAGTGAAGCGGCAACAGCTCAAATTTGAAATCTGGCTTCGGCCCGAGTTGTAATTTGCAGAGGATGCTTTTGGCGCGGTGCCTTCTAAGTTCCCTGGAACGGGACGCCATAGAGGGTGAGAGCCCCGTATCGTTGGCGACCAAGCCTGTGTAAAGCTCCTTCGACGAGTCGAG
>A0278
GCGCGAAATGTAGTGTGAATTGCAGAACATTGTGAATCATCGAATCTTTGAACGCACATTGCACCTCTCGTGAGGGAGGTATGCCTGTCTGAGCGTCGTTTAAAACCAATAGACCCTTGTGGGTCTGTCTTGGGCCTCGCACAGGGCTGCGTCGCCTCAAAGTCATGGTCTAGCCTATGGACGGGCTCCTCTTGGACGTGCCGTGGGCTTGGCTTTACATCTAAATCTGGCCTCAGATCAGGTAGGGACACCGCCTGAACTTAAGCATATCAATAAGCGGAGGAACAGAAACTAACAGGGATTCCCCTAGTAACTGCGAGTGAAGCGGGAAAAGCTCAAATTTGAAATCTGGCGGCCTCTGGTCGTCCGAGTTGTAGTCTGGAGAAGCGTTTTCCGCGTTGGACCGTGTATAAGTCTCTTGGAATGGAGCGTCGTAGAGGGTGAGAATCCCGTCTTTGACACGGACTACCAATGCTTTGTGATGC
>A0279
ATGCGATAAGTAATGTGAATTGCAGAATTCAGTGAATCATCGAATCTTTGAACGCATATTGCGCCCTTTGGCATTCCGGGGGGCACACCTGTTCGAGCGCCATTTCAACCCTCGGGCTCTGCTCGGTGTTGGGGCGGGTCCTTAGGGGCCCCCGCCTAAACTCGTAGGCGCCGTCGCCCGGCCCTCAGCGCACCAGGCTAACGCACGCGCGGGAGGGAGGCTTGGCGGCCGCCGAAGACCTTTCAAGGTTGGCCTCGGATCAGGTGGGGATACCCGCTGAACTTAAGCATATCAATAAGCGGAGGAAAAGAAACCAACAGGGATTGCCTCAGTAACGGCGAGTGAAGCGGCAATTGCTCAAATTTGAAATCTGGCCCCCTTTGGGGCCCGAGTTGTAGTTTGnAGAGGATGCTTCTGGCGAGGTGCCTTCCGAGTTCCCCGGAACGGGACGCCACAGAGGGTGAGAGCCCCCGGTCTGGGCTGGCCACCGAGCCTCTGTAAAGCTCCTTCGACGAGTCGAGTAGTTTGGGAA
>A0280
ATGCGATAAGTAATGCGAATTGCAGAATTCCGTGAGTCATCGAATCTTTGAACGCACATTGCGCCCGTTAGTACTCTAGCGGGCATGCCTGTTCGAGCGTCATTTCAACCCTCAAGCACCGCTTGGCGTTGGGGCCCTACGGCTTATCGTAGGCCCTGAAAGACAGTGGCGGGCTCGCTGTAACTCCGAGCGTAGTAGCACAATTCTCGCTCAGGGCGTTCCGGCGGGTTCCGGCCGTTAAACACCCCCCAAATCCAGTGGTTGACCTCGGATCAGGTAGGAATACCCGCTGAACTTAAGCATATCAATAAGCGGAGGAAAAGAAACCAACAGGGATTGCCCTAGTAACGGCGAGTGAAGCGGCAACAGCTCAAATTTGAAATCTGGCCTCGGCCCGAGTTGTAATTGGCAGAGGATGCATCGGGAGCTGTCCTGTTCCAAGTCCGCTGGAACGCGGCGTCCTAGAGGGTGAGAATCCCGTATACGAGCGGTGTCGGCTCCCATGTGATGC
>A0281
AATGCGATAAGTAATGTGAATTGCAGAATTTAGTGAATCATCGAATCTTTGAACGCACATTGCGCCCCTTGGTATTCCGAGGGGCATGCCTGTTCGAGCGTCATTACAACCCTCAAGCAATGCTTGGTATTGGGCTCCGCTGCTCACCTAGCGGGCCTTAAAATCAGTGGCAGTGCCATCAGGCCCTGAGCGCAGTAAATATCCTCGCTACAGGGACTTAGGTGGACGCTGGCCATCAACCCCTATTCTCTAAGTTTGACCTCGGATCAGGTAGGGATACCCGCTGAACTTAAGCATATCAATAAGCGGAGGAAAAGAAACCAACAGGGATTGCCCTAGTAACGGCGAGTGAAGCGGCAACAGCTCAAATTTGAAATCTGGCTTCGGCCCGAGTTGTAATTTGTAGAGGATGCTTTTGGTTATGGTCCTTCTGAGTTCCCTGGAACGGGACGCCATAGAGGGTGAGAGCCCCGTACAGTTGGACATTATGCCTTTGTAAACG
>A0282
ATGCGATAAGTAATGCGAATTGCAGAATTCCGTGAGTCATCGAATCTTTGAACGCACATTGCGCCCGTTAGTACTCTAGCGGGCATGCCTGTTCGAGCGTCATTTCAACCCTCAAGCTCTGCTTGGTGTTGGGGCACTATAGTGGATATAGGCCCTGAAAGACAGTGGCGGGCTCACTATAACTCCGAGCGTAGTACATACCTCGCTTAGGGCGTTTTAGTGGGATCTAGCCTTGCAACCCAACTTCAAATGGTTGACCTCGAATCAGGTAGGAATACCCGCTGAACTTAAGCATATCAATAAGCGGAGGAAAAGAAACCAACAGGGATTGCCCTAGTAACGGCGAGTGAAGCGGCAATAGCTCAAATTTGAAATCTGGCTCCTTTGGAGTCCGAGTTGTAATTTGTAGAGGATGCTTCGGTATTGATCTTGGCCTAAGTCCCTTGGAACAGGGCGTCATAGAGGGTGAGAATCCCGTATGTGGCCAATGGTCTTTGCCTTGTGTAACG
>A0284
ATGCGATAAGTAATGCGAATTGCAGAATTCCAGTGAGTCATCGAATCTTTGAACGCATATTGCGCCCTTTGGTATTCCGAAGGGCATGCCTGTTCGAGCGTCATTATCAACCTTCAAGCTCAGCTTGGCATTGGATGGTGGGTTACAGTCCCCTGTAACCCCTCTAAAAATTAGCGACGGTGGCCTGTTAAGCCCCCGGTACACTGAGCACCTCCACGGAGCACGTACCGGTTTCAAGGGTGGCGGGACCCGGTCATTCTTCCTCACGGAAAATTATCTCCAGGTTGACCTCGGATCAGGTAGGAATACCCGCTGAACTTAAGCATATCAATAAGCGGAGGAAAAGAAACCAACAGGGATTGCCTCAGTAACGGCGAGTGAAGCGGCAACAGCTCAAATTTGAAATCTGGCCTCGGCCCGAGTTGTAATTTGTAGAGGATGnTnCGGGTACCGCCTCTGTCTAAATTTCTTGGAACAGAATGTCAAAG
>A0285
ATGCGATAAGTAATGTGAATTGCAGAATTCAGTGAATCATCGAATCTTTGAACGCACATTGCGCCCCTTGGTATTCCGAGGGGCATGCCTGTTCGAGCGTCATTTCACCACTCAAGCTCTGCTTGGTATTGGGCGCCGTCCTTCACCGGACGCGCCTCAAAGACCTCGGCGGTGGCGTCTTGCCTCAAGCGTAGTAGAAAACACCTCGCTTTGGAGGACGGGACGTTCGCTCGCCGGACGAACCTTCTGAACTTTTCTCAAGGTTGACCTCGGATCAGGTAGGGATACCCGCTGAACTTAAGCATATCAATAAGCGGAGGAAAAGAAACCAACAGGGATTGCCTTAGTAACGGCGAGTGAAGCGGCAACAGCTCAAATTTGAAATCTGGCCTTCGGGCCCGAGTTGTAATTTGTAGAGGATGCTTCGGGCATCAGGCTACCTTCCGAGTTCCCT
>A0286
ATGCGATAAGTAATGTGAATTGCAGAATTTAGTGAATCATCGAATCTTTGAACGCACATTGCGCCCCTTGGTATTCCGGGGGGCATGCCTGTTCGAGCGTCATTACAACCCTCAAGCTCTGCTTGGAATTGGGCACCGTCCTCACTGCGGACGCGCCTCAAAGACCTCGGCGGTGGCTGTTCAGCCCTCAAGCGTAGTAGAATACACCTCGCTTTGGAGCGGTTGGCGTCGCCCGCCGGACGAACCTTCTGAACTTTTCTCAAGGTTGACCTCGGATCAGGTAGGGATACCCGCTGAACTTAAGCATATCAATAAGCGGAGGAAAAGAAACCAACAGGGATTGCCTCAGTAACGGCGAGTGAAGCGGCAACAGCTCAAATTTGAAATCTGGCTCTTTCAGGGTCCGAGTTGTAATTTGTAGAGGATGCTTCGGGTACCGCCTCGGCTCCGGTCTAAGTTCCTTGGAACAGGACGTCATAGAGGGTGAGAATCCCGTATGTGACCGGCGGCCTTCG
>A0287
ATGCGATAAGTAATGTGAATTGCAGAATTCAGTGAATCATCGAATCTTTGAACGCACATTGCGCCCCTTGGTATTCCGGGGGGCATGCCTGTTCGAGCGTCATTACAACCCTCAAGCTCTGCTTGGTATTGGGCTCCGTCCTCACTGCGGACGCGCCTCAAAGACCTCGGCGGTGGCTGTTCGGCCCTCAAGCGTAGTAGAATACACCTCGCTTTGGAGCGGTCGGCGTCGCCCGCCGGACGAACCTTCTGGACTTTTCTCAAGGTTGACCTCGGATCAGGTAGGGATACCCGCTGAACTTAAGCATATCAATAAGCGGAGGAAAAGAACCAACAnGGATTGCCCTAGTAACGGCGAGTGAAGCGGCAAGAGCTCAAATTTGAAATCTGGCGTCTTTGGCGTCCGAGTTGTATTCTGGAGAAGCGTTTTCTGTGCCGGACCGTGTACAAGT
>A0288
ATGCGATAAGTAATGTGAATTGCAGAATTCAGTGAATCATCGAATCTTTGAACGCACATTGCGCCCCTTGGTATTCCGGGGGGCATGCCTGTTCGAGCGTCATTACAACCCTCAAGCTCTGCTTGGAATTGGGCACCGTCCTCACTGCGGACGCGCCTCAAAGACCTCGGCGGTGGCTGTTCAGCCCTCAAGCGTAGTAGAATACACCTCGCTTTGGAGCGGTTGGCGTCGCCCGCCGGACGAACCTTCTGAACTTTTCTCAAGGTTGACCTCGGATCAGGTAGGGATACCCGCTGAACTTAAGCATATCAATAAGCGGAGGAAAAGAAACCAACAGGGATTGCCCTAGTAACGGCGAGTGAAGCGGCAACAGCTCAAATTTGAAATCTGGCTTCGGCCCGAGTTGTAATTTGTAGAGGATGCTTTTGGCGCGGTGCCTTCTGAGTTCCCTGGAACGGGACGCCATAGAGGGTGAGAGCCCCGTATAGTCGGACGCCTAGCCTATGT
>A0289
ATGCGATAAGTAATGTGAATTGCAGAATTCAGTGAATCATCGAATCTTTGAACGCACATTGCGCCCCTTGGTATTCCGGGGGGCATGCCTGTTCGAGCGTCATTACAACCCTCAAGCTCTGCTTGGTATTGGGCTCCGTCCTCACTGCGGACGCGCCTCAAAGACCTCGGCGGTGGCTGTTCGGCCCTCAAGCGTAGTAGAATACACCTCGCTTTGGAGCGGTCGGCGTCGCCCGCCGGACGAACCTTCTGAACTTTTCTCAAGGTTGACCTCGGATCAGGTAGGGATACCCGCTGAACTTAAGCATATCAATAAGCGGAGGAAAAGAAACCAACAGGGATTGCCTTAGTAACGGCGAGTGAAGCGGCAACAGCTCAAATTTGAAAGCTGGCCCTTTTAGGGTCCGCGTTGTAATTTGTAGAGGATGATTCGGCGAGGGCTCCCGCCTAAGTCCCCTGGAACGGGGCGTCATAGAGGGTGAGAATCCCGGTATGTGGTGGGCTGCCTTAGCCA
>A0290
ATGCGATAAGTAATGTGAATTGCAGAATTCAGTGAATCATCGAATCTTTGAACGCACATTGCGCCTTTTGGTATTCCGAAAGGCATGCCTGTTCGAGCGTCATTTAAACTCTCAAGCTATGCTTGGTATTGAGGAACGTCCGTCGAGGACATCCTCGCAACCCCTTTGGCATGATGATCCAGCTTCAAGCGTAGCAAAACCCTCGCTTAGCTGTCTGGATGGTCGTCGCCAGGCAATTTGATCAATCTCAAGTTTGACCTCGGATCAGGTAGGGATACCCGCTGAACTTAAGCATATCAATAAGCGGAGGAAAAGAAACCAACAGGGATTGCCTCAGTAACGGCGAGTGAAGCGGCAACAGCTCAAATTTGAAATCTGGCTCTTTCAGGGTCCGAGTTGTAATTTGTAGAAGATGCTTCGGGCGTGGCTCCGGTCTA
>A0292
ATGCGATAnGTAATGTGAATTGCAGAATTCAGTGAATCATCGAATCTTTGAACGCACnTTGCnCCCTCCGGTATTCCGAGGGGCATACCTGTTCGAGCGTCATTTCACCTCCTCAAGCTCTGCTTGGCATTGGATGCAGTCGATGGACTCGTCTCAAAGATCTTGGCAGTGTCGTCGTGCCTCAAACGTAGTTCAATTAATCGTTTGTGGGTTTTGACGCCACTTGCTCAATCCATTCTCCTTAGGTTGACCTCGGATCAGGTAGGGATACCCGCTGAACTTAAGCATATCAATAAGCGGAGGAAAAGAACCAACAGGGATTGCCCTAGTAACGGCGAGTGAAGCGGCAACAGCTCAAATTTGAAATCCGGACTCCTCGAGTCCTGAGTTGTAATTTGTAGAGGATGTTTCGGCTTTGGCTCCGGGTCA
>A0293
ATGCGATAAGTAATGTGAATTGCAGAATTCTGTGAGTCATCGAATCTTTGAACGCACATTGCGCCCCCTAGTATTCTAGAGGGCATGCCTGTCCGAGCGTCATTTCACCCCTCAAGCGCTGTTTCGCTTGGAGTTGGGGCTCTTGCAGCGAGCACCTGGTGCCGCGCAAGCCCTGAAATTCAGCGGCGGGCCTCGCCAGCACACCGAGCGCAGTAGCTTAACCTCGCTCGCGGTGCCGCGGCGGGCGTCGGCCGTAAAAACCCCCCACTTTAGCAAGGTTGACCTCGGATCAGGTAGGAATACCCGCTGAACTTAAGCATATCAATAGGCGGAGGAAAAGAAACCAACAGGGATTACCTCAGTAACGGCGAGTGAAGCGGTAATAGCTCAAATTTGAAATCTGGCTCTTTTTAGGGTCCGAGTTGTAATTTGTAGAAGATGTTTCGGGTATGGCTCCGGTCTAAGTTCCTTGGAACAGGACGTCTTAGA
>A0294
ATGCGATAAGTAATGTGAATTGCAGAATTCAGCGAATCATCGAATCTTTGAACGCACATTGCACCTATTAGCATTCTAGTAGGTATGCCTGTCCGAGCGTCATTTCGACCCTCAGGCCCAGCCTGGTGTTGGGGACCCCCGCGGCGCTTCGAGCTGCGGGAGCCCTGAAAGCCATCGGCGGTGCCTGCCAGCACTCCGGGCGCAGTAGAATACACCTCGCCCTGGACGTCTGGCGGCGCCCCTGCCGCTAAACGCAAGCCCACCTACCCGCCGCAAGGCGAGTGGCGAGCGAACGCAGAAAAGGTTGACCTCGGATCAGGTAGGAATACCCGCTGAACTTAAGCATATCAATAAGCGGAGGAAAAGAAACCAACAGGGATTGCCCTAGTAACGGCGAGTGAAGCGGCAACAGCTCAAATTTGAAATCTGGCCCTCGGGTCCGAGTTGTAATCTGCAGAGGATGCTTCGGGTGAGGTACTTTCCGAGTTCCCTGGAACGGGACGCCTTAGA
>A0295
ATGCGATAAGTAATGTGAATTGCAGAATTCTACGAATCATCGAATCTTTGAACGCACATTGCACCTATTAGCATTCTAGTAGGTATGCCTGTCCGAGCGTCATTTCAACCCTCAGGCTCCGGCCTGGTGTTGGGGCACGCCCCGCGGCGCCTGCCGCGCGGTCCCCGAAAGTCATCGGCGGTGCCTGCCAGCACTCCGGGCGCAGTAATACACCTCGCCCTGGACGTCTGGCGGCGCTCCGGCCGCTAAACCGCCGCGAGAGCCCCCTAGCGGGTCCCGCGACACTACACAAGGTTGACCTCGGATCAGGTAGGAATACCCGCTGAACTTAAGCATATCAATAAGCGGAGGAAAAGAAACCAACAGGGATTGCCCTAGTAACGGCGAGTGAAGCGGCAACAGCTCAAATTTGAAATCTGGCTTCGGCCCGAGTTGTAATTTGCAGAGGATGC
>A0296
ATGCGATAAGTAATGTGAATTGCAGAATTCAGTGAATCATCGAATCTTTGAACGCACATTGCGCCCTCCGGCATTCCGGGGGGCATGCCCGTTCGAGCGTCATTACACCCCTCCAGCCTCGCTGGGTGATGGGCGTCGCGGTCTGCCGCGCGCCTCAAAGTCTTCGCCGGTTGCGTGATCCGCCCCGGAGCGTTGTGGCATCACAATCTCGCTCCCCGGGTCGGCGCGTTTACCGTGACACCTCTTTTTTACCAGGTTGACCTCGGATCGGGTAGGGATACCCGCTGAACTTAAGCATATCAATAAGCGGAGGAAAAGAAACCAACAGGGATTGCCTTAGTAACGGCGAGTGAAGCGGCAACAGCTCAAATTTGAAATCGGGCCCCCGCCCGAGTTGTAATTTGTAGAGGAAGCTTCTGGGCAGCGGCCGGTCTAAGTTCCTTGGAACAGGACGTCATAGAGGGTGAGAATCCCGTATGCGACCGGCGCGCACCCTCCACGTAGCTCCTTC
>A0297
ATGCGATAAGTAATGnGAATTGCAGAATTCCAGTGAnTCATCGAATCTTTGAACGCACATTGCGCCCTTTGGnATTCCnnAGGGCAnnCCTGTTCGAGCGTCATTACACCACTCAAGCCTAGCTTGGTATTGGGCGCCGCGGCTCTTGTCGCGCGCCTCAAAGACGTCGGCCGAGTCTTCAAGTCTCTTAGCGTTGTGCAAACTCTCGCTGGTGAGGATTGATGGCCCGCGCCGTTAAACCTTTCTTTTCAAGGTTGACCTCGGATCAGGTGGGGATACCCGCTGAACTTAAGCATATCAATAAGCGGAGGAAAAGAAACCAACAGGGATTGCCCTAGTAACGGCGAGTGAAGCGGCAACAGCTCAAATTTGAAATCTGGCTTCGGCCCGAGTTGTAATTTGTAGAGGATGCTTCGGGCGCGGCGCCTTCTGAGTTCCCTGGAACGGGACGCCAGAGAGGGTGAGAGCCCCGTACGGTCGGACGCCTAGCC
>A0298
ATGCGATAAnTAATGTGAATTGCAGAATTCAGTGAATCATCGAGTCTTTGAACGCACATTGCACCCTCTGGTATTCCGGAGGGTATGCCCGTTCGAGCGTCATTACACCCCTCAAGCCTGGCTTGGTCATGGGCGTCGCGGGATTCCGCGCGCCTCAAAGTCTGCCGGCCGAGCGATTGCCCCGGAGCGTTGTGGCACAACGTCTCGCTCCCGGCGGCGTCGCTTGGGTCGTGTTCTACGATTATCAGTTGACCTCGGATCGnGTAGGAATACCCGCTGAACTTAAGCATATCAATAAGCGGAGGAAAAGAAACCAACAGGGATTGCCCCAGTAACGGCGAGTGAAGCGGCAACAGCTCAAATTTGAAATCTGGCCCCTAGGGTCCGAGTTGTAATTTGTAGAGGATGC
>A0299
ATGCGATAAGTAATGTGAATTGCAGAATTCAGTGAATCATCGAATCTTTGAACGCACATTGCGCCCTTTGGCATTCCGAAGGGCATGCCCGTTCGAGCGTCATTTCACCAATCAAGCCTGGCTTGGTGTTGGGCCCCGGGGATGACCCGGACCTCAATGTCCCCTCGGCCGGACGACCCGGATCCCAGCGATGGACACAAAACACGCTGGTCGAGCCGGTGGGCCGCGCCGTGAACGACACCGTTCTGCGGAACGAAAGGTTGACCTCGGATCGGGTAGGGATACCCGCTGAACTTAAGCATATCAATAAGCGGAGGAAAAGAAACCAACAGGGATTGCCCTAGTAACGGCGAGTGAAGCGGCAACAGCTCAAATTTGAAATCTGGCCCTAGGCCCGAGTTGTAATTTGTAGAGGAAGCTTTTGGTGCGGCGCCTTCTGAGTTCCCTGGAACGGGACGCCAGAGAGGGTGAGAGCCCCGTATAGTCGGATGCCA
>A0300
ATGCGATAAGTAATGTGAATTGCAGAATTCAGTGAATCATCGAATCTTTGAACGCACATTGCGCCCTCCGGCATTCCGGGGGGCATGCCCGTTCGAGCGTCATTACACCCCTCCAGCCTCGCTGGGTGATGGGCGTCGCGGTCTGCCGCGCGCCTCAAAGTCTTCGCCGGTTGCGTGATCCGCCCCGGAGCGTTGTGGCATCACAATCTCGCTCCCCGGGTCGGCGCGTTTACCGTGACACCTCTTTTTTACCAGGTTGACCTCGGATCGGGTAGGGATACCCGCTGAACTTAAGCATATCAATAAGCGGAGGAAAAGAACTAACAAGGATTCCCCTAGTAACTGCGAGTGAAGCGGGAAGAGCTCAAATTTAAAATCTGGCGTGCCTTTGGTCGTCCGAGTTGTAGTCTGGAGAAGCGTTTTCCGTGTTGGACCGTGTAT
>A0301
TATGCGATAAGTAATGCGAATTGCAGAATTCAGTGAATCnTCGAATCTTTGAACGCACATTGCGCCCCTTGGCATTCCGGGGGGCATGCCCGTTCGAGCGTCATTTCACCAATCAAGCCTGGCTTGGTATTGGGCACCGGGGGCGACCCGGGnCTCAAAATCGTCGGCGGGAAAGCCCTGATCTCAGCGTCGTGATCTATCAAATTCGCGAAGTGAGGGGCGGTCTCGGCCGTGTAAATTTCATTCAGGTTGACCTCGGATCGGGTAGGAATACCCGCTGAACTTAAGCATATCAATAAGCGGAGGAAAAGAAACCAACAGGGATTGCCTTAGTAACGGCGAGTGAAGCGGCAACAGCTCAAATTTGAAATCCGGCGCAAGCCCGAGTTGTAATTTGTAGAGGATGCTTCTGGGTAGCGATCGGTTTAAGTTTCTTGGAACAGAACGTCGTAGAGGGTGAGAATCCCGTATGCGACCGACCCGCACCCTCCACGTAGCTCCTTCGACGAGTCG
>A0302
ATGCGATAAGTAATGTGAATTGCAGAATTCAGTGAATCATCGAATCTTTGAACGCACATTGCGCCCGCCGGTATCCCGGCGGGCATGCCTGTTCGAGCGTCATTTCAACCCTCAGGCACCGCCTGGTGTTGGGGCACCACCGCTGTGGGCCCCCAAATCTAGCGGCGGGCACGCCCCGGACCCGAGCGTAGTAGCATACCTCGCTTAGGGCTCCGGGCGGGCTCCGGCCGTTAAACCCCCCAATTCTTAAGGTTGACCTCGGATCAGGTAGGAATACCCGCTGAACTTAAGCATATCAATAAGCGGAGGAAAAGAAACCAACAGGGATTGCCCTAGTAACGGCGAGTGAAGCGGCAACAGCTCAAATTTGAAATCTGGCTCTTTCAGGGTCCGAGTTGTAATTTGTAGAAGATGCTTCGGGTGAGGCTCTGGTCTAAGTTCCTTGGAACAGGACGTCATAGAGGGTGAGAATCCCGTATGTGACTGGCTGCCTTCGCCTATGTGAAGCTCTTTCGA
>A0303
ATGCGATAAGTAATGTGAATTGCAGAATTCAGTGAATCATCGAATCTTTGAACGCACATTGCGCCCGCCGGTATCCCGGCGGGCATGCCTGTTCGAGCGTCATTTCTATCCTCAGGCTCTGCCTGGTGTTGGGGCACCACCGCTGGTGGGCTCCTGAAGTCAGTGGCGGGCTCGTCTAGGACCCGAGCGnAGTAGCTTATTACATCTCGCTTAGGGAGTCTAGCGTGTCTCTAGCTATAAATATACCTTCTGAAAGTTGACCTCGGATCAGGTAGGAATACCCGCTGAACTTAAGCATATCAATAAGCGGAGGAAGAGAAACCAACAGGGATCGCCCTAGTAACGGCGAGTGAAGCGGCGACAGCTCAAATTTGAAATCCGGCTTAGGCCCGAGTTGTAATTTGCGGAGGATGTTTTGGGTACCGCGCCGGTTTAAATTCTTGGAACAGAATGTCAGAGAGGGTGAGAATCCCGTCTTGGACCGGTGTAGGGCTCGTGTAAAA
>A0304
ATGCGATAAGTAATGTGAATTGCAGAATTCAGTGAATCATCGAATCTTTGAACGCACATTGCGCCCGCCGGTATTCCGGCGGGCATGCCTGTTCGAGCGTCATTTCAACCCTCAGGCACAGCCTGGTGTTGGAGCATCACTATCGTGAGCCCCCAAAGTAAGCGGCAGGCACGACCCGGACCCGAGCGTAGTAACATTGCGTCGCTCAGGGCGTCGGGACGCGCCTCGGCCGTTAAACCCCAATTCTTTATGAGGTTGACCTCGGATCAGGTAGGAATACCCGCTGAACTTAAGCATATCAATAAGCGGAGGAAAAGAAACCAACAGGGATTGCCCCAGTAACGGCGAGTGAAGCGGCAACAGCTCAAATTTGAAATCTGGCCCTAGGCCCGAGTTGTAATTTGCAGAGGAATGCTTCGGGAnGnGGCGGTCTTCCAAGTCCCCTGGAACGGGGC
>A0305
ATGCGATAAGTAATGCGAATTGCAGAATTCCGTGAGTCATCGAATCTTTGAACGCACATTGCGCCCGCCAGCATTCTGGCGGGCATGCCTGTTCGAGCGTCATTTCAACCCTCAGGCCCTGCCTGGCGTTGGAGGACTGCGCACGCAGCCTCCCAAAGCAAGCGGCGGCGGCGCCCCAAAACCGAACGCAGTAGTTACATCTCGTTCTGGGTCTGGGTCGTTGTCCTGCCGGAAAACCCCCATCTTTTTAATGGTTGACCTCGAATCAGGTAGGAATACCCGCTGAACTTAAGCATATCAATAAGCGGAGGAAAAGAAACCAACAGGGATTGCCTCAGTAnCGGCGAGCGAAGCGGCAACAGCTCAAATTTGAAATCTGGCTTCGGCCCGAGTTGTAATTTGTAGAGGATGCTTTTGGCAAGGCTCTTTCTGAGTCCACTGGAACGTGGCGCCACAGAGGGTGAGAGCCCCGTATAGCTGGACGCCTAGCCT
>A0306
ATGCGATAAGTAATGTGAATTGCAGAATTCAGTGAATCATCGAATCTTTGAACGCACATTGCGCCCGCCGGTATCCCGGCGGGCATGCCTGTTCGAGCGTCATTTCTATCCTCAGGCTCTGCCTGGTGTTGGGGCCCCACCGTTGGTGGGCTCCTAAAGTCAGTAGCGGGCTCGTCTAGGACCCGAGCGTAGTAGCTTATTACACCTCGCTTAGGGAGTCTAGCGCGTCTCTAGCTATAAATATACCTTCTGAAAGTTGACCTCGGATCAGGTAGGAATACCCGCTGAACTTAAGCATATCAATAAGCGGAGGAAAAGAAACCAACAGGGATCGCCCTAGTAACGGCGAGTGAAGCGGCGACAGCTCAAATTTGAAATCTGGCCCCTCGGGGTCCGAGTTGTAATTTGTAGAGGATGTTTCGGGTACCGCCCTGGTCTAAATTTCTTGGAACAGAATGTCAAAGAGGGTGAGAATCCCGTATTCGACCGTCTCACAGAACCTATGTGAAACTCC
>A0307
ATGCGATAAGTAATGTGAATTGCAGAATTCAGTGAATCATCGAATCTTTGAACGCACATTGCGCCCGCCGGCATTCCGGCGGGCATGCCTGTTCGAGCGTCATTTCTACCCTCAGGCCCAGCCTGGTGTTGGGGCATCACTACTTGTGGGCCCCCAAAGCCAGCGGCGGGCACGTTTAGAACCCGAGCGTAGTAGCTATACACCTCGCTTAGGGCGTCTGGCGTGTTACGGCCGTTAAAACATCTACTGAAAGTTGACCTCGGATCAGGTAGGAATACCCGCTGAACTTAAGCATATCAATAAGCGGAGGAAAAGAAACCAACAGGGATCGCCCCAGTAACGGCGAGTGAAGCGGCGACAGCTCAAATTTGAAATCTGGCCCTAGGCCCGAGTTGTAATTTGTAGAGGATGCTTCGGGTGCGGTGCCTTCCAAGTCCACTGGAACGGGGTGCCAGAGAGGGTGAGAGCCCCGTACGGTTGGATACCAAGCCTGTGTGAAGCTCCTTCGACGAGTC
>A0308
ATGCGATAAGTAATGCGAATTGCAGAATTCCGTGAGTCATCGAATCTTTGAACGCACATTGCGCCCGCCAGCATTCTGGCGGGCATGCCTGTTCGAGCGTCATTTCAACCCTCAGGCCCTGCCTGGCGTTGGAGGACTGCGCACCGCAGCCTCCCAAAGCAAGCGGCGGCGGCGCCCCATAACCGAACGCAGTAGTTACTTCTCGTTCTGGGTCTGGGTCGTTGTCCTGCCGGAAAACCCCCATCTTTTCAATGGTTGACCTCGAATCAGGTAGGAATACCCGCTGAACTTAAGCATATCAATAAGCGGAGGAAAAGAAACnAACAGGGATTGCCTCAGTAACGGCGAGTGAAGAGGGAAGAGCTCAGTTTTGAAATCTGGCAGTCATTCGCTGTCCGAGTTGTAAATTGAAGAGAATGTCATCCACACTGGACCACGTCTAAATTGTAATG
>A0311
ATGCGATAAGTAATGCGAATTGCAGAATTCCGTGAGTCATCGAATCTTTGAACACACATTGCGCCCGCCAGCATTCTGGCGGGCATGCCTGTTCGAGCGTCATTTCAACCCTCAGGCCCTGCCTGGTGTTGGAGGACTGCGCACCGCAGCCTCCCAAAGCAAGCGGCGGCGGCGCCCCATAACCGAACGCAGTAGTTACTTCTCGTTCTGGGTCTGGGTCGTTGTCCTGCCGGAAAACCCCCATCTTTACAATGGTTGACCTCGAATCAGGTAGGAATACCCGCCGAACTTAAGCATATCAATAAGCGGAGGAAAAGAAACTAACAAGGATTCCCCTAGTAACGGCGAGTGAAGCGGGAAGAGCTCAAATTTGTAATCTGGCCGGTCCCCGGTCCGAGTTGTAACCTGTAGAGCCGTCGCCTGTGTCGGTCCTCTCATGAGTCCGTTGGAATACGGCGTCAAAGAGGGTGAGAACCCCGTTCTTGGTGAGGCGTCCGGCGCT
>A0315
ATGCGATAAGTAATGCGAATTGCAGAATTCAGTGAATCATCGAGTCTTTGAACGCACATTGCGCCCGCCAGCATCCTGGCGGGCATGCCTGTTCGAGCGTCACTTCCACCCTCAGGCCCTGCCTGGTGTTGGGGATCTGCGCCTGCAGCCCCCGAAAGACAGCGGCGGTCCCGATCCCAGGCCCCGAGCGTAGTACTATACGTCGCTTCGGGTGCCTGGCGGGCGCTAGCCGTAACCTCTTTTTTTACAAGGTTGACCTCGGATCAGGTAGGAATACCCGCTGAACTTAAGCATATCAATAAGCGGAGGAAAAGAAACCAACAGGGATTGCCCCAGTAACGGCGAGTGAAGCGGCAACAGCTCAAATTTGAAATCTGGCCCCAGGCCCGAGTTGTAATTTGTAGAGGATGCTTCTGGCGCGGTGCCTTCTGAGTTCCCTGGAACGGGACGCCATAGAGGGTGAGAGCCCCGTATAGTTGGACACCAAGCCTTTGTAAAGCTCCTTCGACGAGT
>A0316
ATGCGATAAGTAATGTGAATTGCAGAATTCAGTGAATCATCGAATCTTTGAACGCACATTGCGCCCGCCGGTATCCCGGCGGGCATGCCTGTTCGAGCGTCATTTCTATCCTCAGGCTCTGCCTGGTGTTGGGGCACCACCGCTGGTGGGCTCCTGAAGTCAGTGGCGGGCTCGTCTGGGACCCGAGCGTAGTAGCTTATTACATCTCGCTTAGGGAGTCTAGCGTGTCTCTAGCTATAAATATACCTTCTGAAAGTTGACCTCGGATCAGGTAGGAATACCCGCTGAACTTAAGCATATCAATAAGCGGAGGAAAAGAAACCAACAGGGATCGCCCTAGTAACGGCGAGTGAAGCGGCAACAGCTCAAATTTGAAATCTGGCTTCGGCCCGAGTTGTAATTTGTAGAGGATGCTTCGGGTGCAGCGCCGGTCTAAGTTCCTTGGAACAGGACGTCATAGAGGGTGAGAATCCCGTATGTGACCGGCTGCCGTCGCCTA
>A0317
ATGCGATAAGTAATGCGAATTGCAGAATTCCGTGAGTCATCGAATCTTTGAACGCACATTGCGCCCGCCAGCATTCTGGCGGGCATGCCTGTTCGAGCGTCATTTCAACCCTCAGGCCCTGCCTGGCGTTGGAGGACTGCGCACGCAGCCTCCCAAAGCAAGCGGCGGCGGCGCCCCAAAACCGAACGCAGTAGTTACATCTCGTTCTGGGTCTGGGTCGTTGTCCTGCCGGAAAACCCCCATCTTTTTAATGGTTGACCTCGAATCAGGTAGGAATACCCGCTGAACTTAAGCATATCAATAAGCGGAGGAAAAGAAACCAACAGGGATTGCCTTAGTAATGGCGAGTGAAGCGGCAACAGCTCAAGTTTGAAATCTGGnTCGCCGGAGTTGTAAGCTCAAGAAGTGTGGTCGACGTTGCCCCGGCTCAATTTTCCTTGGAACAGGGAGTC
>A0318
ATGCGATAAGTAATGCGAATTGCAGAATTCCGTGAGTCATCGAATCTTTGAACGCACATTGCGCCCGCCAGCATTCTGGCGGGCATGCCTGTTCGAGCGTCATTTCAACCCTCAGGCCCTGCCTGGTGTTGGAGGACTGCGCACCGCAGCCTCCCAAAGCAAGCGGCGGCGGCGCCCCATAACCGAACGCAGTAGTTACATCTCGTTCTGGGTCTGGGTCGTTGTCCTGCCGGAAAACCCCCATCTTTTTAATGGTTGACCTCGAATCAGGTAGGAATACCCGCTGAACTTAAGCATATCAATAAGCGGAGGAAAAGAAACCAACAGGGATTGCCTTAGTAACGGCGAGTGAAGCGGCAACAGCTCAAATTTGAAATCTCCTTCGGGCGAATTGTAATTTGGAGAGGATGCTTTGGGGTCGTCCCCGGTCCAAGTCCCTTGGAACAGGGCGTCGCAGAGGGTGAGAATCCCGTACGCGGCCGGGTGCCGTCCCCGT
>A0321
ATGCGATAAGTAATGCGAATTGCAGAATTCCGTGAGTCATCGAATCTTTGAACGCACATTGCGCCCGCCAGCATTCTGGCGGGCATGCCTGTTCGAGCGTCATTTCAACCCTCAGGCCCTGCCTGGTGTTGGAGGACTGCGCACCGCAGCCTCCCAAAGCAAGCGGCGGCGGCGCCCCATAACCGAACGCAGTAGTTACTTCTCGTTCTGGGTCTGGGTCGTTGTCCTGCCGGAAAACCCCCATCTTTACAATGGTTGACCTCGAATCAGGTAGGAATACCCGCTGAACTTAnGCATATCAATAAGCGGAGGAAAAGAAGCCAACAGGGATTGCCCTAGTAACGGCGAGTGAAGCGGAAAAGCTCAAATTTAAAATCTGGCGGTTCTTGTAGCCGTCCGAATTGTAATTTAGAGAAGTGTTACCCGCGTTGGACCGTGTACAAGTCTCCTGG
>A0322
ATGCGATAAGTAATGTGAATTGCAGAATTCAGTGAATCATCGAATCTTTGAACGCACATTGCGCCCGCCGGTATCCCGGCGGGCATGCCTGTTCGAGCGTCATTTCTATCCTCAGGCTCTGCCTGGTGTTGGGGCCCCACCGTTGGTGGGCTCCTAAAGTCAGTAGCGGGCTCGTCTAGGACCCGAGCGTAGTAGCTTATTACACCTCGCTTAGGGAGTCTAGCGCGTCTCTAGCTATAAATATACCTTCTGAAAGTTGACCTCGAATCAGGTAGGAATACCCGCTGAACTTAAGCATATCAATAAGCGGAGGAAAAGAAACCAACAGGGATTGCCCTAGTAACGGCGAGTGAAGCGGCAACAGCCCAAATTTGAAATCTGGCTTCGGCCCGAATTGTAATTTGTAGAGGAATGTTCGGTTATATCATCGATCCAAGTTTCCTGGAACGGAACGCCTTAGAGGGTGAGAGCCCCGTACCTGATTGAATGAT
>A0323
ATGCGATAAGTAATGCGAATTGCAGAATTCCGTGAGTCATCGAATCTTTGAACGCACATTGCGCCCGCCAGCATTCTGGCGGGCATGCCTGTTCGAGCGTCATTTCAACCCTCAGGCCCTGCCTGGCGTTGGAGGACTGCGCACGCAGCCTCCCAAAGCGAGCGGCGGCGGCGCCCCGAAACCGAACGCAGTAGTTACCTCTCGTTCTGGGTCCGGGTCGTTGTCCTGCCGGAAAACCCCCATCTCATCAATGGTTGACCTCGAATCAGGTAGGAATACCCGCTGAACTTAAGCATATCAATAAGCGGAGGAAAAGAAACCAACAGGGATTGCCCTAGTAACGGCGAGTGAAGCGGCAATAGCTCAAATTTAAAATCTGGCTCCTTTGGAGTCCGAGTTGTAATTTGTAGAGGATGCTTCGGTATTGATCTTGGCCTAAGTCCCTTGGAACAGGGCGTCATAGAGGGTGAGAATCCCGTATGTGGCCAATGGTCTTTG
>A0324
ATGCGATAAGTAATGCGAATTGCAGAATTCCGTGAGTCATCGAATCTTTGAACGCACATTGCGCCCGCCAGCATTCTGGCGGGCATGCCTGTTCGAGCGTCATTTCAACCCTCAGGCCCTGCCTGGCGTTGGAGGACTGCGCACGCAGCCTCCCAAAGCGAGCGGCGGCGGCGCCCCGAAACCGAACGCAGTAGTTACCTCTCGTTCTGGGTCCGGGTCGTTGTCCTGCCGGAAAACCCCCATCTCATCAATGGTTGACCTCGAATCAGGTAGGAATACCCGCTGAACTTAAGCATATCAATAAGCGGAGGAAAAGAAACCAACAGGGATTGCCTCAGTAACGGCGAGTGAAGCGGCAACAGCTCAAATTTGAAATCTGCCTCCTTCGGGGCCCGAGTTGTAATTTGTAGAGGATGCTTCGGCGTTGGCGCTGGCCAAAGTTCCTTGGAACAGGACGTCATAGAGGGTGAGAGCCCCGTGTCTAGGTGGATGCCTTTGCCTTG
>A0326
ATGCGATAAGTAATGCGAATTGCAGAATTCCGTGAGTCATCGAATCTTTGAACGCACATTGCGCCCGCCAGCATTCTGGCGGGCATGCCTGTTCGAGCGTCATTTCAACCCTCAGGCCCTGCCTGGCGTTGGAGGACTGCGCACGCAGCCTCCCAAAGCGAGCGGCGGCGGCGCCCCGAAACCGAACGCAGTAGTTACCTCTCGTTCTGGGTCCGGGTCGTTGTCCTGCCGGAAAACCCCCATCTCATCAATGGTTGACCTCGAATCAGGTAGGAATACCCGCTGAACTTAAGCATATCAATAAGCGGAGGAAAAGAAACTAACAAGGATTCCCTTAGTAACTGCGAGTGAAGCGGGAAGAGCTCAAATTTAAAATCTGGCGTGCCTCTGGTCGTCCGAGTTGTAGTCTGGAGAAGCGTTTTCCGTGTTGGACCGTGTATAAGTCTCTTGGAACAGGGCGTCATAGAGGGTGAGAATCCCGTCTTTGACACGGACTACCAATGC
>A0327
ATGCGATAAGTAATGCGAATTGCAGAATTCCGTGAGTCATCGAATCTTTGAACGCACATTGCGCCCGCCAGCATTCTGGCGGGCATGCCTGTTCGAGCGTCATTTCAACCCTCAGGCCCTGCCTGGCGTTGGAGGACTGCGCACGCAGCCTCCCAAAGCGAGCGGCGGCGGCGCCCCGAAACCGAACGCAGTAGTTACCTCTCGTTCTGGGTCCGGGTCGTTGTCCTGCCGGAAAACCCCCATCTCATCAATGGTTGACCTCGAATCAGGTAGGAATACCCGCTGAACTTAAGCATATCAATAAGCGGAGGAAAAGAAACCAACAGGGATTGCCTCAGTAACGGCGAGTGAAGCGGCAACAGCTCAAATTTGAAATCTGGCTTCGGCCCGAATTGTAATTGGTAGAGGATGCATCGGGGGCGGCCCCGTTCCAAGTCCGCTGGAACGCGGCGTCCTAGAGGGTGAGAATCCCGTATGCGAGCGGTGTCCGCT
>A0328
AATGCGATAAGTAATGCGAATTGCAGAATTCCGTGAGTCATCGAATCTTTGAACGCACATTGCGCCCGCCAGCATTCTGGCGGGCATGCCTGTTCGAGCGTCATTTCAACCCTCAGGCCCTGCCTGGCGTTGGAGGACTGCGCACGCAGCCTCCCAAAGCGAGCGGCGGCGGCGCCCCGAAACCGAACGCAGTAGTTACCTCTCGTTCTGGGTCCGGGTCGTTGTCCTGCCGGAAAACCCCCATCTCATCAATGGTTGACCTCGAATCAGGTAGGAATACCCGCTGAACTTAAGCATATCAATAAGCGGAGGAAAAGAAACCAACAGGGATTGCCTCAGTAACGGCGAGTGAAGCGGCAACAGCTCAAATTTGAAATCTGGCCTTTGGTCCGAGTTGTAATTTGCAGAGGATGC
>A0329
ATGCGATAAGTAATGCGAATTGCAGAATTCCGTGAGTCATCGAATCTTTGAACGCACATTGCGCCCGCCAGCATTCTGGCGGGCATGCCTGTTCGAGCGTCATTTCAACCCTCAGGCCCTGCCTGGCGTTGGAGGACTGCGnACGCAGCCTCCCAAAGCGAGCGGCGGCGGCGCCCCGAAACCGAACGCnGTAGTTACCTCTCGTTCTGGGTCCGGGTCGTTGTCCTGCCGGAAAACCCCCATCTCATCAATGGTTGACCTCGAATCAGGTAGGAATACCCGCTGAACTTAAGCATATCAATAAGCGGAGGAAAAGAAACCAACAGGGATTGCCTCAGTAACGGCGAGTGAAGCGGCAACAGCTCAAATTTGAAATCTGGCGTCAGCCCGAATTGTAATTTGTAGAGGAAGCTTnGGTGAAAGnACTGGCCTAAGTCCCCTGGAATGGGATGTCATAGAGGGTGAGAACCCCGTACATGACTACTTGA
>A0331
GCGCGAAATGTAGTGTGAATTGCAGAATTCCGTGAGTCATCGAATCTTTGAACGCACATTGCGCCCGCCAGCATTCTGGCGGGCATGCCTGTTCGAGCGTCATTTCAACCCTCAGGCCCTGCCTGGTGTTGGAGGACTGCGCACCGCAGCCTCCCAAAGCAAGCGGCGGCGGCGCCCCATAACCGAACGCAGTAGTTACTTCTCGTTCTGGGTCTGGGTCGTTGTCCTGCCGGAAAACCCCCATCTTTACAATGGTTGACCTCGAATCAGGTAGGAATACCCGCTGAACTTAAGCATATCAATAAGCGGAGGAAAAGAAACCAACAGGGATTGCCCTAGTAACGGCGAGTGAAGCGGCAAGCGCTCAAATTTGAAATCTGCCTTTTGGCCGAATTGTAATTTGCAGAGGAAACGATGGTAACAGCAAGCCAAAAGTTCCCTGGAACGGGACGT
>A0332
ATGCGATAAGTAnTGnGAATTGCAGAATTCCGTGAGTCATCGAATCTTTGAACGCACATTGCGCCCGCCAGnATTCTGGCGGGCATGCCTGTTCGAGCGTCATTTCAACCCTCAGGCCCTGCCTGGCGTTGGAGGACTGCGCACTGCAGCCTCCCAAAGCnAGCGGCGGCGGCGCCCCAAAACCGAACGCAGTAGTTACATCTCGTTCTGGGTCTGGGTCGTTGTCCTGCCGGAAAACCCCCATCTCATCAATGGTTGACCTCGAATCAGGTAGGAATACCCGCTGAACTTAAGCATATCAATAAGCGGAGGAAGAGAAACTAACAAGGATTCCCTTAGTAACTGCGAGTGAAGAGGGAAAAGCTCAAATTTAAAATCTGGCAGTGCTTCACTGTCCGAGTTGTAACCTAGAGAAGTGTAACCTGTGCTGGACCGTGTATAAGTCTCCTGGAATGGAGCGTCACAGAGGGTGAGAATCCCGTCTTTGACATGGACTACCAG
>A0333
nnGCGAnAnGTAnTGTGnATTGCAGAAnTnnGTGAATCATCGAATCTTTGAACGCACATTGCGCCCGCCAGnATTCTGGCGGGCATGCCTGTnCGAGCGTCATTTCAACCCTCAGGCCCTGCCTGGCGTTGGAGGACTGCGCACGCAGCCTCCCAAAGCGAGCGGCGGCGGCGCCCCAAAACCGAACGCAGTAGTTACCTCTCGTTCTGGGTCCGGGTCGTTGTCCTGCCGGAAAACCCCCATCTCATCAATGGTTGACCTCGAATCAGGTAGGAATACCCGCTGAACTTAAGCATATCAATAAGCGGAGGAAAAGAAACCAACAGGGATTGCCCTAGTAACGGCGAGTGAAGCGGCAAGAGCTCAAATTTGAAATCTGGCCTCTGGCCCGAGTTGTAATTTGTAGAGGATGCTTTGGGCGCGGCGCCTTCTGAGTTCCCTGGAACGGGACGCCAGAGAGGGTGAGAGCCCCGTACGGTCGGACGCCAAGCCTnTGTAAAGCTCC
>A0334
ATGCGATAAGTAATGTGAATTGCAGAATTCCAGTGAATCATCGAATCTTTGAACGCACATTGCGCCCnnnAGTATTCTCGCGGGCATGCCTGTTCGAGCGTCATTTCAACCCTCAGGCTAGCCCTGGTGTTGGGGACCTGCGCACCGCAGCCCCCGAAAGACAGCGGCGGACCCGTCCGGCTCCGAGCGTAGTAGCATACGTCGCTTAGGGCGCCCGGGCGGGCTTCCAGCCGGAAAACACCTATTTTTCTCAAGGTTGACCTCGGATCAGGTAGGAATACCCGCTGAACTTAAGCATATCAATAAGCGGAGGAAAAGAAACCAACAGGGATTGCCTCAGTAACGGCGAGTGAAGCGGCAACAGCTCAAATTTGAAATCTGGCTTCGGCCCGAGTTGTAATTTGTAGAGGATGCTTTTGGTTATGGTCCTTCCGAGTTCCCTGGAACGGGACGCCATAGAGGGTGAGAGCCCCGTACAG
>A0335
ATGCGATAAGTAATGCGAATTGCAGAATTCCGTGAGTCATCGAATCTTTGAACGCACATTGCGCCCGCCAGTATTCTGGCGGGCATGCCTGTTCGAGCGTCATTTCAACCCTCAGGCCCTGCCTGGCGTTGGAGGACTGCGCACTGCAGCCTCCCAAAGCAAGCGGCGGCGGCGCCCCAAAACCGAACGCAGTAGTTACTTCTCGTTCTGGGTGTGGGACGTTGTCCAGCCGGAAAACCCCCTTTTTTCAATGGTTGACCTCGAATCAGGTAGGAATACCCGCTGAACTnAAGCATATCAATAAGCGGAGGAGAAGAAACCAACAGGGATTGCCCTAGTAACGGCGAGTGAAGCGGCAACAGCTCAAATTTGAAATCTGGCAGTTTTTTGACTGTCCGAGTTGTAATTTAGAGAAGTGCTACCCGTGCTGGACCGTGTACAAGTCTCCTGGGATGGAGCGTCATAGAGGGTGAGAATCCCGTCTTTGACACGGAATCCAGTA
>A0336
ATGCGATAAGTAATGnGAATTGCAGAATTCnGTGAnTCATCGAATCTTTGAACGCACATTGCGCCCGCCAGCATTCTGGCGGGCATGCCTGTTCGAGCGTCATTTCAACCCTCAGGCCCTGCCTGGCGTTGGAGGACTGCGCACGCAGCCTCCCAAAGCnAGCGGCGGCGGCGCCCCAAAACCGAACGCAGTAGTTACATCTCGTTCTGGGTCTGGGTCGTTGTCCTGCCGGAAAACCCCCATCTCATCAATGGCTGACCTCGAATCAGGTAGGAATACCCGCTGAACTTAAGCATATCAATAAGCGGAGGAAAAGAAACCAACAGGGATTGCCTCAGTAACGGCGAGTGAAGCGGCAATAGCTCAAATTTGAAAGCTGCCAACAGGCCGCATTGTAATTTACAGAAGATGCTTTGGGTGCCGGCCTTGTCTAAGTTCCTTGGAACAGGACGTCATAG
>A0337
ATGCGATAAGTAATGTGAATTGCAGAATTCAGTGAATCATCGAATCTTTGAACGCAnATTGCGCnCGCGAGTATTCTCGCGGGCATGCCTGTTCGAGCGTCATTTCAACCCTCAGGCTCGCCCTGGTGTTGGGGATCTGCGCACCGCAGCCCCCGAAAGACAGCGGCGGACCCGTCCGGTTCCGAGCGTAGTAGTATACGTCGCTTAGGGTGTTCGGGCGGGCTTCCAGCCGGAAAACCTCTATTTCTTAGGTTGACCTCGGATCAGGTAGGAATACCCGCTGAACTTAAGCATATCAATAAGCAGAGGAAAAGAAACCAACCGGGATTGCCCTAGTAACGGCGAGTGAAGCGGCAATTGCTCAAATTTAAAATCTGACTCCCTTGGGGTCCGAATTGTAATTGGCAGAGGATGCATCGGGGGCCGCCCGTTCCAAGTCCGCTGGAACGCGGCGTCCGAGAGGGTGAGAATCCCGTATACGAGCGGTGTCGGCTCCCATGTGATG
>A0338
ATGCGATAAGTAATGTGAATTGCAGAATTCAGTGAATCATCGAATCTTTGAACGCACATTGCGCCCGCGAGTATTCTCGCGGGCATGCCTGTTCGAGCGTCATTTCAACCCTCAGGCTCGCCCTGGTGTTGGGGATCTGCGCACCGCAGCCCCCGAAAGACAGCGGCGGACCCGTCCGGCTCCGAGCGTAGTAGTATACGTCGCTnAGGGTGTTCGGGCGGGCTTCCAGCCGGAAAACCTCTATTTCTTAGGTTGACCTCGGATCAGGTAGGnATACCCGCTGAACTTAAGCATATCAATAAGCGGAGGAAAAGAAACCAGCAGGGATTGCCTCAGTAACGGCGAGTGAAGCGGCAACAGCTCAAATTTGAAATCTGGGTCTTTCAGGCTCCGAGTTGTAATTTGTAGAAGATGCTTCGAGCGTGGTCCTAGTCTAAGTTCCTTGGAACAGGACGTCACAGAGGGTGAGAATCCCGTACGTGATTAGGCGCCTATG
>A0339
ATGCGATAAGTAATGCGAATTGCAGAATTCCGTGAGTCATCGAATCTTTGAACGCACATTGCGCCCGCCAGCATTCTGGCGGGCATGCCTGTTCGAGCGTCATTTTCAACCCTCAGGCCCGGCCTGGTGTTGGAGGACTGCGCCTGCAGCCTCCCAAAGCGAGCGGCGGCGGCGCCCCTTACCGAACGCAGTAGTTTACTCTCGTTCCGGGACTGGGTCGTTGTCTTGCCGGAAAACCCCCAACTTTTGTGGTTGACCTCGAATCAGGTAGGAATACCCGCTGAACTTAAGCATATCAATAAGCGGAGGAAAAGAAACCAACAGGGATTGCCTCAGTAACGGCGAGTGAAGCGGCAACAGCTCAAATTTGAAATCTGGCTTTCGGGTCCGAATTGTAATTTGTAGAGGATGCTTTTGGTGCGGTACCTTCCGAGTTCCCTGGAATGGGACGCCTTAGAGGGTGAGAGCCCCGTATAGTTGGAAGCCAAGCCTGTGTAAAGCTCCTTCGACGAGTCGAGT
>A0340
ATGCGATAAGTAATGTGAATTGCAGAATTCAGTGAATCATCGAATCTTTGAACGCACATTGCGCCCGCCAGCACTCTGGCGGGCATGCCTGTCCGAGCGTCATTGCAACCCTCAGGCTCTGCCTGGCGTTGGGGCCCTGCGCACCTGCAGGCCCTCAAAGACAGCGGCGGGCGCGCCCCGGCACCGAACGTAGTAGTCTATCTCGTTCTGGGCCCGGCGGCGCGCTCCGGCCGTAAAACAACCACTCTCCAGCGGTTGACCTCGGATCAGGTAGGAATACCCGCTGAACTTAAGCATATCAATAAGCGGAGGAAAAGAAACCAACAGGGATTGTCCTAGTAACGGCGAGTGAAGCGGCAACAGCTCAAATTTGAAATCTGGCCACCCGGCCCGAGTTGTAATTTGCAGAGGATGCTTCTGGCGCGGTGCCTTCCAAGTCCCCTAGAACGGGGCGCCACAGAGGGTGAGAGCCCCGTCAGGTCGGCCGCCAAG
>A0341
ATGCGATAAGTAATGTGAATTGCAGAATTCAGTGAATCATCGAATCTTTGAACGCACATTGCGCCCGCCGGTATTCCGGCGGGCATGCCTGTTCGAGCGTCATTTCAACCCTCAGGCCnnGCCTGGTGTTGAAGCTCCTnCGACGAGTCGAGTAGTTTGGGAATGCTGCn
>A0342
ATGCGATAAGTAATGTGAATTGCAGAATTCAGTGAATCATCGAATCTTTGAACGCACATTGCGCCCGCTAGTATTCTGGCGGGCATGCCTGTTCGAGCGTCATTTCAACCCTCAGGCTAGGCCTGGTGTTGGGGACCTGCGCCCTGCAGCCCCCGAAAGACAGCGGCGGACCCGTCCGGCTCCGAGCGTAGTAACATACATCGCTTAGGATCTCCGGGCGGGCTTCCCAGCCGGAAAACCCCCTATTTTCTCAAGGTTGACCTCGGATCAGGTAGGAATACCCGCTGAACTTAAGCATATCAATAAGCGGAGGAAAAGAAACTAACAAGGATTGCCTAGTAACTGCGAGTGAAGCGGGAACAGCTCAAATTTGAAATCTGGTGGTCTTTTTGGCCATCCGAGTTGTAATTTAGAGAAGCATCTTCCGCGCTGAACCGTGCATAAGTCTCCTGGAATGGAGCGTCATAGAGGGT
>A0343
ATGCGATAAGTAATGCGAATTGCAGAATTCCGTGAGTCATCGAATCTTTGAACGCACATTGCGCCCGCCAGCATTCTGGCGGGCATGCCTGTTCGAGCGTCATTTCAACCCTCAGGCCCTGCCTGGCGTTGGAGGACTGCGCACGCAGCCTCCCAAAGCAAGCGGCGGCGGCGCCCCAAAACCGAACGCAGTAGTTACATCTCGTTCTGGGTCTGGGTCGTTGTCCTGCCGGAAAACCCCCATCTCATCAATGGTTGACCTCGAATCAGGTAGGAATACCCGCTGAACTTAAGCATATCAATAAGCGGAGGAAAAGAAACCAACAGGGATTGCCTCAGTAACGGCGAGTGAAGCGGCAACAGCTCAAATTTGAAATCTGGCCCTCGGGGTCCGAGTTGTAATTTGTAGAGGATGTTTTGGGTACCGCCCCGGTTTAAATTTCTTGGAACAGAATGTCAAAGAGGGTGAGAATCCCGTCTTGGACCGGCGGTAGGGCCTATGTAAAACTCCTTCGACGAGTCGAGTTGTTTGGGAA
>A0344
ATGCGATAAGTAATGTGAATTGCAGAATTCAGTGAATCATCGAATCTTTGAACGCACATTGCGCCCGCGAGTATTCTCGCGGGCATGCCTGTTCGAGCGTCATTTCAACCCTCAGGCTCGCCCTGGTGTTGGGGATCTGCGCACCGCAGCCCCCGAAAGACAGCGGCGGACCCGTCCGGCTCCGAGCGTAGTAGTATACGTCGCTTAGGGTGTTCGGGCGGGCTTCCAGCCGGAAAACCTCTATTTCTTAGGTTGACCTCGGATCAGGTAGGAATACCCGCTGAACTTAAGCATATCAATAAGCGGAGGAAAAGAAACCAACAGGGATTGCCTCAGTAACGGCGAGTGAAGCGGCAATTGCTCAAATTTGAAATCTGACTCCCTTGGGGTCCGAATTGTAATTTGTAGAGGAAGCTTCGGTAAAGGTATTGGCTCAAGTCCCCTGGAATGGGA
>A0345
ATGCGATAAGTAATGTGAATTGCAGAATTCAGTGAATCATCGAATCTTTGAACGCACATTGCGCCCGCTAGTATTCTGGCGGGCATGCCTGTTCGAGCGTCATTTCAACCCTCAGGCTAGGCCTGGTGTTGGGGACCTGCGCCCTGCAGCCTCCGAAAGACAGCGGCGGACCCGTCCGGCTCCGAGCGTAGTAACATACATCGCTTAGGATCTCCGGGCGGGCTTCCCAGCCGGAAAACCCCCTATTTTCTCAAGGTTGACCTCGGATCAGGTAGGAATACCCGCTGAACTTAAGCATATCAATAAGCGGAGGAAAAGAAACCAACAGGGATTGCCTCAGTAACGGCGAGTGAAGCGGCAACAGCTCAAATTTGAAATCTGGCCCCAGGCCCGAGTTGTAATTTGTAGAGGATGCTTCGGACGCGGCGCCTTCCAAGTCCCCTGGAACGGGGCGCCTTAGAGGGTGAGAGCCCCGTACGGTTGGATGCCAAGCCTATGTAAAGCTCCTTCGACGAGT
>A0346
ATGCGATAAGTAATGTGAATTGCAGAATTCCAGTGAATCATCGAATCTTTGAACGCACATTGCGCCCATTAGTATTCTAATGGGCATGCCTGTTCGAGCGTCATTTCAACCCTCAGGCCCTGCCTGGTGTTGGAGGACTGCGCACCGCAGCCTCCCAAAGCAAGCGGCGGCGGCGCCCCATAACCGAACGCAGTAGTTACTTCTCGTTCTGGGTCTGGGTCGTTGTCCTGCCGGAAAACCCCCATCTTTACAATGGTTGACCTCGAATCAGGTAGGAATACCCGCTGAACTTAAGCATATCAATAAGCGGAGGAAAAGAAACCAACAGGGATTGCCTTAGTAACGGCGAGTGAAGCGGCAACAGCGCAGATTTGAAATCTGGCTTCGGCCCGAGTTGTAATTTGTAGAGGATGCTTTTGGTTATGGTCCTTCTGAGTTCCCTGGA
>A0347
ATGCGATAAGTAATGTGAATTGCAGAATTCAGTGAATCATCGAATCTTTGAACGCACATTGCGCCCGCTAGTATTCTGGCGGGCATGCCTGTTCGAGCGTCATTTCAACCCTCAGGCTAGnCCTGGTGTTGGGGACCTGCGCCCTGCAGCCCCCGAAAGACAGCGGCGGACCCGTCCGGCTCCGAGCGTAGTAACATACATCGCTTAGGATCTCCGGGCGGGCTTCCCAGCCGGAAAACCCCCTATTTTCTCAAGGTTGACCTCGGATCAGGTAGGAATACCCGCTGAACTTAAGCATATCAATAAGCGGAGGAAAAGAAACCAACAGGGATTGCCTTAGTAGCGGCGAGCGAAGCGGCAACAGCTCAGATTTGAAATCTGGCCTTCGGGTCCGAGTTGTAATCTGCAGAGGATGCTTTTGGTGAGGTACCTTCCGAGTTCCCTGGAACGGGACGCCTTAGAGGGTGAGAGCCCCGTACAGTTGGACACTGAGCCTTTGTGAACGCTCCTTCGACGAGTCGAGT
>A0348
ATGCGATAAGTAATGTGAATTGCAGAATTCnGTGAATCATCGAATCTTTGAACGCACATTGCGCCCGCCAGCATTCTGGCGGGCATGCCTGTTCGAGCGTCATTTCAACCCTCAGGCTAGCCCTGGTGTTGGGGACCTGCACACTGCAGCCCCCGAAAGGCAGCGGCGGACCCGTCCGGCTCCGAGCGTAGTACTATACGTCGCTTAGGGCGCCCGGGCGGGCTTCCAGCCGGAAAACCCCCTATTTCTCAAGGTTGACCTCGGATCAGGTAGGAATACCCGCTGAACTTAAGCATATCAATAAGCGGAGGAAAAGAAACCAACAGGGATTGCCTTAGTAACGGCGAGTGAAGCGGCAATAGCTCAAATTTGAAAGCCGCCAACCGGCCGCATTGTAATTTGTAGAAGATGCTTTGGGTGCTGGCTTTGTCTAAGTTCCTTGGAACAGGACGTCATAGAGGGTGAGAATCCCGTACTGATTAGGCCTAATCCCGTGTAAAGCTCTTTCGA
>A0350
ATGCGATAAGTAATGCGAATTGCAGAATTCAGTGAGTCATCGAATCTTTGAACGCATATTGCGCCCTTTGGTATTCCGAAGGGCATGCCTGTTCGAGCGTCATTATCAACCATCAAGCCTGGCTTGTCGTTGGACGCGTGGTCGTCATGACCGGTCCGAAAGATAATGGACGGCGGTGATGAGCCCCCGATGCAACGAGCTTTTTGATAGCACGCGTTGAAGGGTTGGTCACCCCCGGCCTCACACTCCATTTTCTCAGGTTGACCTCGGATCAGGTAGGAATACCCGCTGAACTTAAGCATATCAATAAGCGGAGGAAAAGAAACCAACAGGGATTACCCTAGTAACGGCGAGTGAAGCGGTAACAGCTCAAATTTAAAATCTGGCCTGTATGGGTCCGAGTTGTAATTTGTAGAGGATGTTTCGGGCAAAGCAGTGGTTTAAGTTCCTTGGAACAGAACGTCATAGAGGGTGAGAATCCCGTATAGAACCAAGCGCTGCGTCCATGTG
>A0351
ATGCGATAAGTAATGCGAATTGCAGAATTCAGTGAGTCATCGAATCTTTGAACGCATATTGCGCCCTTTGGTATTCCGAAGGGCATGCCTGTTCGAGCGTCATTATCAACCATCAAGCCTGGCTTGTCGTTGGACGCGTGGTCGTCATGACCGGTCCGAAAGATAATGGACGGCGGTGATGAGCCCCCGATGCAACTGGCTGCCTTCGCCTATGTGAAGCTCTTTCGACGAGTCGAGTTGTTTGGGAATGCAG
>A0352
ATGCGATAAGTAATGCGAATTGCAGAATTCCAGTGAGTCATCGAATCTTTGAACGCACATTGCGCCCTTTGGTATTCCGAAGGGCATACCTGTTCGAGCGTCATTATCACCCCTCAAGCCTCGTGCTTGGTGTTGGACGGCCGGTCnAGGCGACTTGACCCCTCCTAAAGACAATGACGGCGGCCTGTGGTTCCCCCGGTACACTGAGCTTGTAACTGAGCACGTATCGGAnGAGGGCGCCCAGGACCCGGTCnTCTCCCTATACTAGGAAACTTCTCAAGGTTGACCTCGGATCAGGTAGGAATACGCGCTGAACTTAAGCATATCnATAAGCGCAGGAAAAGAAACCAACAGGGATTGCCTCAGTAACGGCGAGTGAAGCGGCAACAGCTCAAATTTGAAATCTGGCCTCTTGGGGTCCGAGTTGTAATTTGTAGAGGATGTTTTGGGTACCGCCCCGGTTTAAATTTCTTGGAACAGAATGTCAAAGAGGGTGAGAATCCCGTCTTGGACCGGCGGTAGGGCCTGTGT
>A0353
ATGCGATAAGTAATGCGAATTGCAGAATTCCAGTGAGTCATCGAATCTTTGAACGCACATTGCGCCCTTTGGTATTCCGAAGGGCATACCTGTTCGAGCGTCATTATCACCCCTCAAGCCCCGTGCTTGGTGTTGGACGGCCGGTCGAGGCGACTTGACCCCTCCTAAAGACAATGACGGCGGCCTGTGGTTCCCCCAGTGCACTGAGCTTTTAACTGAGCACGTATCGGATAAGGGCGCCCAGGACCCGGTCCTCTCCTTTTGACTAGGAAACTTCTCAAGGTTGACCTCGGATCAGGCAGGAATACGCGCTGAACTTAAGCATATCAATAAGCGCAGGAAAAGAAACCAACAGGGATTGCCCTAGTAACGGCGAGTGAAGCGGCAACAGCCCAAATTTTAAATCTGGCTTCGGCCCGAGTTGTAATTTGCAGAGGATGCCTTTGGCGCGGTGCCTTCTAAGTTCCCTGGAACGGGACGCCATAGAGGGTGAGAGCCCCGTACCGTTGGTAACCAAGCCTGTGT
>A0354
ATGCGATAAGTAATGCGAATTGCAGAATTCCAGTGAGTCATCGAATCTTTGAACGCACATTGCGCCCTTTGGTATTCCGAAGGGCATGCCTGTTCGAGCGTCATTATCACCCCCTCAAGCCCTGTGCTTGATGTTGGACGGCTTTGGTCGAGTGTCATCGACCCCTCCTAAAGACAATGACGGCGGCCTGTGGTGCTCCCGGTACACTGAGCTTTTAACTAGGCACGTATCGGATAAGGGTACCCGGGACACGGTCCTTCTTCCCAGAAGGGGAAAGTTTTCAAGGTTGACCTCGGATCAGGTAGGAATACGCGCTGAACTTAAGCATATCAATAAGCGCAGGAAAAGAACCAACAGGGATTGCCTCAGTAACGGCGAGTGAAGCGGCAACAGCTCAAATTTGAAATCTGGTGGTCTCTGACCATCCGAGTTGTAATTTAGAGAAGCGTCTTCCGCGTTGGACCATGCATAAGTCTCCTGGAATGGAGCGTCATA
>A0355
ATGCGATAAGTAATGCGAATTGCAGAATTCCAGTGAGTCATCGAATCTTTGAACGCACATTGCGCCCTTTGGTATTCCGAAGGGCATGCCTGTTCGAGCGTCATTATCACCCCTCAAGCCCCGTGCTTGGTGTTGGACGGCCTGGCTGGGCGCGCTGCCCGGCCCCTCCTAAAGACAATGACGGCGGTCTGTGGAACCCCCGGTACACTGAGCTTCTTTACCGAGCACGTACCGGACAGAAGGGCGCCCGGACGACGGTCTAAACCCCCCTATTTCTCAAGGTTGACCTCGGATCAGGTAGGGATACGCGCTGAACTTAAGCATATCAATAAGCGCAGGAAAAGAAACCAACAGGGATTGCCTCAGTAACGGCGAGTGAAGCGGCAACAGCTCAAATTTGAAATCTGGCTCTTTCAGGGTCCGAGTTGTAATTTGTAGAAGATGCTTCGGGTGTGGCTCCGGTCTAAGTTCCTTGGAACAGGACGTCATAGAGGGTGAGAATCCCGTATGTGACTGGGTGCCTTCGCCT
>A0356
ATGCGATAAGTAATGCGAATTGCAGAATTCCAGTGAGTCATCGAnTCTTTGAACGCACATTGCGCCCTTTGGTATTCCGAAGGGCATGCCTGTTCGAGCGTCATTATCACCCCTCAAGCCCTGTGCTTGATGTTGGACGGCTTTGGTCGAGTGTCnTCGACCCCTCCTAAAGACAATGACGGCGGCCTGTGGCGCTCCCGGTACACTGAGCTTTTAACTAGGCACGTATCGGATAAGGGCGCCnAGGACACGGTCCTTCCTCCCTTAAGTGGGAAAGTTTTCAAGGTTGACCTCAGATCAGGTAGGACTACCGCCTGAACTTAAGCATATCAATAAGGCGAGGAACAGAAACCAACAGGGATTCCCCCAGTAGTGGCGAACGAAGAGGGAAAAGCTCAAGTTTGAAATCTGGTTTACCAGAGTTGTAAGCTCAAGAAGCGTGGTCGATGTTG
>A0357
ATGCGATAAGTAATGCGAATTGCAGAATTCCAGTGAGTCATCGAATCTTTGAACGCACATTGCGCCCTTTGGTATTCCGAAGGGCATGCCTGTTCGAGCGTCATTATCACCCCTCAAGCCCTGTGCTTGATGTTGGACGGCTTTGGTCGAGTGTCTTCGACCCCTCCTAAAGACAATGACGGCGGCCTGTGGCGCTCCCGGTACACTGAGCTTTTAACTAGGCACGTATCGGATAAGGGCGCCTAGGACACGGTCCTTCCTCCCTTAAGTGGGAAAGTTTTCAAGGTTGACCTCGGATCAGGTAGGAATACGCGCTGAACTTAAGCATATCAATAAGCGnAGGAAAAGAAACTAACAGGGATTGCCTCAGTAACGGCGAGTGAAGAGGGAAGAGCCCAGTTTTGAAATCTGGCAGTGATTCACTGTCCGAGTTGTAAATTGAAGAGAATGCCATCCACGCTGGAC
>A0358
ATGCGATAAGTAATGCGAATTGCAGAATTCCAGTGAGTCATCGAATCTTTGAACGCATATTGCGCCCTTTGGTATTCCGAAGGGCATGCCTGTTCGAGCGTCATTATCACCCCTCAAGCCCCCGGCTTGGTGTTGGACGGTTTGGTTTTGGCGACAAGACCCCTCCTAAAATCAACGACGGCGGCCTGTTTGACCCCCGGTACACTGAGCTTCTTAACTGAGCACGTATCGGTCTTCAGGGTAGACAGGACCCGGTCTTCTTCCCTTCATGGGAAAATGTTTCCAAAGGTTGACCTCGGATCAGGTAGGGATACCCGCTGAACTTAAGCATATCAATAAGCGGAGGAAAAGAAACCAACAGGGATTGCCTCAGTAACGGCGAGTGAAGCGGCAATAGCTCAAATTTGAAAGCTGCCAACAGGCCGCATTGTAATTTACAGAAGATGCTTTGGGTGCCGGCCTTGTCTAAGTTCCTTGGAACAGGACGTCATAGAGGGTGAGAATCCCGTACGTGATT
>A0359
ATGCGATAAGTAATGCGAATTGCAGAATTCCAGTGAGTCATCGAATCTTTGAACGCATATTGCGCCCTTTGGCATTCCGAAGGGCATGCCTGTTCGAGCGTCATTATCACCCCTCAAGCCCCCGGCTTGGTGTTGGACGGTTTGGTTTTGGCGACAAGACCCCTCCTAAAGTCAATGACGGCGGCCTGTGCGACCCCCGGTACACTGAGCTTCTTAACTGAGCACGTATCGGTTTTAGGGTGGCCAGGACCCGGTCTACTTCCCACACGGGAAAATATCTTTTTTAAGGTTGACCTCGGATCAGGTAGGGATACCCGCTGAACTTAAGCATATCAATAAGCGGAGGAAAAGAAACCAACAGGGATTGCCTCAGTAACGGCGAGTGAAGCGGCAACAGCTCAAATTTGAAATCTGGGGTCTTCGGCCATCCGAGTTGTAATTTAGAGAAGCGTnTTCCGnACTGGACTGTGCACAAGTCTCCTGGAATGGAGCGTCATAGAGGGTGAGAATCCCGTCTTTGGCACGGATGTCCCA
>A0360
ATGCGATAAGTAATGCGAATTGCAGAATTCCAGTGAGTCATCGAATCTTTGAACGCATATTGCGCCCTTTGGTATTCCGAAGGGCATGCCTGTTCGAGCGTCATTATCACCCCTCAAGCCCCCCCGGCTTGGTGTTGGACGGTTTGGTTTTGGGCAGACTCAAGACCCCTCCTAAAGTCAATGACGGCGGCCTGCATAACCCCCGGTACACTGAGCTTCTTAACTGAGCACGTATCGGTCTAAGGGTGGACAGGACCCGGTCTTCTTCCTGCACGGGAAAAATTCTTTCCACAAGGTTGACCTCGGATCAGGTAGGACTACCCGCTGAACTTAAGCATATCAATAAGCGGAGGAAAAGAAACCAACAGGGATTGCCTCAGTAACGGCGAGTGAAGCGGCAACAGCTCAAATTTGAAATCTGGCGGTCCCTGTGGCCGTCCGAGTTGTAATTTAGAGAAGCGTTATCCACGCTGGACCGTACACGAGTCTCCTGGAATGGAGCGT
>A0361
ACGCGATAAGTAATGTGAATTGCAGAATTCAACGAATCATCGAATCTTTGAACGCATATTGCGCCCTTTGGCATTCCGAAGGGCATGCCTGTTCGAGCGTCATTATCACCCCTCAAGCCCCCGGCTTGGTGTTGGGCGGTTTGGTTTTGGCGACAAGACCCCTCCTAAAGTCAATGACGGCGGCCTGTGCGACCCCCGGTACACTGAGCTTCTTAACTGAGCACGTATCGGTTTTAGGGTGGCCAGGACCCGGTCTACTTCCCACACGGGAAAATATCTTTTTTAAGGTTGACCTCGGATCAGGTAGGGATACCCGCTGAACTTAAGCATATCAATAAGCGGAGGAAAAGAAACCAACAGGGATTGCCTCAGTAACGGCGAGTGAAGCGGCAAGAGCTCAGATTTGAAATCAACTTTGTTGAATTGTAATCTGTAGAGGGGGTTTCGGCTGAAGTACTAGCTAAAGTGCTCTGGAACGAGCTGCTACAGAGGGTGAGAGCCCCGTTTAGCTAGAGT
>A0362
ATGCGATAAGTAATGCGAATTGCAGAATTCCAGTGAGTCATCGAATCTTTGAACGCATATTGCGCCCTTTGGCATTCCGAAGGGCATGCCTGTTCGAGCGTCATTATCACCCCTCAAGCCCCCGGCTTGGTGTTGGACGGTTTGGTTTTGGCGACAAGACCCCTCCTAAAGTCAATGACGGCGGCCTGTGCGACCCCCGGTACACTGAGCTTCTTAACTGAGCACGTATCGGTTTTAGGGTGGCCAGGACCCGGTCTACTTCCCACACGGGAAAATATCTTTTTTAAGGTTGACCTCGGATCAGGTAGGGATACCCGCTGAACTTAAGCATATCAATAAGCGGAGGAAAAGAAACCAACAGGGATTGCCTCAGTAACGGCGAGTGAAGCGGCAACAGCTCAAATTTGAAATCTGGCCTCTTCGGGGCCCGAGTTGTAATTTGTAGAGGATGCTTCGGGTGCGGCTCCGGTCTAAGTTCCTTGGAACAGAATGGCATAGAGGGTGAGAATCCCGTCTTGGACCGGCGTAGGGCCTGTGTAAAACTCCG
>A0363
ATGCGATAAGTAATGCGAATTGCAGAATTCCAGTGAGTCATCGAATCTTTGAACGCACATTGCGCCCTTTGGTATTCCGAAGGGCATGCCTGTTCGAGCGTCATTATCACCCCTCAAGCCTCGTGCTTGGTGTTTGGACGGCCTGGCTGGGCGCTGTGCCCGGCCCCTCCTAAAGACAATGACGGCGGTCCGCGGAACCCCCGGTACACTGAGCTTCTTTACCGAGCACGTACCGGAAAATGGGTGCCCGGGCAGACGGTCTGAAACCCCTTATTTCTCAAGGTTGACCTCGGATCAGGTAGGAATACCTGCTGAACTTAAGCATATCAATAAGCGGAGGAAGAGAAACCAACTGGGATTGCCCTAGTAACGGCGAGTGAAGCGGCAACAGCTCAAATTTGAAATCTGGCCCCAGGCCCGAGTTGTAATTTGTAGAGGATGCTTCGGACGCGGCGCCTTCCAAGTCCCCTGGAACGGGGCGCCTTAGAGAGTGAGAGCCCCGTACGGTTGGATGCCAAGT
>A0364
ATGCGATAAGTAATGCGAATCGCAGAATTCCAGTGAGTCATCGAATCTTTGAACGCATATTGCGCCCTTTGGCATTCCGAAGGGCATGCCTGTTCGAGCGTCATTATCACCCCTCAAGCCCCCGGCTTGGTGTTGGACGGTTTGGTTTTGGCGACAAGACCCCTCCTAAAGTCAATGACGGCGGCCTGTGCGACCCCCGGTACACTGAGCTTCTTAACTGAGCACGTATCGGTTTTAGGGTGGCCAGGACCCGGTCTACTTCCCACACGGGAAAATATCTTTTTTAAGGTTGACCTCGGATCAGGTAGGGATACCCGCTGAACTTAAGCATACCAATAAGCGGAGGAAAAGAAACCAACAGGGATTGCCTCAGTAACGGCGAGTGAAGCGGCAATCGCTCAAATTTGAAATCTGACTCTTTCAGGGTCCGAATTGTAATTTGTAGAAGATGCTTCGGTGAAGGTACTGACTCAAGTCCCCTGGAACGGGATGTCATAGAGGGTGAGAACCCCGTCCGGTTAAGTACCTAAACCTT
>A0365
ATGCGATAAGTAATGCGAATTGCAGAATTCCAGTGAGTCATCGAATCTTTGAACGCATATTGCGCCCTTTGGTATTCCGAAGGGCATGCCTGTTCGAGCGTCATTATCACCCCTCAAGCCCCCCCGGCTTGGTGTTGGACGGTTTGGTTTTGGGCAGACTCAAGACCCCTCCTAAAGTCAATGACGGCGGCCTGCATAACCCCCGGTACACTGAGCTTCTTAACTGAGCACGTATCGGTCTAAGGGTGGACAGGACCCGGTCTTCTTCCTGCACGGGAAAAATTCTTTCCACAAGGTTGACCTCGGATCAGGTAGGGATACCCGCTGAACTTAAGCATATCAATAAGCGGAGGAAAAGAAACTAACAAGGATTCCCTCAGTAACGGCGAGTGAAGAGGGAAGAGCTCAGTTTTGAAATCTGGCAGTATCTTGCTGCCCGAGTTGTAAATTGAAGAGAATGTCATCCACATTGGACCATGTCTAAATTGTAATCATCCACAGTCCTTTGA
>A0367
ATGCGATAAGTAATGCGAATTGCAGAATTCCGTGAGTCATCGAATCTTTGAACGCACATTGCGCCCTTTGGCATTCCGGAGGGCATGCCTGTTCGAGCGTCATTATCAACCCTCAAGCCCTGGCTTGGTGTTGGAGGCCTGGCCGGCTCCTCGCGACCGGCCGCTCCGAAAAGTAATGGCGGCGCCTGACGGACCCCCGGTACAATGAGCTTTTCACAAGCACGTACCGGTCTTGCGGTCCTCGGACGCCAGTCTCACCTTTTTTACTCCTAAGGTTGACCTCGGATCAGGTAGGGATACCCGCTGAACTTAAGCATATCAATAAGCGGAGGAAAAGAAACTAACAAGGATCCCCCTAGTAACTGCGAGTGAAGCGGGAAGAGCTCAGATTTGAAATCAACTTCTTGTTGAATTGTAATCTGTAGAGGGGGTTTCGGCTGAGGTACCAGCTAAAGTGCTCTGGAACGAGCTGCCATAGAGGGTGAGAGCCCCGTTTAGCTGGAGT
>A0368
ATGCGATAAGTAATGCGAATTGCAGAATTCCAGTGAGTCATCGAATCTTTGAACGCATATTGCGCCCTTTGGTATTCCGAAGGGCATGCCTGTTCGAGCGTCATTATCAACCATCAAGCTTGGCTTGTTATTGGACTCTTGCGGCTGAAACATGTGGCAGGTCTGAAAAATAATGACGGTGTCGTGTTTGACCCTAAATGCAACGAGCTTTTATAAGCACGCATTGAAGTGGTTGACCGGACTGGTCTTAACCATCAATTTCTAAGGTTGACCTCGGGTCAGGTAGGAATACCCGCTGAACTTAAGCATATCAATAAGCGGAGGAAAAGAAACCAACAGGGATTACCCTAGTAACGGCGAGTGAAGCGGCAACAGCTCAAATTTGAAAGCTGGCCTCGGCCCGCGTTGTAATTTGTAGAGGATGCTTTTGGTGCGGCGCCTTCTGAGTCCCCTGGAATGGGGCGCCAGAGA
>A0369
ATGCGATAAGTAATGCGAATTGCAGAATTCCAGTGAGTCATCGAATCTTTGAACGCACATTGCGCCCTTTGGTATTCCGAAGGGCATGCCTGTTCGAGCGTCATTATCACCCCTCAAGCCTCGTGCTTGGTGTTTGGACGGCCTGGCTGGGCGCTGTGCCCGGCCCCTCCTAAAGACAATGACGGCGGTCCGCGGAACCCCCGGTACACTGAGCTTCTTTACCGAGCACGTACCGGAAAATGGGTGCCCGGGCAGACGGTCTGAAACCCCTTATTTCTCAAGGTTGACCTCGGATCAGGTAGGGATACGCGCTGAACTTAAGCATATCAATAAGCGCAGGAAAAGAAACCAACAGGGATTGCCTCAGTAACGGCGAGTGAAGCGGCAACAGCTCAAATTTGAAATCTGGCCCCAGGCCCGAATTGTAATTTGTAGAGGAAAGTTCGGTGATACCCTCGGTCCAAGTCTTTTGGAACTGAGCGTCGTAGAGGGTGAGAACCCCGTACCGGCTGATTGGTA
>A0371
ATGCGATAAGTAATGTGAATTGCAGAATTCAGTGAATCATCGAATCTTTGAACGCATATTGCGCCCTTTGGTATTCCGAAGGGCATGCCTGTTCGAGCGTCATTATCACCCCTCAAGCCTCGGGCTTGGTGTTGGACGGCTTGGTTTTGGCGACAAGACCCCTCCTAAAGCTAATGACGGCGGCCTGTGCGACCCCCGGTACACTGAGCTTCTTAAACTGAGCACGTACCGGCTCCAGGGTTGACGGGGCCCGGTCTTCTTCCTTCCACGGGAAAAATTCTTTCCACAAGGTTGACCTCGGATCAGGTAGGGATACCCGCTGAACTTAAGCATATCAATAAGCGGAGGAAAAGAAACCAACAGGGATTGCCTTAGTAACGGCGAGTGAAGCGGCAACAGCTCAAATTTGAAATCTGGCAGTCTTCGATTGTCCGAATTGTAATCTAGAGAAGCGTTTTCCGCGCTGGACTGTGTACAAGTTTCCTGGATACGGAACACCATAGA
>A0372
ATGCGATAAGTAATGCGAATTGCAGAATTCnGTGAGTCATCGAATCTTTGAACGCACATTGCGCCCTTTGGTATTCCGAAGGGCATGCCTGTTCGAGCGTCATTATCACCCCTCAAGCCCCTGTGCTTGGTGTTGGACGGCTTGGTCGAATAACATCGACCCCTCCTAAAGACAATGACGGCGGnCnGTGGAnCCCCCGGTACACTGAGCTTCTTTAACGAGCACGTACCGGAAACAGGGCGCCCGGGCGACGGTCTGAACCCCCCTTATTTCTCAAAGGTTGACCTCGGATCAGGTAGGGATACGCGCTGAACTTAAGCATnTCAATAAGCGCAGGAAAAGAAACCAACAGGGATTGCCCTAGTAACAGCGAGTGAAGCGGCAACAGCTCAAATTTGAAATCTGGCCTTTTCGGCCCGAGTTGTAATTTGCAGAGGATGTTTCTGGCGCGGTGCCTTCCGAGTTCCCTGGAACGGGACGCCA
>A0373
ATGCGATAAGTAATGCGAATTGCAGAATTCAGTGAGTCATCGAATCTTTGAACGCATATTGCGCCCTTTGGTATTCCGAAGGGCATGCCTGTTCGAGCGTCATTATCAACCATCAAGTTAAGCTTGTCGTTGGACCCCTTTGTCGCCTGGCGACAGGTCCGAAAGATAATGAACGGTGTCACGGCGACCCTATATGCAACGAGCTTTGTAAAATAAGCACGCATTTGGTGGTCGTCCAGCCCGGTCGTCACCTTTTTATTTTTCTCCAGGTTGACCTCGGATCAGGTAGGAATACCCGCTGAACTTAAGCATATCAATAAGCGGAGGAAAAGAAACCAACAGGGATTACCCTAGTAACGGCGAGTGAAGCGGTAATAGCTCAAATTTGAAATCTGGCCTTCACAGGTCCGAGTTGTAATTTGTAGAGGAAGTTTCGGACAAGGCTGCGGTTTAAGTTTCTTGGAACAGGACGTCATAGAGGGTGAGAATCCCGTCTAGAACCGATGGCCGCGTCCATGTn
>A0375
ATGCGATAAGTAATGnGAATTGCAGAATTCCAGTGAnTCATCGAATCTTTGAACGCACATTGCGCCCTTTGGTATTCCGAAGGGCATGCCTGTTCGAGCGTCATTATCACCCCTCAAGCCCCCGGCTTGGTGTTGGATGGCCTGGTCGAAGCCGnTAAGGCTGGACCCCTCCGAAAGACAATGACGGCGnCCTCGTGGGACCCCCGGTACATGGAGCTTCTTAACTGAGCACGTATCGGATCTAGGGTGCCCGAGCCACAGTCTCTTCCTTTTACATTTTTAAAGGTTGACCTCGGATCAGGTAGGAATACCCGCTGAACTTAAGCATATCAATAAGCGGAGGAAAAGAACCAACAGGGATTGCCTTAGTAACGGCGAGTGAAGCGGCAACAGCTCAGATTTGAAATCTGGCCTTTGGTCCGAATTGTAATTTGTAGAGGATGCTTCGGGTGAGGTGCCTTCCAAGTGCCCTGGAACGGGACGCCGGAGAGGGTGAGAGCCCCGTACAG
>A0376
ATGCGATAAGTAATGCGAATTGCAGAATTCCAGTGAGTCATCGAATCTTTGAACGCACATTGCGCCCTTTGGTATTCCGAAGGGCATGCCTGTTCGAGCGTCATTATCACCCCTCAAGCCCTGTGCTTGGTGTTGGACGGCCTGGTCGGGACGTGGTCCTGACCCCTCCTAAAGAGAATGACGGCGGCCTCGTGGGACCCCCGGTACACTGAGCTTTAACGAGCACGTATCGGAAAGAGGGTGCCCGGGGCACGGTCTTGACCATTTTTTTTCTGAAAGGTTGACCTCGGATCAGGTAGGAATACGCGCTGAACTTAAGCATATCAATAAGCGCAGGAAAAGAAACCAACAGGGATTGCCTCAGTAACGGCGAGTGAAGCGGCAACAGCTCAAATTTGAAATCTGGCCTCTTGGGGTCCGAGTTGTAATTTGTAGAGGATGTTTCGGGTACCGCTACGG
>A0377
AATGCGATAAGTAATGCGAATTGCAGAATTCCGTGAGTCATCGAATCTTTGAACGCACATTGCGCCCTTTGGCATTCCGGAGGGCATGCCTGTTCGAGCGTCATTATCAACCCTCAAGCCCTGGCTTGGTGTTGGAGGCCTGGCCGGCTCCTTGCGACCGGCCGCTCCGAAAAGTAATGGCGGCGCCTGACGGACCCCCGGTACAATGAGCTTTTCACAAGCACGTACCGGTCTTGCGGTCCTCGGACGCCAGTCTCACCTTTTTTACTTCTAAGGTTGACCTCGGATCAGGTAGGGATACCCGCTGAACTTAAGCATATCAATAAGCGGAGGAAAAGAAACCAACAGGGATTGCCCCAGTAACGGCGAGTGAAGCGGCAACAGCTCAAATTTGAAATCTGGCTTCGGCCCGAGTTGTAATTTGCAGAGGATGCTTTGGGCGCGGTGCCTTCTGAGTTCCCTGGAACGGGACGCCATAGAGGGTGAGAGCCCCGTACGGTTGACGCCTAGCCTATGTAAAC
>A0378
ATGCGATAAGTAATGCGAATTGCAGAATTCCAGTGAGTCATCGAATCTTTGAACGCACATTGCGCCCTTTGGTATTCCGAAGGGCATGCCTGTTCGAGCGTCATAGAGGGTGAGAATCCCGTCTTTGGCATGGATATACCAGGGCTTTTGTGATATGCTCTCAAAGAGTCGAGTTGTTTGGGAATGCAGCT
>A0379
ATGCGATAAGTAATGCGAATTGCAGAATTTCCGTGAGTCATCGAATCTTTGAACGCACATTGCGCCCTTTGGTATTCCGAAGGGCATGCCTGTTCGAGCGTCATTATCAACCCTCAAGCCTAGCTTGGTGTTGGACGGCTTGGTGGCAGCTTCGGCTGCGACCCCTCCTAAAGTCAATGACGGCGGCCTGTTGAACCCCCGGTACACTGAGCTCCTTCACAGGGCACGTATCGGTCTCAAGGGTGGCGGGACGTCGGTCTTCTCTTCCACTAGGAAGAAACACTTTTCAAGGTTTGACCTCGGATCAGGTAGGGATACCCGCTGAACTTAAGCATATCAATAAGCGGAGGAAAAGAAACCAACAGGGATTGCCTCAGTAACGGCGAGTGAAGCGGCAAGAGCTCAAATTTGAAATCTGGCTTCTGGCCCGAGTTGTAATTTGGAGAGGATGTTTTGGGTACCGCCGCGGTTTAAATTTCTTGGAACAGAA
>A0380
ATGCGATAAGTAnTGTGAATTGCAGAATTCAGTGAnTCATCGAATCTTTGAACGCACATTGCGCCCCTTGGTATTCCGAGGGGCATGCCTGTTCGAGCGTCATTATCACCCCTCAAGCCCCCCCGGCTTGGTGTTGGACGGTTTGGTTTGGGCAGACTCAAGACCCCTCCTAAAGnCAATGACGGCGGCCTGTGGAACCCCCGGTACACTGAGCTTCTTAACTGAGCACGTATCGGATGAGGGTGCCCAGGACACGGTCCTTCCTCCCTTAAGTGGGAAAACTTTCAAGGTTGAnCTCGGATCAGGTAGGAATACGCGCTGAACTTAAGCATATCAATAAGCGCAGGAAAAGAAACCAACAGGGATTGCCTCAGTAACGGCGAGTGAAGCGGCAACAGCTCAAATTTGAAATCTGGCCTCTTCGGGGCCCGAGTTGTAATTTGTAGAGGATGTTTTGGGTACCGCGCCGGTTTAAATTTCTTGGAACAGAATGTCAGAGAGGGTGAGAATCCCGTCTTTAACATGGACT
>A0381
ATGCGATAAGTAATGCGAATTGCAGAATTCAGTGAGTCATCGAATCTTTGAACGCATATTGCGCCCTTTGGTATTCCGAAGGGCATGCCTGTTCGAGCGTCATTAATCAACCATCAAGCTTGGCTTGTTATTGAATCCTTTTTTGCCATTGAAAAATATATGGCAGGTTCGAAAAATATTGACGGTGTCATGTTGAACCCTAAATGCAACGAGCTTTTTTATAAGCACGCATTGAAGTGGTTAGATGACTCCTAGTCTTTTAACTATCATTTTCTAAAGATTGACCTCGGATCAGGTAGGAATACCCGCTGAACTTAAGCATATCAATAAGCGGAGGAAAAGAAACCAACAGGGATTACCCTAGTAACGGCGAGTGAAGCGGTAATAGCTCAAATTTAAAATCTGACCTTTTATAAAGGTCCGAGTTGTAATTTGTAGAGGATGTTTCGGATAAGGCTTTGGTTTAAGTTTCTTGGAACAGAACGTCATAGAGGGTGAGAATCCCGTATGAAA
>A0382
ATGCGATAAGTAATGCGAATTGCAGAATTCAGTGAGTCATCGAATCTTTGAACGCATATTGCGCCCTTTGGTATTCCGAAGGGCATGCCTGTTCGAGCGTCATTATCAACCCTCAAGCCTGACTTGGTGTTGGACCTCCAGGCGGTGATTTCACATCGCCGCCGGTCCCAAAGATAATGATGGCGTCGCGCGGACCCTCAGTACACGGAGCTTATTTCGAGCACGTACTAGAAGTGGCCGCTTGTCACCGTCTTCTATTTCTCTTCTGAAGATTGACCTCGGATCAGGTAGGAATACCCGCTGAACTTAAGCATATCAATAAGCGGAGGAAAAGAAACCAACAGGGATTGCCTTAGTAACGGCGAGTGAAGCGGCAAGAGCTCAAATTTGAAATCTGGCCTTGGGCCCGAGTTGTAATTTGnAGAGGATGCTTTCGGCTACCGCCCAGGCTTAAATTCTTGGAACAGAATGTCATAGAGGGTGAGAATCCCGTCTG
>A0383
ATGCGATAAGTAATGCGAATTGCAGAATTCAGTGAGTCATCGAATCTTTGAACGCATATTGCGCCCTTTGGTATTCCGAAGGGCATGCCTGTTCGAGCGTCATTATCAACCATCAAGTTAAGCTTGTCGTTGGACCCCTTTGTCGCCTGGCGACAGGTCCGAAAGATAATGAACGGTGTCACGGCGACCCTATATGCAACGAGCTTTGTAAAATAAGCACGCATTTGGTGGTCGTCCAGCCCGGTCGTCACCTTTTTATTTTTCTCCAGGTTGACCTCGGATCAGGTAGGAATACCCGCTGAACTTAAGCATATCAATAAGCGGAGGAAAAGAAACCAACAGGGATTACCTCAGTAACGGCGAGTGAAGCGGTAACAGCTCAAATTTGAAATCGGGCTCTCTCAGGGTCCGAGTTGTAATTTGTAGAAGATGCTTTGGGCGTGGCCCTGGTCGAAGTTCCTTGGAACAGGACGTCATGGAGGGTGAGAATCCCGTACGTGACTAGGTG
>A0384
ATGCGATAAGTAATGCGAATTGCAGAATTCAGTGAGTCATCGAATCTTTGAACGCATATTGCGCCCTTTGGTATTCCGAAGGGCATGCCTGTTCGAGCGTCATTATCAACCATCAAGCCTGGCTTGTTGTTGGACTCTGTCACTGAAACATGTGGCAGGTCCGAAAAATAATGACGGTGTCATGTTTGACCCTAGATGCAACGAGCTTTTTATGAGCACGCATTGAAGTGGTTAACTGGACTGGTCTTAACTATCAATTTCTAAGGTTGACCTCGGATCAGGTAGGAATACCCGCTGAACTTAAGCATATCAATAAGCGGAGGAAAAGAAACTAACAAGGATTCCCCTAGTAACTGCGAGTGAAGCGGGAAGAGCTCAAATTTAAAATCTGGCGTGCCTCTGGTCGTCCGAGTTGTAGTCTGGAGAAGCGTnTTCCGTGTTGGACCGTGT
>A0385
ATGCGATAAGTAATGCGAATTGCAGAATTCCAGTGAGTCATCGAATCTTTGAACGCATATTGCGCCCTTTGGCATTCCGAAGGGCATGCCTGTTCGAGCGTCATTATCACCCCTCAAGCCCTGCGCTTGGTGTTGGACGGCTTGGTCGCACGTCCCGTTCGACCCCTCCTAAAGACAATGACGGCGGCCTGTGGTTCCCCCGGTACACTGAGCTTCTTAACTGAGCACGTATCGGGCAAGGGCGCCCGGGTCACGGTCCTCTCCCGTAACGGGATAAAACTTTTACTAAGGTTGACCTCGGATCAGGTAGGAATACGCGCTGAACTTAAGCATATCAATAAGCGCAGGAAAAGAAACCAACAGGGATTGCCCTAGTAACGGCGAGTGAAGCGGCAACAGCCCAAATTTnAAATCTGGCTTCGGCCCGAGTTGTAATTTGCAGAGGATGCTTTTG
>A0386
ATGCGATAAGTAATGCGAATTGCAGAATTCAGTGAGTCATCGAATCTTTGAACGCATATTGCGCCCTTTGGTATTCCGAAGGGCATGCCTGTTCGAGCGTCATTATCAACCATCAAGCCTGGCTTGTTGTTGGACTCTTGCCGCTGAAACATGTGGCAGGTCCGAAAAATAATGACGGTGTCATGTTTGACCCTAGATGCAACGAGCTTTTATAAGCACGCATTGAAGTGGTTAACTGGACTGGTCTTAACTATCAATTTCTAAGGTTGACCTCGGATCAGGTAGGAATACCCGCTGAACTTAAGCATATCAATAAGCGGAGGAAAAGAAACCAACAGGGATTACCCTAGTAACGGCGAGTGAAGCGGTAATAGCTCAAATTTGAAATCTGACCTTTAGGGTCCGAGTTGTAATTTGTAGAGGATGTTTCGGGCAAGACTTTGGTTTAAGTTTCTTGGAACAGAACGTCATAGAGGGTGAGAATCCCGTCTAGAACTGATAGTCGCGTCCATGTGTA
>A0387
ATGCGATAAGTAATGCGAATTGCAGAATTCCAGTGAGTCATCGAATCTTTGAACGCATATTGCGCCCTTTGGTATTCCGAAGGGCATGCCTGTTCGAGCGTCATTATCACCCCTCAAGCCCCCCCGGCTTGGTGTTGGACGGTTTGGTTTTGGGCAGACTCAAGACCCCTCCTAAAGTCAATGACGGCGGCCTACATAACCCCCGGTACACTGAGCTTCTTAACTGAGCACGTATCGGTCTAAGGGTGGATAGGACCCGGTCTTCTTCCTGCACGGGAAAAATTCTTTCCACAAGGTTGACCTCGGATCAGGTAGGGATACCCGCTGAACTTAAGCATATCAATAAGCGGAGGAAAAGAACTAACAAGGATTCCCCTAGTAACTGCGAGTGAAGCGGGAAAAGCTCAAATTTGAAAGCTGGTAGTCTTTGGTCGTCCGAGTTGTAATCTAGAGAAGTGTTTTCCGCGTTGGACCGTGTACAAGTCTCCTGGAATGGAGCGTCATAG
>A0388
ATGCGATAAGTAATGCGAATTGCAGAATTCCAGTGAGTCATCGAATCTTTGAACGCACATTGCGCCCTTTGGTATTCCGAAGGGCATGCCTGTTCGAGCGTCATTATCACCCCTCAAGCCCCTGTGCTTGGTGTTGGACGGCTTGGTCGAGTAGTTTGGGAATGCAGCT
>A0390
ATGCGATAAGTAATGnGAATTGCAGAATTCCAGTGAGTCATCGAATCTTTGAACGCACATTGCGCCCTTTGGTATTCCGAAGGGCATGCCTGTTCGAGCGTCATAGAGGGTGAGAATCCCGTCTTTGGCAnGGATGCTTGGTGCTTCTGTGATGCGCTCTCnAAGAGTCGAGTTGTTTGGGAATGCnGCT
>A0392
ATGCGATAAGTAATGCGAATTGCAGAATTCCAGTGAGTCATCGAATCTTTGAACGCACATTGCGCCCTTTGGTATTCCGAAGGGCATGCCTGTTCGAGCGTCATTATCACCCCTCAAGCCTATGTAAAGCTCCTTCGACGAGTCGAGTAGTTTGGGAATGCAGCG
>A0393
ATGCGATAAGTAATGCGAATTGCAGAATTCCAGTGAGTCATCGAATCTTTGAACGCACATTGCGCCCTTTGGTATTCCGAAGGGCATGCCTGTTCGAGCGTCATTATCACCCCTCAAGCCCCTGTGCTTGGTGTTGGACGGCTTGGTCGAATAACATCGACCCCTCCTAAAGACAATGACGGCGGCCTGTGGAACCCCCGGTACACTGAGCTTCTTAACTGAGCACGTATCGGTTTTAGGGTGGCCAGGACCCGGTCTACTTCCCACACGGGAAAATATCTTTTTTAAGGTTGACCTCGGATCAGGTAGGGATACCCGCTGAACTTAAGCATATCAATAAGCGGAGGAAAAGAAACCAACAGGGATTGCCCTAGTAACGGCGAGTGAAGCGGCAACAGCTCAAATTTGAAATCTGGCAGTCCTTGGCTGCCCGAGTTGTAATTTAGAGAAGCGTCTTCCGCGCCAGACCATGCAAAAGTTTCCTGGAACGGAGTGTCATAGAGGGTGAGA
>A0394
ATGCGATAAGTAATGCGAATTGCAGAATTCCAGTGAGTCATCGAATCTTTGAACGCATATTGCGCCCTTTGGTATTCCGAAGGGCATGCCTGTTCGAGCGTCATTATCACCCCTCAAGCCCCGGGCCTGGTGTTTGGACGGTTTGGTTTTGGCGACAAGACCCCTCCTAAAGCTAATGACGGCGGCCTGTGCGACCCCCGGTACACTGAGCTTCTTAACTGAGCACGTACTGGTTCTAGGGTCAACAGGGCCCGGTCTTCTTCCTTCACGGGAAAACACTTTCCACAAAGGTTGACCTCGGATCAGGTAGGGATACCCGCTGAACTTAAGCATATCAATAAGCGGAGGAAAAGAAACTAACAAGGATTCCCTCAGTAACGGCGAGTGAAGCGGGAAAAGCTCAAATTTAAAATCTGGCTTAGGCCCGAATTGTAATTTGTAGAGGGTTGTTCGGTTATATCTTTGATCCAAGTTTCCTGGAACGGAACGCCTTAGAGGGTGAGAGCCCCGTACCTGATTGAATGATATTACTATGT
>A0397
ATGCGATAAGTAATGCGAATTGCAGAATTCCAGTGAGTCATCGAATCTTTGAACGCATATTGCGCCCTTTGGTATTCCGAAGGGCATGCCTGTTCGAGCGTCATTATCACCCCTCAAGCCCCCGGCTTGGTGTTGGACGGTTTGGTTTTGGCGACAAGACCCCTCCTAAAATCAACGACGGCGGCCTGTTTGACCCCCGGTACACTGAGCTTCTTAACTGAGCACGTATCGGTCTTCAGGGTAGACAGGACCCGGTCTTCTTCCCTTGATGGGAAACTTTCCAAAGGTTGACCTCGGATCAGGTAGGGATACCCGCTGAACTTAAGCATATCAATAAGCGGAGGAAAAGAAACCAACAGGGATTGCCTCAGTAACGGCGAGTGAAGCGGCAACAGCTCAAATTTGAAATCTGGCCGTTCTGCGGTCCGAGTTGTAATCTGTAGGGGAGTATTCTGGTCGACGTGTCCCGCCTAAGTCCCCTGGAACGGGGCGCCGTGAGGGTGAGAGCCCCGTGAGGCAGGACGTGCC
>A0398
ATGCGATAAGTAATGCGAATTGCAGAATTCCAGTGAGTCATCGAATCTTTGAACGCATATTGCGCCCTTTGGTATTCCGAAGGGCATGCCTGTTCGAGCGTCATTATCACCCCTCAAGCCCCTCGGCTTGGTGTTGGACGGTTTGGTTTTGGTGACAAGACCCCTCCTAAAATCAACGACGGTGGCCTGTTCGACCCCCGGTACACTGAGCTTCTTAACTGAGCACGTATCGGCCTAAGGGTGGCAGGACCCGGTCCTCTTCCTTAACCGGAAAACTCTCTTTCCATGATTGACCTCGGATCAGGTAGGGATACCCGCTGAACTTAAGCATATCAATAAGCGGAGGAAAAGAAACCAACAGGGATTGCCTCAGTAACGGCGAGTGAAGCGGCAACAGCTCAAATTTGAAATCTGGCCCCTTTGGGGTCCGAGTTGTAATTTGTAGAGGATGTTTTGGGTACCCGCGCCGGTTTAAATTTCTTGGAACAGAATGTCAGAGAGGGTGAGAATCCCGTCTTGGATCGGCGTAGGGCCCGTGTAAAACTCCTTCGACG
>A0400
ATGCGATAAGTAATGCGAATTGCAGAATTCCAGTGAGTCATCGAATCTTTGAACGCATATTGCGCCCTTTGGTATTCCGAAGGGCATGCCTGTTCGAGCGTCATTATCACCCCTCAAGCCCCTGGCTTGGTGTTGGACGGTTTGGTTTTGGCGACAAGACCCCTCCTAAAGTTAATGACGGTGGCCTGTGTGGCCCCCGGTACACTGAGCTTCTTAACTGAGCACGTATCGGTTTTTAAGGGTGGACAGGACCCGGTCTTCTTCCTTCACGGGAACATTCTTTCCACAAGGTTGACCTCGGATCAGGTAGGGATACCCGCTGAACTTAAGCATATCAATAAGCGGAGGAAAAGGAACCAACAGGGATTGCCTCAGTAACGGCGAGTGAAGCGGCAACAGCTCAAATTTGAAATCTGGAGTCATCTAGAGTTGTAAGCTGAAAAGGTGTCGA
>A0401
ATGCGATAAGTAATGCGAATTGCAGAATTCCGTGAGTCnTCGAATCTTTGAACGCACATTGCGCCCTTTGGTATTCCGAAGGGCATGCCTATTCGAGCGTCATTATCAACCCTCAAGTCTAACTTGGTGTTGGAnGCTnCAnTCCTTCGGGGCTGCTCGTCCCAAAGATAATGATGAGTGTTGGTCAACTCTCAGTCCAATGAGCTGTTTACAGCACGGATTGTGGATGTGATACAATTACCGTCTCCTTTTACTACTTTATCAGGTTGACCTCGAATTAGGTAGGAATACCCGCTGAACTTAAGCATATCAATAAGCGGAGGAAAAGAAACCAACAGGGATTGCCTCAGTAACGGCGAGTGAAGCGGCAACAGCTCAAATTTGAAATCTGACTTCTTTGGAGTCCGAGTTGTAATTTGTAGAGGGTGTTTCGGGCACCGCATCAGTTTAAATTTCTTGGAACAGAATGTCATAGAGGGTGAGAATCCCGTCTGGAACTGTTGTA
>A0402
ATGCGATAAGTAATGCGAATTGCAGAATTCCAGTGAGTCATCGAATCTTTGAACGCATATTGCGCCCTTTGGTATTCCGAAGGGCATGCCTGTTCGAGCGTCATTATCACCCCTCAAGCCCCCGGCTTGGTGTTGGACGGTTTGGTTTTGGTGACAAGACCCCTCCTAAAATCAACGACGGCGGCCTGTTCGACCCCCGGTACACTGAGCTTCTTAACTGAGCACGTATCGGCCTAAGGGTGGGCAGGACCCGGTCCTCTTCCTTAACCGGAAAACTTTCTTCCATGGTTGACCTCGGATCAGGTAGGGATACCCGCTGAACTTAAGCATATCAATAAGCGGAGGAAAAGAAACCAACAGGGATTGCCTCAGTAACGGCGAGTGAAGCGGCAACAGCTCAAATTTGAAATCTGGCCTCGTTGGGGTCCGAGTTGTAATTTGGAGAGGATGCTTCGGCGCTGTCGCCACCCnAAGTGCCCTGGAACGGGnnGTCATAGAGGGTGAGAATCCCGTCTCCGGATGGGTGCCGTCGCCCGTGTG
>A0404
ATGCGATAAGTAATGCGAATTGCAGAATTCCAGTGAGTCATCGAATCTTTGAACGCATATTGCGCCCTTTGGTATTCCGAAGGGCATGCCTGTTCGAGCGTCATTATCACCCCTCAAGCCCCTCGGCTTGGTGTTGGACGGTTTGGTTTTGGTGACAAGACCCCTCCTAAAATCAACGACGGTGGCCTGTTCGACCCCCGGTACACTGAGCTTCTTAACTGAGCACGTATCGGCCTAAGGGTGGCAGGACCCGGTCCTCTTCCTTAACCGGAAAACTCTCTTTCCATGATTGACCTCGGATCAGGTAGGGATACCCGCTGAACTTAAGCATATCAATAAGCGGAGGAAAAGAAACCAACAGGGATTGCCTCAGTAACGGCGAGTGAAGCGGCAACAGCTCAAATTTGAAATCTGGCTCTTTCAGGGTCCGAGTTGTAATTTGTAGAAGATGCTTTGGGCGTGGCCCTGGTCGAAGTTCCTTGGAACAGGACGTCATnGAGGGTGAGAATCCCGTACGTGACTAGGTGCTTTCGCCCGTGTAAAC
>A0405
ATGCGATAAGTAATGCGAATTGCAGAATTCCAGTGAGTCATCGAATCTTTGAACGCATATTGCGCCCTTTGGTATTCCGAAGGGCATGCCTGTTCGAGCGTCATTATCACCCCTCAAGCCTCCGGCTTGGTGTTGGACGGTTTGGTTTTGGCGACAAGACCCCTCCTAAAATCAACGACGGCGGCCTGTTTGACCCCCGGTACACTGAGCTTCTTAACTGAGCACGTATCGGCCTAAGGGTGGCAGGACCCGGTCCTCTTCCTTAACTGGAAAACTCTCTTTCCATGATTGACCTCGGATCAGGTAGGGATACCCGCTGAACTTAAGCATATCAATAAGCGGAGGAAAAGAAACCAACAGGGATTGCCTCAGTAACGGCGAGTGAAGCGGCAACAGCTCAAATTTGAAATCTGGCCCCTTTGGGGTCCGAGTTGTAATTTGTAGAGGATGCTTTTGGTGAGGTGCCGCCCGAGTTCCCTGGAACGGGACGCCACAGAGGGTGAGAGCCCCGTCTGGCTGGCCACCGAGCCT
>A0406
ATGCGATAAGTAATGCGAATTGCAGAATTCCGTGAGTCATCGAATCTTTGAACGCACATTGCGCCCTCTGGCATTCCGGAGGGCATGCCTGTTCGAGCGTCATTATCAACCCTCAAGCCCTGGCTTGGTATTGGAGACTTGGTCGCGCCCTGCGCGGACCGCTCCCAAAGGTAACGACGGCGTCCGGGGACTCCTGGTACAATGAGCTTTTTAAGCACGTACTGTGGTCGTCTTCGGGGGCTTGGTCTGACATCTTTTTTCTAAGGTTGACCTCGGATCAGGTAGGGATACCCGCTGAACTTAAGCATATCAATAAGCGGAGGAAAAGAAACCAACAGGGATTGCCTCAGTAACGGCGAGTGAAGCGGCAACAGCTCAAATTTGAAATCTGGCTTCGGCCCGAGTTGTAATTTGTAGAGGATGTTTCGGGTACCGCGTCGGCGTAAGTTCCTTGGAACAGGGCGTCATAGAGGGTGAGAATCCCGTCTGGCGTCGGCGTAGGACTCATGTG
>A0409
ATGCGATAAGTAATGTGAATTGCAGAATTCAGTGAATCATCGAATCTTTGAACGCACATTGCGCCCGCTGGTATTCCAGCGGGCATGCCTGTTCGAGCGTCATTTCAACCCTCAAGCCCTCGTGTGCTTGGTGTTGGGGCACAGCCTGTAGAAGGGCTGGCCCTGAAATTCAGTGGCGTGCTCGCTAAGACTCCGAGCGTAGTAATTTTTTTTTCTCGCTTAGGTTGGATTAGCGGTGCGTAGCCGTAAAACCCCCCAAATTTTTCTGAAAGTTGACCTCGGATCAGGTAGGAATACCCGCTGAACTTAAGCATATCAATAAGGCGAGGAACAGAAACCAACAGGGATTCCCCTAGTAGTGGCGAATGAAGCGGCAACAGCTCAAGTTTGAAATCTGGCTCCAGGTCGGAGTTGTAAGCTGAAGAGGTCTCGACCGATGTGGCCTGGGTCCAATTCCCTTGGGATAGGGAGTCATGGAGGGTGAGAA
>A0410
ATGCGATAAGTAATGTGAATTGCAGAATTCAGTGAATCATCGAATCTTTGAACGCACATTGCGCCCGCTGGTATTCCAGCGGGCATGCCTGTTCGAGCGTCATTTCAACCCTCAAGCCCAGCTTGGTGTTGGGGATCTGCCTTTTCATAAGGGCAGGCnCTGAAATTCAGTGGCGGGCTCGCTAAGACTCnGAGCGTAGnAATCTTTCTCTCGCTTCTGAAGACTAGCGGTGCTCTAGCCGTAAAACCCCCCAATTTCTGAAAATTTGACCTCGGATCAGGTAGGAATACCCGCTGAACTTAAGCATATCAATAAGCGGAGGAAAAGAACCAACAGGGATTGCCCTAGTAACGGCGAGTGAAGCGGCAACAGCTCAAATTTGAAATCTGGCCTAGCCCGAATTGTAATTTGTAGAGGATGCTTTTGGTGCGGTCCTTCCGAGTTCCCTG
>A0411
ATGCGATAAGTAATGTGAATTGCAGAATTCAGTGAATCATCGAATCTTTGAACGCACATTGCGCCCTCTGGTATTCCGGAGGGCATGCCTGTTCGAGCGTCATTTCAACCCTCAAGCATTGCTTGGTGTTGGGGCACTGCCTGTAAAAGGGCAGGCCCTGAAATCTAGTGGCGAGCTCGCCAGGACCCCGAGCGCAGTAGTTAAACCCTCGCTTTGGAAGGCCCTGGCGGTGCCCTGCCGTTAAACCCCAACTTTTGAAAATTTGACCTCGGATCAGGTAGGAATACCCGCTGAACnTAAGCATATCAATAAGCGGAGGAAAAGAAACCAACAGGGATTGCCTCAGTAACGGCGAGTGAAGCGGCAACAGCTCAAATTTGAAATCTGGCTCTTAGGGGTCCGAATTGTAATTTGTAGAGGAAGCTTCGGTGAAAGTACTGGCCCAAGTCCCCTGGAATGGGATGTCATAG
>A0412
AATGCGATAAGTAATGTGAATTGCAGAATTCAGTGAATCATCGAATCTTTGAACGCATATTGCGCCCGCTGGTATTCCAGCGGGCATGCCTGTTCGAGCGTCATTTCAACCCTCAAGCTCTGCTTGGTGTTGGGGCGCTGCCGCCCTTCTGCAGGGAGGCAGGCCCTGAAATATAGTGGCGAGCTCGCCAGGACTCCGAGCGTAGTAGTCTATACCCTCGCTTAGGAAGGACTGGTGGTGCCCTGCCGTAAAACCCCCCTAATTTCTGAAAAGTTGACCTCGGATCAGGTAGGAATACCCGCTGAACTTAAGCATATCAATAAGCGGAGGAAAAGAAACCAACAGGGATTGCCTCAGTAACGGCGAGTGAAGCGGCAATTGCTCAAATTTGAAATCTGACTTGCCTCAAGTCCGAATTGTAATTTATAGAGGATGCTTCGGTCATGGCTACT
>A0413
ATGCGATAAGTAATGTGAATTGCAGAATTCAGTGAATCATCGAATCTTTGAACGCATATTGCGCCCGCTGGTATTCCAGCGGGCATGCCTGTTCGAGCGTCATTTCAACCCTCAAGCCCTGCTTGGTGTTGGGGCGCTGCCGCCCTTCTGCAGGGAGGCAGGCCCTGAAATATAGTGGCGAGCTCGCCAGGACTCCGAGCGTAGTAGTCTATACCCTCGCTTAGGAAGGACTGGTGGTGCCCTGCCGTAAAACCCCCTAATTTCTGAAAAGTTGACCTCGGATCAGGTAGGAATACCCGCTGAACTTAAGCATATCAATAAGCGGAGGAAAAGAAACTAACAAGGATTCCCCTAGTAACTGCGAGTGAAGCGGGAACAGCTCAAATTTAAAATCTGGCGTGCCTCTGGTCGTCCGAGTTGTATTCTGGAGAAGCGTCTTCCGTGCTGGACCGTGTATAAGTCTCTTGGAACAGGGCGTCATAGA
>A0414
ATGCGATAAGTAATGTGAATTGCAGAATTCAGTGAATCATCGAATCTTTGAACGCACATTGCGCCCGCTGGTATTCCAGCGGGCATGCCTGTTCGAGCGTCATTTCAACCCTCAAGCCCTGCTTGGTGTTGGGGCGCTGCCGCCGCCTCCGGGCGGCCGGCATGCCCTGAAATCTAGTGGCGAGCTCGCCAGGACTCCGAGCGTAGTAGTCTTACCACCTCGCTTAGGACGGACTGGCGGTGCCCTGCCGTAAAATAAAAACCCCTAGAAAATTTGACCTCGGATCAGGTAGGAATACCCGCTGAACTTAAGCATATCAATAAGCGGAGGAAAAGAAACCAACAGGGATTGCCCTAGTAACGGCGAGTGAAGCGGCAACAGCTCAAATTTGAAATCTGGCCCCTCGGGGTCCGAGTTGTAATTTGTAGAGGATGTTTTGGGTACCGCGCCGGTTTAAATTCTTGGAACAGAATGTCAAAGAGGGTGAGAATCCCGTCTTGGACCGGTGTAGGGCTCGTGTAAAACTCCG
>A0416
ATGCGATAAGTAATGTGAATTGCAGAATTCAGTGAATCATCGAATCTTTGAACGCACATTGCGCCCGCTGGTATTCCAGCGGGCATGCCTGTTCGAGCGTCATTTCAACCCTCAAGCCCTGCTTGGTGTTGGGGTGCTGCCGCCCTTTCTATAGGGAGGCAGGCCCTAAAATTTAGTGGCGGGCTCGCCAGGACTCCGAGCGTAGTAGTCTTCAACCTCGCTTAGGAAGGACTGGTGGTGCCCTGCCGTAAAACACCCCCTTAGTTTCTGAAAAGTTGACCTCGGATCAGGTAGGAATACCCGCTGAACTTAAGCATATCAATAAGCGGAGGAAAAGAAACCAACAGGGATTGCCCTAGTAACGGCGAGTGAAGCGGCAACAGCTCAAATTTGAAATCTGGCCTTCGGTCCGAGTTGTAATTTGTAGAGGATGCTTCGGGCGTGGTTCCGGTCTAAGTTCCCTGGAACGGGACGTCATAGAGGGTGAGAGT
>A0417
ATGCGATAAGTAATGTGAATTGCAGAATTCAGTGAATCATCGAATCTTTGAACGCACATTGCGCCCGCTGGAATTCCAGCGGGCATGCCTGTTCGAGCGTCATTTCAACCCTCAAGCCTAGCTTGGTGTTGGAGCACTACCGCGTCACCGCGGTAGGCTCTGAAATTTAGTGGCGGGCTCGCTAAGACTCTGAGCGTAGTAATATATCTCTCGCTTCTGAAGAATAGCGGTGTTCTGGCCGTAAAACCCCCCAACTTTTGAAAATTTGACCTCGGATCAGGTAGGAATACCCGCTGAACTTAAGCATATCAATAAGCGGAGGAAAAGAAACCAACAGGGATTGCCCTAGTAACGGCGAGTGAAGCGGCAACAGCTCAAATTTGAAATCTGGCTTCGGCCCGAGTTGTAATTTGCAGAGGATGTTTTTGGCGCGGTGCCTTCCGAGTTCCCTGGAA
>A0418
ATGCGATAAGTAATGTGAATTGCAGAATTCAGTGAATCATCGAATCTTTGAACGCATATTGCGCCCGCTGGTATTCCAGCGGGCATGCCnGTTCGAGCGTCATTTCAACCCTCAAGCTCTGCTTGGTGTTGGAGCGCTGCCGCCCTTCTGCAGGGAGGCAGGCCCTGAAATATnGTGGCGAGCTCGCCAGGACTCCGAGCGTAGTAGTCTATACCCTCGCTTAGGAAGGACTGGTGGTGCCCTGCCGTAAAACCCCCTAATTTCTGAAAAGTTGACCTCGGATCAGGTAGGAATACCCGCTGAACTTAAGCATATCAATAAGCGGAGGAAAAGAAACCAACAGGGATTGCCTCAGTAACGGCGAGTGAAGCGGCAACAGCTCAAATTTGAAATCTGGCTCTTTCAGGGTCCGAGTTGTAATTTGTAGAAGATGCTTCGGGTGTGGCTCCGGTCTAAGTTCCTTGGAACAGGACGTCATAGAGGGTGAGAAT
>A0419
ATGCGATAAGTAATGTGAATTGCAGAATTCAGTGAATCATCGAATCTTTGAACGCACATTGCGCCCGCTGGTATTCCAGCGGGCATGCCTGTTCGAGCGTCATTTCAACCCTCAAGCCCTGCTTGGTGTTGGGGCGCTGCCGCCGCCTCCGGGCGGCCGGCATGCCCTGAAATCTAGTGGCGAGCTCGCCAGGACTCCGAGCGTAGTAGTCTTACCACCTCGnTTAGGACGGACTGGCGGTGCCCTGCCGTAAAATAAAACCCCTGAAAATTTGACCTCGGATCAGGTAGGAATACCCGCTGAACTTAAGCATATTAATAAGCGCAGGAAAAGAAAGCAACAGCGAGTCCCGCAGTAATGGCGAATGAAGGGGGAAGAGTCCGACGTTGAAATTGCAACGTAGTTGCGAGTTGTACGGCGGAGAGCAAGCGGCGCGAGTCTGTTGGAAGACAGCACCATTGCAGGTGAGAGTCCTGAAGCCGTGAGC
>A0420
ATGCGATAAGTAATGTGAATTGCAGAATTCAATGAATCATCGAATCTTTGAACGCATATTGCACCCTCCGGTATTCTGGAGGGTACACCTATCCGAGCGCCATTTCCGCCTCAAGCAACGCTTGGTGTTGGGTGGGTCAACGGCCGACCCCCCGGAACTCATAGGCGCCTTTCCGAGCCCTTGGCGCAGCGGGCTAACGCACGCGCGGCGGGTTCGGCGGGGTGTAACCCAAAGGTTGGCCTCGGATTAGGTGGGGATACCCGCTGAACTTAAGCATATCAATAAGCGGAGGAAAAGAAACCAACAGGGATTGCCCTAGTAACGGCGAGTGAAGCGGCAnCAGCTCAAATTTGAAATCTGGCTTCGGCCCGAGTTGTAATTTGCAGAGGACGTTTCTGGCGCGGCGCCTTCCAAGTTCCCTGGAACGGGACGCCACAGAGGATGAGAG
>A0422
ATGCGAAAAGTAATGTGAATTGCAGAATTCAGTGAATCATCGAATCTTTGAACGCACATTGCGCCCTCTGGTATTCCGGAGGGCATGCCTGTTCGAGCGTCATTTCAACCCTCAAGCCTGGCTTGGTGATGGGGCACTGCTTCCCAACGGAGGCAGGCCCTCAAATACAGTGGCGAGCTCGCCAGTACCCCGAGCGCAGTAGTTAAACCCTCGTTCTGGAAGGTGCTGGCGGTGCCCTGCCGTCAAACCCCCAACTTCTGAAAATTTGACCTCGGATCAGGTAGGAATACCCGCTGAACTTAAGCATATCAATAAGCGGAGGAAAAGAAACCAACAGGGATTGCCCTAGTAACGGCGAGTGAAGCGGCAACAGCTCAAATTTGAAATCTGGCTTCGGCCCGAGTTGTAATTTGCAGAGGATGCTTCTGGCGCGGTGCCTTCCGAGTTCCCTGG
>A0423
ATGCGATAAGTAATGTGAATTGCAGAATTCAGTGAATCATCGAATCTTTGAACGCATATTGCGCCCGCTGGTATTCCAGCGGGCATGCCTGTTCGAGCGTCATTTCAACCCTCAAGCTCTGCTTGGTGTTGGGGCGCTGCCGCCCTTCTGCAGGGAGGCAGGCCCTGAAATATAGTGGCGAGCTCGCCAGGACTCCGAGCGTAGTAGTCTATACCCTCGCTTAGGAAGGACTGGTGGTGCCCTGCCGTAAAACCCCCCTAATTTCTGAAAAGTTGACCTCGGATCAGGTAGGAATACCCGCTGAACTTAAGCATATCAATAAGCGGAGGAAAAGAACCAACAGGGATTGCCCTAGTAACTGCGAGTGAAGCGGCAATTGCTCAAATTTGAAATCTGACTTGCCTCAAGTCCGAATTGTAATTTATAGAGGATGCTTCGGTAAAAGTCTGGCCCAAGTCCCCTGGAATGGGATG
>A0424
ATGCGATAAGTAATGTGAATTGCAGAATTCAGTGAATCATCGAATCTTTGAACGCACATTGCGCCCGCTGGAATTCCAGCGGGCATGCCTGTTCGAGCGTCATTTTAACCCTCAAGCCTGGCTTGGTGTTGGGGCGCTACCGGTCAAACGGTAGGCCCTGAAATTCAGTGGCGTGCTCGCTAAGACTCCGAGCGTAGTAGTTTACCACCTCGCTTAGGACGGATTAGCGGTGCTCTGCCGTAAAACCCCCCTTACTTTTTTACAAAGTTGACCTCGGATCAGGTAGGAATACCCGCTGAACTTAAGCATATCAATAAGCGGAGGAAAAGAAACCAACAGGGATTGCCCTAGTAACGGCGAGTGAAGCGGCAACAGCTCAAATTTGAAATCTGGCTTCGGCCCGAATTGTAATTGGTAGAGGATGCATCGGGGGCGCCCCGTTCCAAGTCCGCTGGAACGCGGCGTCCTAGAGGGTGAGAATCCCGTATGCGAGCGGTGTCCGCTCCCATGTGATG
>A0425
ATGCGATAAGTAATGTGAATTGCAGAATTCAGTGAATCATCGAATCTTTGAACGCACATTGCGCCCGCTGGTATTCCAGCGGGCATGCCTGTTCGAGCGTCATTTCAACCCTCAAGCCCTGCTTGGTGTTGGGGCGCTGCCGCTCTTCTTTACCAGAGAGAGGCAGGCCCTGAAATTTAGTGGCGGGCTCGCCAGGACCTCCGAGCGTAGTAGTTTTCAACCTCGCTCAGGAAGGACCGGTGGTGCCCTGCCGTAAAAACCCCCCAAATTTCTGAAAAGTTGACCTCGGATCAGGTAGGAATACCCGCTGAACTTAAGCATATCAATAAGCGGAGGAAAAGAAACTAACAAGGATTGCCCTAGTAACTGCGAGTGAAGCGGGAAGAGCTCAAATTTAAAATCTGGCGGCCTCTGGTCGTCCGAGTTGTAGTCTGGAGAAGTGTTTTCCGCGTTGGACCGTGTATAAGTCTCTTGGAACAGGGCGTCATAGAGGGTGAGA
>A0426
ATGCGATAAGTAATGTGAATTGCAGAATTCAGTGAATCATCGAATCTTTGAACGCATATTGCACCCTCTGGTATTCCGGAGGGTACACCTGTTCGAGCGCCATTTATACCCTCAAGCATAGCTTGGTGTTGGGTGAAGGTCCCCTAAAGGGGACCCACCCCTAACTTGTAGGCGGTCATCGCTCACTTTCTCCCAGCGTAGCAAGCTAACGCACTCGCTCGGAGATAGGCGGTTTGATCTGCCCAATAAACCCTTTTATAAAGGTTTGGCCTCGGATCAGGTGGGGATACCCGCTGAACTTAAGCATATCAATAAGCGGAGGAAAAGAAACCAACAGGGATTGCCTTAGTAACGGCGAGTGAAGCGGCAATTGCTCAAATTTAAAATCAGACTTCTTTCGAGGTCCGAATTGTAATTTGCAGAGGAAGCTTCGGTGAGGGTATTTGACTCAAGTCCCCTGGAACGGGATGTCATAGAGGGTGAGAACCCCGTCGGCCGCGTACTTG
>A0427
ATGCGATAAGTAATGTGAATTGCAGAATTCAATGAATCATCGAATCTTTGAACGCATATTGCACCCTCCGGTATTCTGGAGGGTACACCTATCCGAGCGCCATTTCCGCCTCAAGCAACGCTTGGTGTTGGGTGGGTCAACGGCCGACCCCCCGGAACTCATAGGCGCCTTTCCGAGCCCTTGGCGCAGCGGGCTAACGCACGCGCGGCGGGTTCGGCGGGGCGTAACCCAAAGGTTGGCCTCGGATTAGGTGGGGATACCCGCTGAACTTAAGCATATCAATAAGCGGAGGAAAAGAAACCAACCGGGATTGCCTCAGTAACGGCGAGTGAAGCGGCAGCCGCCCAAATTTGAAATCCGGCCCCGCCGGGGCCTGAGTTGTAATTTGCAGAGGAAGCTTTGGCGAAGGCCTGTGGCTCAAGTTCCCTGGGATGGGACGTCACGGAGGGTGAGAACCCCGTCGAGCCGTGGGCCCTAGCCGCGTATTGCTCCTTCGACGAGTCGAGTTGTTTGGGAATGCAGCG
>A0429
ATGCGATAAGTAATGTGAATTGCAGAATTCAGTGAATCATCGAATCTTTGAACGCACATTGCGCCCGCTGGTATTCCAGCGGGCATGCCTGTTCGAGCGTCATTTCAACCCTCAAGCCCTGCTTGGTGTTGGGGCGCTGCCGCTTTTTTATAAGAGGCAGGCCCTGAAATTTAGTGGCGGGCTCGCCAGGACTCCGAGCGTAGTAGTTTTTAACCTCGCTTAGGAAGGACTGGTGGTGCCCTGCCGTAAAACCCCCCAAATTTCTGAAAAGTTGACCTCGGATCAGGTAGGAATACCCGCTGAACTTAAGCATATCAATAAGCGGAGGAAAAGAAACCAACAGGGATTGCCCTAGTAACGGCGAGTGAAGCGGCAACAGCTCAAATTTGAAATCTGGCTTCGGCCCGAGTTGTAATTTGTAGAGGAATGTTCGGTGTCATGTTCGGTCTAAGTTTCCTGGAACGGAACGTCTTAGAGGGTGAGAACCCCGTATATTACTAAATAACTACGCTATGTGAACTTCCTTCGA
>A0430
ATGCGATAAGTAATGTGAATTGCAGAATTCAGTGAATCATCGAATCTTTGAACGCACATTGCGCCCGCTGGTATTCCAGCGGGCATGCCTGTTCGAGCGTCATTTCAACCCTCAAGCTCTGCTTGGTGTTGGGGCACTGCCGCCAAAACCTCCCCCTGGGGGGGCGCGAGGCAGGCCCTGAAATACAGTGGCGGGCTCGCTAGAACTCCGAGCGTAGTAGTTTTCAACCTCGCTATGGACGTACTAGCGGTGCCCTGCCGTTAAAAACCCTTTAACTTCTGAAAAGTTGACCTCGGATCAGGTAGGAATACCCGCTGAACTTAAGCATATCAATAAGCGGAGGAAAAGAACCAACAGGGATTGCCCTAGTAACGGCGAGTGAAGCGGCAACAGCTCAAAATTTGAAAATCTGGCTTCGGCCCGAGTTGTAATTTGCAGAGGATGC
>A0431
ATGCGATAAGTAATGTGAATTGCAGAATnCAGTGAATCATCGAATCTTTGAACGCACATTGCGCCCGCTGGTATTCCAGCGGGCATGCCTGTTCGAGCGTCATTTCAACCCTCAAGCTCTGCTTGGTGTTGGGGCGCGGCCGCTCCCTCGCGGGGAGGCCAGCCCTGAAATATAGnGGCGAGCTCGCTAGGACTCCGAGCGTAGTAGTTTTTAACCTCGCTATGGACGGACTAGCGGTGCCCTGCCGTTAAACCCCCCAATTTCTGAAAAGTTGACCTCGGATCAGGTAGGAATACCCGCTGAACTTAAGCATATCAATAAGCGGAGGAAAAGAACCAACAGGGATTGCCCTAGTAACGGCGAGTGAAGCGGCAACAGCTCAAATTTGAAATCTGGCTTCGGCCCGAGTTGTAATTTGTAGAGGATGCTTTTGGTTATGGTCCTTCTGAGTT
>A0432
ATGCGATAAGTAATGTGAATTGCAGAATTCCGTGAATCATCGAATCTTTGAACGCATATTGCGCCCTCTGGCATTCCGGAGGGCATGCCTGTCCGAGCGTCATTATCATCCCTCAAGCTCGGCTTGGGTGTTGGGCTGTCGTCCCCCTGGGACGGGCCTAAAAGGCAGCGGCGGTGCCGGGTTCGGTCCTGGAGCGTATGGGGCTTTGTCACTCCGCTCTGCAGGGTCGACCGGGGCCTGCCTTCACCGGTATGACCCCCAGATTGACCTCGGATCAGGTAGGGATACCCGCTGAACTTAAGCATATCAATAAGCGGAGGAAAAGAAACCAACCGGGATTGCCCCAGTAGCGGCGAGCGAAGCGGCAAAAGCTCAGATTTGAAATCTGGCCGTTCTGCGGTCCGAGTTGTAATCTGCAGGGGAGTATTCTGGTCGACGTGTCCCGCCTAAGTCCCCTGGAACGGGGCGCCGTGGAGGGTGAGAGCCCCGTGAGGCAGGACGCGCCGGT
>A0435
nTGCGATAAGTAATGTGAATTGCAGAATTCnGTGAATCATCGAATCTTTGAACGCACCTTGCGCCCTCTGGCATTCCGGGGGGCATGCCTGTCCGAGCGTCATTTCTGCCATCAAGCACGGCTTGTGTGTTGGGTGCCGTCCCCCCTAGGTGGGGGACGAATCCAAAAGGCAGCGGCGGCACCTGTGTCCGGTCCTCGAGCGTACGGGGCTCTGTCACTCGCTCTAGAGGTCTGGCTGGCGCCTGCCCCTATTTTCTTCAATCTTTCTCAAGGTTGACCTCGGATCAGGTAGGGATACCCGCTGAACTTAAGCATATCAATAAGCGGAGGAAAAGAAACCAACAGGGATTGCCTCAGTAACGGCGAGTGAAGCGGCAATAGCTCAAATTTGAAAGCTGCCAACAGGCCGCATTGTAATTTACAGAAGATGCTTTGGGTGCCGGCCTTGTCTAAGTTCCTTGGAACAGGACGTCATAGAGGGTGAGAAT
>A0436
ATGCGATAAGTAATGTGAATTGCAGAATTCCGTGAATCATCGAATCTTTGAACGCACATTGCGCCCCCTGGCATTCCGGGGGGCATGCCTGTCCGAGCGTCATTTCTGCCCTCAAGCACGGCTTGTGTGTTGGGTGTGGTCTCCCCGGGGACCTGCCnGAAAGGCAGnGGCGACGnCCGnCTAGGTCCTCGAGCGTATGGGGCTTTGTCACTCGCTCGGGAAGGATCTACGGGCGTTGGTCTCCACCATATTTTTTTACGGTTGACCTCGGATCAGGTAGGAGTTACCCGCTGAACTTAAGCATATCAATAAGCGGAGGAAAAGAAACCAACCGGGATTGCCTCAGTAACGGCGAGTGAAGCGGCAAnAGCTCAAATTTGAAATCTGGCCCCTAGGGTCCGAGTTGTAATTTGGAGAGGATGCTTCGGGTGCGGCCCCTGTCTAAGTGCCCTGGAACGGGCCGTCATAGAGGGTGAGAATCCCATCTGGGATGGGCGGCCGTGCCCGTG
>A0438
ATGCGATAAGTAATGTGAATTGCAGAATTCCGTGAATCATCGAATCTTTGAACGCACATTGCGCCCCCTGGCATTCCGGGGGGCATGCCTGTCCGAGCGTCATTTCTGCCCTCAAGCACGGCTTGTGTGTTGGGTGTGGTCCCCCCGGGGACCTGCCCGAAAGGCAGCGGCGACGTCCGTCGGGTCCTCGAGCGTATGGGGCTCTGTCACTCGCTCGGGAGGGACCTGCGGGGGTTGGTCACCACTACATTTTACCACGGTTGACCTCGGATCAGGTAGGAGTTACCCGCTGAACTTAAGCATATCAATAAGCGGAGGAAAAGAAACCAACAGGGATTACCTCAGTAACGGCGAGTGAAGCGGTAACAGCTCAAATTTGAAATCGGGCTCTCTCAGGGTCCGAGTTGTAATTTGTAGAAGATGCTTTGGGCGTGGCCCTGGTCGAAGTTCCTTGGAACAGGACGTCATGGAGGGTGAGAATCCCGTACGTGACTAGGTGCTTTCGCCCGTGTAAAGCTCTTTCGACG
>A0439
ATGCGATAAGTAATGTGAATTGCAGAATTCCGTGAATCATCGAATCTTTGAACGCACATTGCGCCCCCTGGCATTCCGGGGGGCATGCCTGTCCGAGCGTCATTTCTGCCCTCAAGCACGGCTTGTGTGTTGGGTGTGGTCCCCCCGGGGACCTGCCCGAAAGGCAGCGGCGACGTCCGTCGGGTCCTCGAGCGTATGGGGCTCTGTCACTCGCTCGGGAGGGACCTGCGGGGGTTGGTCACCACTACATTTTACCACGGTTGACCTCGGATCAGGTAGGAGTTACCCGCTGAACTTAAGCATATCAATAAGCGGAGGAAAAGAAACCAACCGGGATTGCCTCAGTAACGGCGAGTGAAGCGGCAAGAGCTCAAATTTGAAATCTGGCCCCTTTGGGGTCCGAGTTGTAATTTGCAGAGGATGCTTCGGGTGCGGTCCCCGTCTAAGTGCCCTGGAACGGGCCGTCATAGAGGGTGAGAATCCCGTCTGGGATGGGCGGCCGCGCCCGTGTGAAGCTCCTTCGA
>A0440
ATGCGATAAGTAATGTGAATTGCAGAATTCCGTGAATCATCGAATCTTTGAACGCACATTGCGCCCTCTGGCATTCCGGGGGGCATGCCTGTCCGAGCGTCATTTCTGCCCTCAAGCACGGCTTGTGTGTTGGGTGTCGTCCTCCTCTCGTGGGGGACGGGTCCGAAAGGCAGTGGCGGCATTTAAGTCTGATCCTCGAGCGTATGGGGCTCTGTCACTCGCTCTAGAGGTTAGGCACGGTGTCTGCCGTTAACTTTTTTTTTATAACAAGGTTGACCTCGGATCAGGTAGGGATACCCGCTGAACTTAAGCATATCAATAAGCGGAGGAAAAGAAACCAACAGGGATTGCCTCAGTAACGGCGAGTGAAGCGGCAAGAGCTCAAATTTGAAATCGGGCTCTCTCAGGGTCCGAGTTGTAATTTGGAGAnGATGCTTTGGGCGTGGCCCTGGT
>A0441
ATGCGATAAGTAATGTGAATTGCAGAATTCCGTGAATCATCGAATCTTTGAACGCACATTGCGCCCCCTGGCATTCCGGGGGGCATGCCTGTCCGAGCGTCATTTCTGCCCTCAAGCACGGCTTGTGTGTTGGGCTCCGTCCCTCCCAAAGGGACGGGCCTGAAAGGCAGCGGCGGTGTCATGTCCGGTTCTCGAGCGTATGGGGCTCTGTCACTCGCTCTAGAGATCGTCTTGGTGCCTGCCCACCCTCCATCTTTCTCAAAGGTTGACCTCGGATCAGGTAGGGATACCCGCTGAACTTAAGCATATCAATAAGCGGAGGAAAAGAAACCAACAGGGATTGCCTCAGTAACGGCGAGTGAAGCGGCAACAGCTCAAATTTGAAATCTGGCTCTTTCAGGGTCCGAGTTGTAATTTGTAGAAGATGCTTCGGGCGCGGCTCCGGTCTAAGTTCCTTGGAACAGGACGTCATAGAGGGTGAGAAT
>A0442
ATGCGATAAGTAATGTGAATTGCAGAATTCCGTGAATCATCGAATCTTTGAACGCACATTGCGCCCTCTGGCATTCCGGAGGGCATGCCTGTCCGAGCGTCATTTCTGCCCTCCAGCACGGCTGGGTCTTGGACGCTGTCCCCCCGGGGACACGCCCCAAAGGCAGTGGCGACGCCGCGTCGAGTCCTCGAGCGTATGGAGCTTTGTCACCTGCTCGGGAGGGATTCGCCGGCCTCCGTCTTCCGCGATGGGCCCCGTACAGGGCCGATCTTTCCGGTTGACCTCGGATCAGGTAGGGCTACCCGCTGAACTTAAGCATATCAATAAGCGGAGGAAAAGAACCAACAGGGATTGCCTnAGTAACGGCGAGTGAAGCGGCAACAGCTCAAATTTGAAATCTGGCAGTTCTGGCAGCTGTCCGAGTTGTAATTTAGAGAAGTGTTGCCCGCGCTGGACCGTATATAAGTCCTTTGGAATGAGGCGTCATAGAGGGTGAGAAT
>A0445
ATGCGATAAGTAATGTGAATTGCAGAATTCAGTGAATCATCGAATCTTTGAACGCACATTGCGCCCGCCAGTATTCTGGCGGGCATGCCTGTCCGAGCGTCATTTCTGCCCTCAAGCACGGCTTGTGTGTTGGGTGTGGCCCCCCCGGCGTAGGGGGGACCTGCCCGAAAGGCAGCGGCGACGCCCGCCTAGGTCCTCGAGCGTATGGGGCTTTGTCACCCGCTCGGGAGGGGCCTGCGGGCGTTGGTCATCCCCCATTTTTCCACGGTTGACCTCGGATCAGGTAGGAGTTACCCGCTGAACTTAAGCATATCAATAAGCGGAGGAAAAGAAACCAACCGGGATTGCCTCAGTAACGGCGAGTGAAGCGGCAACAGCTCAAATTTGAAATCTGGCCCCTAGGGTCCGAGTCGTAATTTGGAGAGGATGCTTCGGGTGCGGTCCCCGT
>A0446
ATGCGATAAGTAATGTGAATTGCAGAATTCCGTGAATCATCGAATCTTTGAACGCACATTGCGCCCCCTGGCATTCCGGGGGGCATGCCTGTCCGAGCGTCATTTCTGCCCTCAAGCGCGGCTTGTGTGTTGGGTGTGGTCCCCCGATTGCCCGGGGGACCTACCTGAAAGGCAGTGGCGGTGTCCGCCTAGGTCCTCGAGCGTATGGGGCTTTGTCACTCGCTTGGGAAGGGCCTGCGGGCGCTGGTCATCCCCGATTGTTTCCACGGTTGACCTCGGATCAGGTAGGAGTTACCCGCTGAACTTAAGCATATCAATAAGCGGAGGAAAAGAAACCAACCGGGATTGCCTCAGTAACGGCGAGTGAAGCGGCAAGAGCTCAAATTTGAAATCTGACCCCCTGGGGGTCCAGTTGTAATTTGGAGAGGATGCTTCGGGTGTGGTCCCCGTCTAAGTGCCCTGGAATGGGCGGTCATAG
>A0447
ATGCGATAAGTAATGTGAATTGCAGAATTCAGTGAATCATCGAATCTTTGAACGCACATTGCGCCCCCTGGCATTCCGGGGGGCATGCCTGTCCGAGCGTCATTTCTGCCCTCAAGCnCGGCTTGTGTGTTGGGCGTGGTCCCCCCGGTCTTGGGGGGACCTGCCCGAAAGGCAGCGGCGACGCCCCGCCTAGGTCCTCGAGCGTATGGGGCTTTGTCACCGGCTCGGGAGGGACCTGCGGGCGTTGGCCATCCACTATTCTTTGACGGTTGACCTCGGATCAGGTAGGAGTTACCCGCTGAACTTAAGCATATCAATAAGCGGAGGAAAAGAAACCAACCGGGATTGCCTCAGTAACGGCGAGTGAAGCGGCAAGAGCTCAAATTTGAAATCTGGCCCCTTTGGGGTCCGAGTTGTAATTTGGAGAGGATGCTTCGGGTACGGTCCCCATCTAAGTGCCCTGGAACGGGCTGTCATAGAGGGTGAGAATCCCGTCTGGGATGGGC
>A0448
ATGCGATAAGTAATGTGAATTGCAGAATTCCGTGAATCATCGAATCTTTGAACGCACATTGCGCCCTCTGGCAnTCCGGAGGGCATGCCTGTCCnAGCGTCATTTCTGCCCTCCAGCACGGCTGGGTATTGGGAGCTGTCCCTCACGGGACACGCCCGAAAGGCnGTGGCGGCGCCGCGTCGGTCCTCGAGCGTATGGGGCTTTGTCACCTGCTCGGGAGGGACTTGCGGGCGTCAGTCTTCCATTGAACGGCCTCTTTGGCTGGTCTTCCACGGTTGACCTCGGATCAGGTAGGGATACCCGCTGAACTTAAGCATATCAATAAGCGGAGGAAAAGAAACCAACAGGGATTGCCTCAGTAACGGCGAGTGAAGCGGCAAGAGCTCAAATTTGAAATCTGGCTCCTTTAGGGTCCGAGTTGTAATCTGCAGGGGATGCATTCTGGTCGACGTGT
>A0449
ATGCGATAAGTAATGTGAATTGCAGAATTCAGTGAATCATCGAATCTTTGAACGCACATTGCGCCCTTTGGCATTCCGAGGGGCATGCCTGTTCGAGCGTCATGATCAAATCTCAAGCCTTTGCTTGGTATTGGGCTTTCGTCTCTCCTGTTTATGTGCAGGTTAAGTGGCGTGCCTGAAAGTCACTAGCAGTGCCTCAATAGACTCAAGCATAGCAGACTGTATTCGCTTTGGATGCTCTTTTGTAGGTGTTGTTAACAAAACAAATCATGTTGGACCTCGGATCAGGTAGGGATACCCGCTGAACTTAAGCATATCAATAAGCGGAGGAAAAGAAACCAACAGGGATTGCCTTAGTAACGGCGAGTGAAGTGGCAACAGCTCAnATTTGAAATCTGGTTCCTCTGGGGCCCGAGTTGTAATTTGTAGAGGAAGCTTTTGGnGCGGCGCCTTCTGAG
>A0451
ATGCGATAAGTAATGTGAATTGCAGAATTCAGTGAnTCATCGAATCTTTGAACGCACATTGCACCTACCAGTATTCTGGTAGGTATGCCTGTTCGAGCGTCATTTCAACCCTCAAGCTTTGCTTGGTGTTGGGGTCCTACGCCTCGCGCGTAGGCCCTTAAGACTAGTGGCGGACCTTTTGTGATCCCGAGCGTAGTAATTATTACCGCTTTGGAGAGCTGGAGGGACCTAGCCGTTAAACCCCATATTCTCAAGGTTGACCTCGGATCAGGTAGGAATACCCGCTGAACTTAAGCATATCAATAAGCGGAGGAAAAGAACCAACAGGGATTACCTCAGTAACGGCGAGTGAAGCGGTAACAGCTCAAATTTGAAATCGGGCTCTCTCAGGGTCCGAGTTGTAATTTGTAGAAGATGCTTTGGGCGTGGCCCTGGCCGAAGTT
>A0452
ATGCGATAAGTAATGTGAATTGCAGAATTCAGTGAATCATCGAATCTTTGAACGCACATTGCGCCCGCCAGCATTCTGGCGGGCATGCCTGTTCGAGCGTCATTTCAACCCTCAAGCACTGCTTGGCGTTGGGGCTCTACGGTTGACGTAGGCCCTCAAAGGTAGTGGCGGACCCTCTCGGAGCCTCCTTTGCGTAGTAACTTTTGTCTCGCACTGGGATCCGGAGGGACTCTAGCCGTTAAACCCCCAATTTTTCCAAAGGTTGACCTCGGATCAGGTAGGAATACCCGCTGAACTTAAGCATATCAATAAGCGGAGGAAAAGAAACCAACAGGGATTGCCCCAGTAACGGCGAGTGAAGCGGCAACAGCTCAAATTTGAAATCTGGCCGTTAGGCCCGAGTTGTAATTTGCAGAGGATGCTTTTGGCGCGGTGCCTTCCAAGTT
>A0453
ATGCGATAAGTAATGTGAATTGCAGAATTCAGTGAATCATCGAATCTTTGAACGCACATTGCACCTACCAGTATTCTGGTAGGTATGCCTGTTCGAGCGTCATTTCAACCCTCAAGCTTTGCTTGGTGTTGGGGTCCTACGCCTCGCGCGTAGGCCCTTAAGACTAGTGGCGGACCTTTTGTGATCCCGAGCGTAGTAATTATTACCGCTTTGGAGAGCTGGAGGGACCTAGCCGTTAAACCCCATATTCTCAAGGTTGACCTCGGATCAGGTAGGAATACCCGCTGAACTTAAGCATATCAATAAGCGGAGGAAAAGAAACCAACAGGGATTGCCCTAGTAACGGCGAGTGAAGCGGCAACAGCTCAAATTTGAAATCTGGCCTTAGGCCCGAGTTGTAATTTGTAGAGGATGCTTCGGGTACGGTGCCTTCCAAGTCCACTGGAACGTGGTGCCAGAGAGGGTGAGAGCCCCGTACTGTTGGCAACCAAGCCTGTGTGAAGC
>A0454
ATGCGATAAGTAATGTGAATTGCAGAATTCAGTGAATCATCGAATCTTTGAACGCACATTGCGCCCCTTGGTATTCCGGGGGGCATGCCTGTTCGAGCGTCATTACAACCCTCAAGCTCTGCTTGGTCTTGGGCATCACCGGTCCCCGGTGCGCCTTAAAATCAGTGGCGGCGCCATCTGGCTCTAAGCGTAGTACATCCTCTCGCTACAGACGCCCGGTGGATGCTGGCCAGCAACCCCCAATTCATCAAGGTTGACCTCGGATCAGGTAGGGATACCCGCTGAACTTAAGCATATCAATAAGCGGAGGAAAAGAAACCAACAGGGATTACCTCAGTAACGGCGAGTGAAGCGGTAACAGCTCAAATTTGAAATCTGGGCCTTTCAGGCTCCGAGTTGTAATTTGCAGAAGATGCTTTGGGTGCGGCCCCGTCTAAGTTCCTTGGAACAGGACGCCACAGAGGGTGAGAGTCCCGTATGTGACTGGCTGCCGAGCCTCTGTAAAC
>A0455
ATGCGATAAGTAATGTGAATTGCAGAATTTAGTGAATCATCGAATCTTTGAACGCACATTGCGCCCCTTGGTATTCCGGGGGGCATGCCTGTTCGAGCGTCATTACAACCCTCAAGCTCTGCTTGGTGTTGGGCGTCACCCGCCTGGGTGTGCCCTAAAATCAGTGGCGGCGCCGCCTGGCTCCAAGCGTAGTACATGCTCTCGCTATGGACGCCGTGTCGGTGCTTGCCAGCAACCCCCAAACTCATCAAGGTTGACCTCGGATCAGGTAGGGATACCCGCTGAACTTAAGCATATCAATAAGCGGAGGAAAAGAAACCAACAGGGATTGCCTTAGTAACGGCGAGTGAAGCGGCAACAGCTCAAATTTGAAATCTGGCTTCGGCCCGAGTTGTAATTTGCAGAGGATGCTTTTGGCGCGGCGCCTTCTGAGTCCACTGGAACGGGGCGCCACAGAGGGTGAGAGCCCCGTATAGTTGGAAGCCAAGCCTGTGTGAA
>A0456
ATGCGATAAGTAATGCGAATTGCAGAATTCCAGTGAGTCATCGAATCTTTGAACGCACATTGCGCCCCTTGGTATTCCGGGGGGCATGCCTGTTCGAGCGTCATTACAACCCTCAAGCTCTGCTTGGTGTTGGGCGTCACCCGCCTGGGTGTGCCCTAAAATCAGTGGCGGCGCCGCCTGGCTCCAAGCGTAGTACATGCTCTCGCTATGGACGCCGTGTCGGTGCTTGCCAGCAACCCCAAACTCATCAAGGTTGACCTCGGATCAGGTAGGGATACCCGCTGAACTTAAGCATATCAATAAGCGGAGGAAAAAAACCAACAGGGATTGCCCCAGTAACGGCGAGTGAAGCGGCAACAGCTCAAATTTGAAATCTGGCCCCTAGGGTCCGAGTTGTAATTTGTAGAGGATGCTTTTGGTGAGGTGCCGCCCGAGTTCCCTGGAACGGGACGCCACAGAGGGTGAGAGCCCCGTCTGGCTGGCCACCGAACCTCTGTAAAGCTCCTTCGACGAGTCGAGTAGTTTGGGAATGCTGCG
>A0458
ATGCGATAAGTAATGTGAATTGCAGAATTCAGTGAATCATCGAATCTTTGAACGCACATTGCGCTCCTTGGTATTCCGAGGAGCATGCCTGTTCGAGCGTCATTACAACCCTCAAGCCTTGCTTGGTCTTGGGCAGCACCGGCAGCGGTGTGCCCTAATGCCAGTGGCGGCGCCGCCTAGCTCCGAGCGTAGTAAACTCCTCGCCACGGACGCGCGGGCGGCTCCTGCCAGGAACCCCAGACCCATCTAAAGGTTGACCTCGGATCAGGTAGGGATACCCGCTGAACTTAAGCATATCAATAAGCGGAGGAAAAGAAACCAACAGGGATTACCTCAGTAACGGCGAGTGAAGCGGTAACAGCTCAAATTTGAAATCTGGGCCCCTTGGGCCCCGAGTTGTAATTTGTAGAAGATGCTTCGGGTGCGGCCCCGGCCTAAGTCCCTTGGAATAGGGCGTCATAGAGGGTGAGAACCCCGTGCGTGGCTGGGTACGCGCTGTGCCCGT
>A0459
ATGCGATAAGTAATGTGAATTGCAGAATTCAGTGAATCATCGAATCTTTGAACGCACATTGCGCCCCTTGGTATTCCGGGGGGCATGCCTGTTCGAGCGTCATTACAACCCTCAAGCTCTGCTTGGTCTTGGGCATCACCGGTCCCCGGTGCGCCTTAAAATCAGTGGCGGCGCCATCTGGCTCTAAGCGTAGTACATCCTCTCGCTACAGACGCCCGGTGGATGCTGGCCAGCAACCCCAATTCATCAAGGTTGACCTCGGATCAGGTAGGGATACCCGCTGAACTTAAGCATATCAATAAGCGGAGGAAAAGAAACCAACAGGGATTACCTCAGTAACGGCGAGTGAAGCGGTAACAGCTCAAATTTGAAATCTGGCCCCTCGGGTCCGAGTTGTAATTTGTAGAGGATGCTTnGGGTGTCGTCCCCAGTCTAAGTTCCTTGGAACAGGGCGTCGCAGAGGGTGAGAATCCCGTATGTGACTGGCTGCCTTCGCCT
>A0460
ATGCGATAAGTAATGTGAATTGCAGAnTTCAGTGAATCATCGAATCTTTGAACGCACATTGCGCTCCTTGGTATTCCGAGGAGCATGCCTGTTCGAGCGTCATTACAACCCTCAAGCCTTGCTTGGTCTTGGGCGGCACCGGCAGCGGTGTGCCCTAAAGCCAGTGGCGGCGCAGCCCAGCTCCGAGCGTAGTAAACTTCTCGCCACGGATGCGCGGGCGGCTCCTGCCAGGAACCCCAGACTTCAAAGGTTGACCTCGGATCAGGTAGGGATACCCGCTGAACTTAAGCATATCAATAAGCGGAGGAAAAGAAACCAACAGGGATTGCCTCAGTAACGGTGAGTGAAGCGGTAACAGCTCAAATTTGAAATCTGCCTTCGGGCCGAGTTGTAACTTGCAGAGGAATCGATGACATTAGCAACGCCAGAAGTTCCCTGGAACGGGTAC
>A0464
ATGCGATAAGTAATGTGAATTGCAGAATTCAGTGAATCATCGAATCTTTGAACGCACATTGCGCCCCTTGGTATTCCGGGGGGCATGCCTGTTCGAGCGTCATTTCAACCCTCAAGCTTTGCTTGGTCTTGGGCACTGCCGGGAACGGCTTGCCTTAAAATCAGTGGCGGTGCCATTCGAGCTCTACGCGTAGTAATAAACCCCTCGCGATTGAGTCTTGGTGGATGCTTGCCAGCAACCCTCAATTTTTTATGGTTGACCTCGGATCAGGTAGGGATACCCGCTGAACTTAAGCATATCAATAAGCGGAGGAAAAGAAACTAACAAGGATTCCCCTAGTAACTGCGAGTGAAGCGGGAAGAGCTCAAATTTGAAATCTGGCGGCTTCGGTCGTCCGAGTTGTAGTCTGGAGAAGCGTTTTCCGCGTTGGACCGTGTACAAGTCTCCTGGAATGGAGCGTCATAGAGGGTGAGAATCCCGTCTTTGGCACGGATGCnGGTGC
>A0465
ATGCGATAAGTAATGTGAATTGCAGAATTCAGTGAATCATCGAATCTTTGAACGCATATTGCGCCCTTTGGTATTCCGAGGGGCATGCCTGTTCGAGCGTCATTACGACCAATCTAGCCTCGCTAGGTATTAGGCCCCGCTGCTGGGCGGGCCTTAATTCTAGTGGCGGTGCTCTTAGGCTCTACGCGTAGTAATCTCTCTCGCTATAGGGTCTTGGGGGTGCGCGCTATCAACCATACCTTTCTTAGGTTGACCTCGGATCAGGTAGGGATACCCGCTGAACTTAAGCATATCAATAAGCGGAGGAAAAGAAACCAACAGGGATTGCCTCAGTAACGGCGAGTGAAGCGGTAACAGCTCAAATTTGAAATCTGGCTTCGGCCCGAGTTGTAATTTGTAGAGGATGCTTTTGGTTATGGTCCTTCTGAGTTCCCTGGAACGGGACGCCATAGAGGGTGAGAGCCCCGTACAGTTGGACATTATGCCTTTGTAAAGCTCCTTCGA
>A0466
ATGCGATAAGTAATGTGAATTGCAGAATTCAGTGAATCATCGAATCTTTGAACGCACATTGCGCCCCTTGGTATTCCGGGGGGCATGCCTGTTCGAGCGTCATTACAACCCTCAAGCCTGGCTTGGTATTGGGCTTCGCCGTTTGGGCGGGCCTTAAAATCAGTGGCGGTGCCGTCGGGCCCTGAGCGTAGTAAATATCCTCGCTATAGGGACTCGGTAGACGCTGGCCATCAACCCCCAACTCTCTAAGTTTGACCTCGGATCAGGTAGGGATACCCGCTGAACTTAAGCATATCAATAAGCGGAGGAAAAGAAACCAACAGGGATTGCCTCAGTAGCGGCGAGCGAAGCGGCAACAGCTCAAATTTGAAATCTGGCTTCGGCCCGAGTTGTAATTTGTAGAGGATGCTTTTGGCAAGGCTCTTTCTGAGTCCACTGGAACGTGGCGCCACAGAGGGTGAGAGCCCCGTATAGTTGGAAGCCAAGCCTTTG
>A0467
ATGCGATAAGTAATGCGAATTGCAGAATTCAGTGAGTCATCGAATCTTTGAACGCATATTGCGCCCCTTGGTATTCCGAGGGGCATGCCTGTTCGAGCGTCATTATAACCAATCCAGCCAGGCTGGGCGTTGGGCTTCCGTGATGCGCTCTCGAAGAGTCGAGTTGTTTGGGAATGCAGCn
>A0468
ATGCGATAAGTAATGCGAATTGCAGAATTCAGTGAGTCATCGAATCTTTGAACGCATATTGCGCCCCTTGGTATTCCGAGGGGCATGCCTGTTCGAGCGTCATTATAACCAATCCAGCCAGGCTGGGCGTTGGGCTTCGCCTCTGTAAAGCTCCTTCGACGAGTCGAGTAGTTTGGGAATGCAGCT
>A0469
ATGCGATAAGTAATGTGAATTGCAGAATTCAGTGAATCATCGAATCTTTGAACGCATATTGCGCCCTTTGGTATTCCGAGGGGCATGCCTGTTCGAGCGTCATTACGACCAATCTAGCCTCGCTAGGTATTAGGCCCCGCTGCTGGGCGGGCCTTAATTCTAGTGGCGGTGCTCTTAGGCTCTACGCGTAGTAATCTCTCTCGCTATAGGGTCTTGGGGGTGCGCGCTATCAACCATACCTTTCTTAGGTTGACCTCGGATCAGGTAGGGATACCCGCTGAACTTAAGCATATCAATAAGCGGAGGAAAAGAAACCAACAGGGATTACCTCAGTAACGGCGAGTGAAGCGGTAACAGCTCAAATTTGAAATCTGGCTCTCTCAGGGTCCGAGTTGTAATTTGTAGAAGATGCTTTGGGTGCAGCGCTGGTCTAAGTTCCTTGGAACAGGACGTCATAGAGGGTGAGAATCCCGTATGTGACCGGTAGCCTTCGCCCGTGTAAnGCTC
>A0470
ATGCGATAAGTAATGCGAATTGCAGAATTCAGTGAGTCATCGAATCTTTGAACGCAnnTTGCGCCCCTTGGTATTCCGAAGGGCATGCCTGTTCGAGCGTCATTATAACCAATCCAGCCAGGCTGGGCGTTGGGCTTCGCCTCTGCGGCGGGTCTTAAAAGGAGTGGCGGCGCTGTTAGGGGCTCTGCGCGTAGTAAAATCCGCTCGCTATAGGGCTCCAGGAGCCGCTCGCCAAGTCAACCTCnACTGTTTCTCCGGTTGACCTCGGATCAGGTAGGGATACCCGCTGAACTTAAGCATATCAATAAGCGGAGGAAAAGAAACCAACAGGGATTGCCTCAGTAACGGCGAGTGAAGCGGCAATTGCTCAAATTTGAAATCTAACTCCTTTGGGGTTCGAATTGTAATTTGTAGAGGAAGCTTCGGTGAAAGTATCAGTCCAAGTCCCCTGGAACGGGATGTCATAGAGGGTGAGAACCCCGTCAGACT
>A0471
ATGCGATAAGTAATGTGAATTGCAGAATTCAGTGAATCATCGAATCTTTGAACGCACATTGCGCCCTGTGGTATTCCGCGGGGCATGCCTGTTCGAGCGTCATTATAACCATCAAGCCTAGCTTGGTATTGGAGTTCGCGGTCTCGCGGCTCTCAAACACAATAGCAGTCTAAGTTAGACCCTAAGTGTAGTAAAATCTCTCGCTTTTGGGCTTAATCTCGTGATTTGCGTTAACCCAACTTTCTAAGGTTGACCTCGGATCAGGTAGGGATACCCGCTGAACTTAAGCATATCAATAAGGCGAGGAACAGAAACCAACAGGGATTCCCCCAGTAGTGGCGAACGAAGAGGGAAAAGCTCAAGTTTGAAATCTGGTTTACCAGAGTTGTAAGCTCAAGAAGCGCGGTCGATGTTGCCCCGGCCCAATTTCCTTGGAACAGGAAGTCTCAGAGGGTGAGAACCCCGTGTGCGGCCGAGGGACCTTCATCCTTGCACCTCGCGATCTA
>A0472
GCGCGAAATGTAGTGTGAATTGCAGAATTCAGTGAGTCATCGAATCTTTGAACGCACATTGCGCCCCTTGGTATTCCGAGGGGCATGCCTGTTCGAGCGTCATTACAACCCTCAAGCAATGCTTGGTATTGGGCTCCGCTGCTCACCTAGCGGGCCTTAAAATCAGTGGCGGTGCCGTCAGGCCCTGAGCGCAGTAAATATCCTCGCTACAGGGACTTGGTGGACGCTGGCCATCAACCCCCCACTCTCTAAGTTTGACCTCGGATCAGGTAGGGATACCCGCTGAACTTAAGCATATCAATAAGCGGAGGAAAAGAAACCAACAGGGATTACCTCAGTAACGGCGAGTGAAGCGGTAACAGCTCAAATTTGAAATCTGGCCTCTTTGGGGCCCGAGTTGTAATTTGTAGAAGATGCTTTGGGCGTGGCCCTGGTCGAAGTTCCTTGGAACAGGACGTCATGGAGGGTGAGAGTCCCGTACGTGACTAGGTGCTTTCGCCCGTGT
>A0473
ATGCGATAAGTAATGTGAATTGCAGAATTCAGTGAATCATCGAATCTTTGAACGCACATTGCGCCCTGTGGTATTCCGCGGGGCATGCCTGTTCGAGCGTCATTATAACCATCAAGCCTAGCTTGGTATTGGAGTTCGCGGTCTCGCGGCTCTCAAACACAATAGCAGTCTAAGTTAGACCCTAAGTGTAGTAAAATCTCTCGCTTTTGGGCTTAATCTCGTGGCTTGCGTTAACCCAACTTTCTAAGGTTGACCTCGGATCAGGTAGGGATACCCGCTGAACTTAAGCATATCAATAAGCGGAGGAAAAGAAACCAACAGGGATTGCCTCAGTAACGGCGAGTGAAGCGGCAACAGCTCAAATTTGAAATCTGGCCTCTTTGGGGCCCGAGTTGTAATTTGTAGAGGATGTTTTGGGTACCGCGCCGGTTTAAATTTCTTGGAACAGAATGTCAGAGAGGGTGAGAATCCCGTCTTGGACCGGCGTAGGGCCCGTGTAAAACTCCTTCGACGAGTCGAGTTG
>A0474
ATGCGATAAGTAATGTGAATTGCAGAATTCAGTGAATCATCGAATCTTTGAACGCACATTGCGCCCCTTGGTATTCCGGGGGGCATGCCTGTTCGAGCGTCATTACAACCCTCAAGCCTGGCTTGGTGTTGGGCCTCGCCGTTTTGGCGGGCCTTAAAATCAGTGGCAGTGCCGTCGAGGCCCTAAGCGTAGTAAACATCCTCGCTATAGGAGCCTAGCGGCCGCTTGCTATAAACCCCCATTTTCCAAGTTTGACCTCGGATCAGGTAGGGATACCCGCTGAACTTAAGCATATCAATAAGCGGAGGAAAAGAAACCAACAGGGATTCCCCCAGTAGTGGCGAACGAAGAGGGAAAAGCTCAAGTTTGAAATCCGGCTTGCCGGAGTTGTAAGCTCAAGAAGTGTGGTCGATGTTGCCCTGGCTCAATTTCCTTGGAACAGGAAGTCTCAGAGGGTGAGAACCCCGTACTTGGCCGAGGGACCTTCATCTTTGCGCCTCACGAT
>A0475
ATGCGATAAGTAATGTGAATTGCAGAATTCAGTGAATCATCGAATCTTTGAACGCACATTGCGCCCCTTGGTATTCCGGGGGGCATGCCTGTTCGAGCGTCATTACATCCCTCAAGCCTGGCTTGGTATTGGGCTTCGCCGGTTTGGCGGGCCTTAAAATCAGTGGCGGTGCTGTCAAGGCCCTGAGCGTAGTACATATCCTCGCTATAGGACCTGGCGGACGCTAGCTATAAACCCCCATTCTTCTAGTTTGACCTCGGATCAGGTAGGGATACCCGCTGAACTTAAGCATATCAATAAGCGGAGGAAAAGAAACCAACAGGGATTGCCCTAGTAACGGCGAGTGAAGAGGCAAAAGCTCAGATTTGAAATCTGGCCCCGTTAGGGGTCCGAGTTGTAATCTGCAGATGGCGCTTTGGCAAGGCCTCCGGCTCCGAGTCCCCTGGGACAGGATGCCGCAGAGGGTGAGAG
>A0477
ATGCGATAAGTAATGTGAATTGCAGAATTTAGTGAATCATCGAATCTTTGAACGCACATTGCGCCCCTTGGTATTCCGAGGGGCATGCCTGTTCGAGCGTCATTACAACCCTCAAGCAATGCTTGGTATTGGGCTCCGCTGCTCACCTAGCGGGCCTTAAAATCAGTGGCAGTGCCATCAGGCCCTGAGCGCAGTAAATATCCTCGCTACAGGGACTTAGGTGGACGCTGGCCATCAACCCCTATTCTCTAAGTTTGACCTCGGATCAGGTAGGGATACCCGCTGAACTTAAGCATATCAATAAGCGGAGGAAAAGAAACCAACAGGGATTGCCTCAGTAACGGCGAGTGAAGCGGCAACAGCTCAAATTTGAAATCTGGCGGTCTGTGGCCGTCCGAGTTGTAATTTAGAGAAGTGTTTTCCGCGCCGGACCGTGTATAAGTCCCTTGGAATGGGGCGTCATAGAGGGTGAGAATCCCGTATGTGACTGGACTCCCGGTG
>A0481
ATGCGATAAGTAATGTGAATTGCAGAATTCAGTGAATCATCGAATCTTTGAACGCACATTGCGCCCTGTGGTATTCCGCAGGGCATGCCTGTTCGAGCGTCATTTACAACCAATCAAGCCTGGCTTGGTATTAGGGTGCGCATTTTGCGGTCCTTAAACGCAGTGGCAGTCTCGGCAGACCCCTGAGCGTAGTAAATTTTCTCGCTACTGGGCTCTGTCGGCGGCTCGCCAAAACCCCTCGTCTTATCAGGTTGACCTCGGATCAGGTAGGGATACCCGCTGAACTTAAGCATATCAATAAGCGGAGGAAAAGAAACCAACAGGGATTGnCCTAGTAACGGCGAGTGAAGCGGCAATTGCTCAAATTTGAAATCTGGTCTTCGGGCCCGAGTTGTAATTTGTAGAGGAAGCTTCGGTGAAGGTGTTTGGCCCAAGTCCCCTGGAACGGGACGTCATAGAGGGTGAGAACCCCGTTCGGCCGCGCACCCTAA
>A0483
ATGCGATAAGTAATGTGAATTGCAGAATTCAGTGAATCATCGAATCTTTGAACGCACATTGCGCCCTGTGGTATTCCGCAGGGCATGCCTGTTCGAGCGTCATTTACAACCAATCAAGCCTGGCTTGGTATTAGGGTGCGCATTTTGCGGTCCTTAAACGCAGTGGCAGTCTCGGCAGACCCCTGAGCGTAGTAAATTTTCTCGCTACTGGGCTCTGTCGGCGGCTCGCCAAAACCCCTCGTCTTATCAGGTTGACCTCGGATCAGGTAGGGATACCCGCTGAACTTAAGCATATCAATAAGCGGAGGAAAAGAAACCAACAGGGATTGCCTCAGTAACGGCGAGTGAAGCGGCAACAGCTCAAATTTGAAATCTGGCCTCTTCGGGGCCCGAGTTGTAATTTGTAGAGGATGTTTTGGGTACCGCGCCGGTTTAAATTTCTTGGAACAGAATGTCAGAGAGGGTGAGAATCCCGTCTTGGACCGGCGTAGGGCCCGTGTAAAACTCCTTCGACG
>A0484
ATGCGATAAGTAATGTGAATTGCAGAATTCAGTGAATCATCGAATCTTTGAACGCACATTGCGCCCCTTGGTATTCCGGGGGGCATGCCTGTTCGAGCGTCATTACAACCCTCAAGCCTGGCTTGGTGTTGGGCGCCGCCGTTTTGGCGGGCCTTAAAATCAGTGGCAGTGCCGTCGAGGCCCTAAGCGTAGTAAACATCCTCGCTATAGGAGCCTAGCGGCCGCTTGCTATAAATCCCCATTTTCCAAGTTTGACCTCGGATCAGGTAGGGATACCCGCTGAACTTAAGCATATCAATAAGCGGAGGAAAAGAAACCAACAGGGATTGCCTCAGTAACGGCGAGTGAAGCGGCAATTGCTCAAATTTGAAATCTGGTCTCCGAAGTCCGAACTGTAATTTGTAGAGGAAGCTTCGGTGATGGTACCTTCCCAAGTCCCCTGGAACGGGACGTCATAGAGGGTGAGAACCCCGTCCGGTTAGGAACCTGACCCATGTGATGCTCCTTCGACGAGTC
>A0485
ATGCGATAAGTAATGTGAATTGCAGAATTTAGTGAATCATCGAATCTTTGAACGCACATTGCGCCCTTTGGTATTCCGAGGGGCATGCCTGTTCGAGCGTCATTACAACCCTCAAGCAATGCTTGGTATTGGGCTCCGCTGCTCACCTAGCGGGCCTTAAAATCAGTGGCGGTGCCGTCGGGCCCTGAGCGTAGTAAATATCCTCGCTATAGGGACTCGGTGGACGCTGGCCATCAACCCCCAACTCTCTAAGTTTGACCTCGGATCAGGTAGGGATACCCGCTGAACTTAAGCATATCAATAAGCGGAGGAAAAGAAACCAACAGGGATTGCCCTAGTAACGGCGAGTGAAGCGGCAACAGCTCAAATTTGAAATCGGGCAACCGAGTTGTAATTTGCAGAGGATGCTTCTGGCAATGCCGCACCCAAGTCCCATTGAATAGGGCACCAGTGAGGGTAAAAGTCCCATGCGGTGTAGGCTGCGCTAGT
>A0486
ATGCGATAAGTAATGTGAATTGCAGAATTCAGTGAATCATCGAATCTTTGAACGCACATTGCGCTCCTTGGTATTCCGGGGAGCATGCCTGTTCGAGCGTCATTACAGCCCTCAAGCTCTGCTTGGTCTTGGGCAGCACTGGTAACGGTGCGCCTTAATATCAGTGGCGGCGTTGCTCAGCTCCAAGCGTAGTAAACTTCTCGCTATGGATGTGTGGGTGACTCTTGCCACAAACCCCCAAACCCATCAAAGGTTGACCTCGGATCAGGTAGGGATACCCGCTGAACTTAAGCATATCAATAAGCGGAGGAAAAGAAACCAACAGGGATTGCCCTAGTAACGGCGAGTGAAGAGGCAAAAGCTCAGATTTGAAATCTGGCCCCGTTAGGGGTCCGAGTTGTAATCTGCAGATGGCGCTTTGGCAAGGCCCCCGGCTCCGAGTCTCCTGGGACGGGATGCCGCAGAGGGTGAGAGCCCCGTGTAC
>A0487
ATGCGATnnGTAATGTGAATTGCAGATnTTCAGTGAATCATCGAATCTTTGAACGCACATTGCGCCCCTTGGTATTCCGAGGGGCATGCCTGTTCGAGCGTCATTACAACCCTCAAGCACTGCTTGGTGTTGGGCCCCGCTGGCAGCGGCGGGCCTTAAAATCAGTGGCGGTGCCGTCGGGnCCTGAGCGTAGTAAACCTCCTCGCTACAGGGACTCGGTGGACGCTGGCCATCAACCCCCCACTCTCTCAGTTTGACCTCGGATCAGGCAGGGATACCCGCTGAACTTAAGCATATCAATAAGCGGAGGAAAAGAAACCAACAGGGATTGCCCTAGTAACGGCGAGTGAAGCGGCAACAGCTCAAATTTGAAATCTGGCTCTTTCAGGGTCCGAGTTGTAATTTGTAGAAGATGCTTCGGGTGTGGCTCCGGTCTAAGTTCCTTGGAACAGGACGTCATAGAGGGTGAGAGCCCCGTATCGTTGGCGACCAAGCCTG
>A0488
ATGCGATAAGTAATGTGAATTGCAGAATTTAGTGAATCATCGAATCTTTGAACGCACATTGCGCCCCTTGGTATTCCGAGGGGCATGCCTGTTCGAGCGTCATTACAACCCTCAAGCAATGCTTGGTATTGGGCTCCGCTGCTCACCTAGCGGGCCTTAAAATCAGTGGCGGTGCCGTCAGGCCCTGAGCGCAGTAAATATCCTCGCTACAGGGACTTGGTAGACGCTGGCCATCAACCCCCCACTCTCTAAGTTTGACCTCGGATCAGGTAGGGATACCCGCTGAACTTAAGCATATCAATAAGCGGAGGAAAAGAAACCAACAGGGATTGCCCTAGTAACGGCGAGTGAAGCGGCAACAGCTCAAATTTGAAATCTGGCCTCTCTGGTCGTCCGAGTTGTAGTCTGGAGAAGCGTTTTCCGTGTTGGACCGTGTACAAGTCCCTTGGAACAGGGCGTCATAGAGGGTGAGAATCCCGTCTTTGACACGGACCGCCAATGCT
>A0490
ATGCGATAAGTAATGTGAATTGCAGAATTTAGTGAATCATCGAATCTTTGAACGCACATTGCGCCCCTTGGTATTCCGAGGGGCATGCCTGTTCGAGCGTCATTACAACCCTCAAGCAATGCTTGGTATTGGGTCCCGCTACTTACCTAGCGGGCCTTAAAATCAGTGGCGGTGCCGCCAGGCCCTGAGCGCAGTAAATATCCTCGCTACAGGGACTCGGTGGACGCTGGCCATCAACCCCAACTCTCTCTAAGTTTGACCTCGGATCAGGTAGGGATACCCGCTGAACTTAAGCATATCAATAAGCGGAGGAAAAGAAACCAACAGGGATTGCCCCAGTAACGGCGAGTGAAGCGGCAAGAGCTCAAATTTGAAATCTGACCTTCTGGTCCGAATTGTAATTTGTAGAGGATGCTTCGAACGTGGTCTGGTCTAAGTTCCTTGGAACAGGACGTCAAAGAGGGTGAGAATCCCGTATGTGACTAGGTGCCTAAGTTC
>A0491
ATGCGATAAGTAATGCGAATTGCAGAATTCAGTGAATCATCGAATCTTTGAACGCATATTGCGCCCTTTGGTATTCCGAGGGGCATGCCTGTTCGAGCGTCATTATAACCCATCTAGCCTTGCTAGGTATTAGGCCTCGCTAGTGAGCGGACCTTAACTCTAGTGGCGGTGCTCTCAGGCTCTACGCGTAGTAATTCTCCTCGCGATAGAGCCTTCGAGGGCCCTAGCCATCAACCTCACTTTCGTAGGTTGACCTCGGATCAGGTAGGGATACCCGCTGAACTTAAGCATATCAATAAGGCGAGGAACAGAAACCAACAGGGATTCCCCCAGTAGTGGCGAATGAAGCGGGAAGAGCTCAAGTTTGAAATCCGGCCCAGGTCGGAGTTGTAAGCTGAAGAGGTCTCGACCGATGTGGCCTGGGTCCAATTCCCTTGGGATAGGGAGTCATGG
>A0492
ATGCGATAAGTAATGTGAATTGCAGAATTCAGTGAATCATCGAATCTTTGAACGCAnATTGCGCCCTTTGGTATTCCGAGGGGCATGCCTGTTCGAGCGTCATTACAACCCTCAAGCAATGCTTGGTATTGGGTCCCGCTACTTACCTAGTGGGCCTTAAAATCAGTGGCGGTGCCGCCAGGCCCTGAGCGCAGTAAATATCCTCGCTACAGGGACTCGGTGGACGCTGGCCATCAACCCCAACTCTCTCTAAGTTTGACCTCGGATCAGGTAGGGATACCCGCTGAACTTAAGCATATCAATAAGCGnAGGAAAAGAAGCCAACAGGGATTGCCTCAGTAACGGCGAGTGAAGCGGCAACAGCTCAAATTTGAAATCTGGCCTCGGGTCCGAATTGTAATTTGTAGAAGATGCTTCAGGTGTGGCTCCGGTCTAAGTTCCTTGGAACAGGACGTCATAGAGGGTGAGAGCCCCGTATGTGTTGGATACCAAT
>A0494
ATGCGATAAGTAATGTGAATTGCAGAATTTAGTGAATCATCGAATCTTTGAACGCACATTGCGCCCCTTGGTATTCCGAGGGGCATGCCTGTTCGAGCGTCATTACAACCCTCAAGCAATGCTTGGTATTGGGTCCCGCTACTTACCTAGCGGGCCTTAAAATCAGTGGCGGTGCCGCCAGGCCCTGAGCGCAGTAAATATCCTCGCTACAGGGACTCGGTGGACGCTGGCCATCAACCCCAACTCTCTCTAAGTTTGACCTCGGATCAGGTAGGGATACCCGCTGAACTTAAGCATATCAATAAGCGGAGGAAAAGAAACCAACAGGGATTGCCTCAGTAACGGCGAGTGAAGCGGCAATTGCTCAAATTTAAAATCTGACTTGCCTCAAGTCCGAATTGTAATTTGTAGAGGATGCTTCGGTAAAAGTACTGGCCCAAGTCCCCTGGAATGGGATGTCATAGAGGGTGAGAACCCCGTCGGTCGCGTACTTGAA
>A0495
ATGCGATAAGTAATGTGAATTGCAGAATTTAGTGAATCATCGAATCTTTGAACGCACATTGCGCCCCTTGGTATTCCGAGGGGCATGCCTGTTCGAGCGTCATTACAACCCTCAAGCAATGCTTGGTATTGGGCTCCGCTGCTCACCTAGCGGGCCTTAAAATCAGTGGCAGTGCCATCAGGCCCTGAGCGCAGTAAATATCCTCGCTACAGGGACTTAGGTGGACGCTGGCCATCAACCCCTATTCTCTAAGTTTGACCTCGGATCAGGTAGGGATACCCGCTGAACTTAAGCATATCAATAAGCGGAGGAAAAGAAACCAACAGGGATTACCCTAGTAACGGCGAGTGAAGCGGTAACAGCTCAAATTTAAAATCTGGCCTGTATGGGTCCGAGTTGTAATTTGTAGAGGATGTTTCGGGCAAAGCAGTGGTTTAAGTTTCTTGGAACAGAACGTCATAGAGGGTGAGAATCCCGTCTAGAACCAAGCGCCGCGTCCATGTG
>A0496
ATGCGATAAGTAATGTGAATTGCAGAATTCAGTGAATCATCGAATCTTTGAACGCACATTGCGCCCCTTGGTATTCCGAGGGGCATGCCTGTTCGAGCGTCATTATAACCACTCAAGCCTGGCTTGGTATTGGGGTGCGCGGTCTCGCGGCTCCTAAAATCAGTGGCGGTGCCATCTGGCTCTAAGCGTAGTAATTCTTCTCGCTCCAGGGCTCGGTGGTCTCCTGCCAGAACCCCCCATATTCTAAGGTTGACCTCGGATCAGGTAGGGATACCCGCTGAACTTAAGCATATCAATAAGCGGAGGAAAAGAAACCAACAGGGATTGCCTCAGTAACGGCGAGTGAAGCGGCAACAGCTCAAATTTGAAATCTGGCCTCTGGTCCGAGTTGTAATTTGTAGAAGATGCTTTGGGTGAGGCTCTGGTCTAAGTTCCTTGGAACAGGACGTCACAGAGGGTGAGAATCCCGTACGTGGCCGGTAGCCTTCGCCTATGT
>A0497
ATGCGATAAGTAATGTGAATTGCAGAATTCAGTGAATCATCGAATCTTTGAACGCACATTGCGCCCCTTGGTATTCCGGGGGGCATGCCTGTTCGAGCGTCATTTCAACCCTCAAGCTCTGCTTGGTATTGGGCCCTGTCGGTAACACGACAGGCCTTAAAGTCAGTGGCGGCGCCGTTGGGTCCTGAACGTAGTAATATATTTCGTTACAGGTGTCCAGCGTGCTTCTGCCATTAAACCCCCAATTTCTATGGTTGACCTCGGATCAGGTAGGGATACCCGCTGAACTTAAGCATATCAATAAGCGGAGGAAAAGAAACCAACAGGGATTGCCTCAGTAACGGCGAGTGAAGCGGCAAAAGCTCAAATTTGAAATCTGGCTCTTTCAGAGTCCGAGTTGTAATTTGTAGAAGATGTTTCGAGTGTGGCTCCGGTCTAAGTTCCTTGGAACAGGACGTCATAGAGGGTGAGAATCCCGTGTCTAGGTGGnTGCCTTTGCCATGTGTAGC
>A0499
TATGCGATAAGTAATGTGAATTGCAGAATTTAGTGAATCATCGAATCTTTGAACGCACATTGCGCCCCTTGGTATTCCGAGGGGCATGCCTGTTCGAGCGTCATTACAACCCTCAAGCAATGCTTGGTATTGGGTCCCGCTACTTACCTAGCGGGCCTTAAAATCAGTGGCGGTGCCGCCAGGCCCTGAGCGCAGTAAATATCCTCGCTACAGGGACTCGGTGGACGCTGGCCATCAACCCCAACTCTCTCTAAGTTTGACCTCGGATCAGGTAGGGATACCCGCTGAACTTAAGCATATCAATAAGCGGAGGAAAAGAAACCAACAGGGATTGCCCCAGTAACGGCGAGTGAAGCGGCAACAGCCCAAATTTTAAATCTGGCCTCGGCCCGAGTTGTAATTTGCAGAGGATGCTTTTGGCGCGGTGCCTTCTAAGTTCCCTGGAATGGGATGCCATAGAGGGTGAGAGCCCCGTACCGTTGGCGACCAAGCCTGTGTAAG
>A0501
ATGCGATAAGTAATGCGAATTGCAGAATTCAGTGAATCATCGAATCTTTGAACGCATATTGCGCCCTTTGGTATTCCGAGGGGCATGCCTGTTCGAGCGTCATTATAACCCATCTAGCCTTGCTAGGTATTAGGCCTCGCTAGTGAGCGGACCTTAACTCTAGTGGCGGTGCTCTCAGGCTCTACGCGTAGTAATTCTCCTCGCGATAGAGCCTTCGAGGGCCCTAGCCATCAACCTCACTTTCGTAGGTTGACCTCGGATCAGGTAGGGATACCCGCTGAACTTAAGCATATCAATAAGCGGAGGAAAAGAAACTAACAAGGATTCCCCTAGTAACGGCGAGTGAAGCGGGAAAAGCTCAAATTTAAAATCTGGCTGTCTTAGATAGTCCGAGTTGTAATCTGGAGAAGTGTTTTCTGCGCTGGACCGTGTACAAGTCTCTTGGAATAGAGCGTCATAGAGGGTGAGAATCCCGTCTTTGACACGGACTACCAGGGCTATA
>A0502
ATGCGATAAGTAATGCGAATTGCAGAATTCAGTGAATCATCGAATCTTTGAACGCATATTGCGCCCTTTGGTATTCCGAGGGGCATGCCTGTTCGAGCGTCATTATAACCCATCTAGCCTTGCTAGGTATTAGGCCTCGCTAGTGAGCGGACCTTAACTCTAGTGGCGGTGCTCTCAGGCTCTACGCGTAGTAATTCTCCTCGCGATAGAGCCTTCGAGGGCCCTAGCCATCAACCTCACTTTCGTAGGTTGACCTCGGATCAGGTAGGGATACCCGCTGAACTTAAGCATATCAATAAGCGGAGGAAAAGAAACCAACAGGGATTGCCCTAGTAACGGCGAGTGAAGCGGCAACAGCCCAAATTTTAAATCTGGCTTCGGCCCGAGTTGTAATTTGCAGAGGATGCTTTTGGCGCGGTGCCTTCTAAGTTCCCTGGAACGGGACGCCATAGAGGGTGAGAGCCCCGTATCGTTGGCGACCAAGCCTGTGTAAAGCTCCTTCGACGAGT
>A0503
ATGCGATAAGTAATGTGAATTGCAGAATTCAGTGAATCATCGAATCTTTGAACGCACATTGCGCCCCTTGGTATTCCGGGGGGCATGCCTGTTCGAGCGTCATTACATCCCTCAAGCCTGGCTTGGTATTGGGCTTCGCCGGTTTGGCGGGCCTTAAAATCAGTGGCGGTGCTGTCAAGGCCCTGAGCGTAGTACATATCCTCGCTATAGGACCTGGCGGACGCTAGCTATAAACCCCCATTCTTCTAGTTTGACCTCGGATCAGGTAGGGATACCCGCTGAACTTAAGCATATCAATAAGCGGAGGAAAAGAAACCAACAGGGATTACCCTAGTAACGGCGAGTGAAGCGGTAACAGCTCAAATTTAAAATCTGGCCTGTATGGGTCCGAGTTGTAATTTGTAGAGGATGTTTCGGGCAAAGCAGTGGTTTAAGTTTCTTGGAACAGAACGTCATAGAGGGTGAGAATCCCGTCTAGAACCAAGCGCCGCGTCCATGTGAAACTCCTTCGACGAGTCGT
>A0504
ATGCGATAAGTAATGTGAATTGCAGAATTCAGTGAATCATCGAATCTTTGAACGCACATTGCGCCCCTTGGTATTCCGGGGGGCATGCCTGTTCGAGCGTCATTACAACCCTCAAGCCTGGCTTGGTGTTGGGCCTCGCCGTTTTGGCGGGCCTTAAAATCAGTGGCGGTGCTGTCGAGGCCCTGAGCGTAGTACATACCCTCGCTATAGGACCCGGCGGACGCTAGCTATAAACCCCCACTTTCTTAGTTTGACCTCGGATCAGGTAGGGATACCCGCTGAACTTAAGCATATCAATAAGCGGAGGAAAAGAAACCAACAGGGATTGCCTCAGTAACGGCGAGTGAAGCGGCAACAGCTCAAATTTGAAATCTGGCCCCCTCGGGGTCCGAGTTGTAATTTGTAGAGGATGTTTTGGGTACCGCGCCGGTTTAAATTTCTTGGAACAGAATGTCAGAGAGGGTGAGAATCCCGTCTTGGACCGGTGTAGGGCTCGTGTAAAACTCCTTCGACGAGTCGAGTTGTTTGGGAATG
>A0505
ATGCGATAAGTAATGTGAATTGCAGAATTCAGTGAATCATCGAATCTTTGAACGCACATTGCGCCCCTTGGTATTCCGGGGGGCATGCCTGTTCGAGCGTCATTACAnCCCTCAAGCCTGGCTTGGTATTGGGCTTCGCCGnTTGGGCGGGCCTTAAAATCAGTGGCGGTGCTGTCnAGGCCCTnAGCGTAGTACATATCCTCGCTATAGGGACCTGGCGnACnCTAGCTATAAACCCCCCATTCTTCTAGTTTGACCTCGGATCAGGTAGGGATACCCGCTGAACTTAAGCATATCAATAAGCGGAGGAAAAGAAACCAACAAGGATTCCCTCAGTAACGGCGAGTGAAGTGGGAAGAGCTCAAATTTAAAATCTGGCTTATGCCCGAGTTGTATTCTATAGAAGTGTTTTCCTTTGAGTACCGAGATACAAGTCTTCTGGAAAGAAGCATCATAGAGGGTGAGAATCCCGTCCATGATC
>A0507
ATGCGATAAGTAATGTGAATTGCAGAATTTAGTGAATCATCGAATCTTTGAACGCACATTGCGCCCTTTGGTATTCCGAGGGGCATGCCTGTTCGAGCGTCATTACAACCCTCAAGCAATGCTTGGTATTGGGCCCCGCTGCTCACCTAGCGGGCCTTAAAATCAGTGGCGGTGCCGTCGGGCCCTGAGCGTAGTAAATATCCTCGCTATAGGGACTCAGTGGACGCTGGCCATCAACCCCCAACTCTCCAAGTTCGACCTCGGATCAGGTAGGGATACCCGCTGAACTTAAGCATATCAATAAGGCGAGGAACAGAAACCAACAGGGATTCCCCCAGTAGTGGCGAACGAAGAGGGAAAAGCTCAAGTTTGAAATCTGGTTTACCAGAGTTGTAAGCTCAAGAAGCGTGGTCGATGTTGCCCTGGCTCAATTTCCTTGGAACAGGAAGTCTCAGAGGGTGAGAACCCCGTGTGCGGCCGAGGGACCTTCATCCTTGC
>A0508
ATGCGATAAGTAATGTGAATTGCAGAATTTAGTGAATCATCGAATCTTTGAACGCACATTGCGCCCTTTGGTATTCCGAGGGGCATGCCTGTTCGAGCGTCATTACAACCCTCAAGCAATGCTTGGTATTGGGCTCCGCTGCTCACCTAGCGGGCCTTAAAATCAGTGGCGGTGCCGTCGGGCCCTGAGCGTAGTAAATATCCTCGCTATAGGGACTCAGTGGACGCTGGCCATCAACCCCCAACTCTCCAAGTTTGACCTCGGATCAGGTAGGGATACCCGCTGAACTTAAGCATATCAATAAGCGGAGGAAAAGAAACCAACAGGGATTGCCTCAGTAACGGCGAGTGAAGCGGCATCAGCTCAAATTTGAAATCTGGCTTCGGCCCGAGTTGTAATTTGTAGAGAATGTTTCGGGCGTGGTCCGGTCTAAGTTCCTTGGAACAGGACGTCACAGAGGGTGAGAATCCCGTGTGATCGGGTGCCGCAGTCCATGTG
>A0509
ATGCGATAAGTAATGTGAATTGCAGAATTTAGTGAATCATCGAATCTTTGAACGCACATTGCGCCCTTTGGTATTCCGAGGGGCATGCCTGTTCGAGCGTCATTACAACCCTCAAGCAATGCTTGGTATTGGGCTCCGCTGCTCACCCAGCGGTCCTTAAAATCAGTGGCGGTGCCGTCGGGCCCTGAGCGCAGTAAATATCCTCGCTACAGGGACTCGGTGGACGCTGGCCATCTAACCCCCCTACTCTCTAAGTTTGACCTCGGATCAGGTAGGGATACCCGCTGAACTTAAGCATATCAATAAGGCGAGGAACAGAAACCAACAGGGATTCCCCCAGTAGTGGCGAACGAAGAGGGAAAAGCTCAAGTTTGAAATCCGGCTCGCCGGAGTTGTAAGCTCAAGAAGTGTGGTCGACGTTGCCCCGGCTCAATTTTCCTTGGAACAGGAAGTCTCAGAGGGTGAGAACCCCGTACTTGGCCGAGGGACCTTCGTCTTTGCGCCTCACGATCT
>A0511
ATGCGATAAGTAATGTGAATTGCAGAATTCAGTGAATCATCGAATCTTTGAACGCACATTGCGCCCCTTGGTATTCCGGGGGGCATGCCTGTTCGAGCGTCATTACAACCCTCAAGCCTGGCTTGGTGTTGGGCGCCGCCGTTTTGGCGGGCCTTAAAATCAGTGGCAGTGCCGGCGAGGCCCTAAGCGTAGTAAACATCCTCGCTATAGGAGCCTAGCGGTCGCTTGCTATGAACCCCCATTTTCCAAGTTTGACCTCGGATCAGGTAGGGATACCCGCTGAACTTAAGCATATCAATAAGCGGAGGAAAAGAAACCAACAGGGATTGCCCTAGTAACGGCGAGTGAAGCGGCAATGGCTCAAATTTGAAATCTGGTCCTCTTAGGGCCCGAATTGTAATTTGTAGAGGAAGCTTCGGTGAAGGTACTGACTCAAGTCCCCTGGAACGGGATGTCATAGAGGGTGAGAACCCCGTCCGGTTAAGTCCTAAACCTTGTGTTGCTCCTTCGACGA
>A0513
ATGCGATAAGTAATGTGAATTGCAGAATTCAGTGAATCATCGAATCTTTGAACGCACATTGCGCCCCTTGGTATTCCGAGGGGCATGCCTGTTCGAGCGTCATTATAACCACTCAAGCCTGGCTTGGTATTGGGGTGCGCGGTCTCGCGGCCCCTAAAATCAGTGGCGGTGCCATCTGGCTCTAAGCGTAGTAATTCTTCTCGCTCCAGGGCTCGGTGGTCTCCTGCCAGAACCCCCCATATTCTAAGGTTGACCTCGGATCAGGTAGGGATACCCGCTGAACTTAAGCATATCAATAAGCGGAGGAAAAGAAACCAACAGGGATTGCCTCAGTAACGGCGAGTGAAGCGGCAACAGCTCAAATTTGAAATCTGGCCTAGGGTCCGAGTTGTAATTTGTAGAGGATGCTTTTGGTGAGGTGCCTTCTGAGTTCCCTGGAACGGGACGCCACAGAGGGTGAGAGCCCCGTCTGGCTGGCCACCGAGCCTCTGTAAAG
>A0514
ATGCGATAAGTAATGnGAATTGCAGAATTCnGTGAATCATCGAATCTTTGAACGCACATTGCGCCCCTTGGTATTCCGGGGGGCATGCCTGTTCGAGCGTCATTACAACCCTCAAGCCTGGCTTGGTnTTGGGCTTCGCCGTTTGGGCGGGCCTTAAAATCAGTGGCGGTGCnGTCGAGGCCCTnAGCGTAGTACATAnCCTCGCTATAGGnnCCGGCGnACnCTGGCTATAAACCCCCATTTCTCTAAGTTTGACCTCGGATCAGGTAGGGATACCCGCTGAACTTAAGCATATCAATAAGCGGAGGAAAAGAAACCAACAGGGATTGCCTCAGTAACGGCGAGTGAAGCGGCAACAGCTCAAATTTGAAATCTGGCTCTTTCAGGCTCCGAGTTGTAATTTGTAGAGGATGCTTTTGGTGAGGTGCCGCCCGAGTTCCCTGGAACGGGACGCCACAGAGGGTGAGAGCCCCGTCTGGCTGGCCACCGAGCCTCTGTAAAGCTCCTTCGACGAGTCG
>A0515
ATGCGATAAGTAATGTGAATTGCAGAATTCAGTGAATCATCGAATCTTTGAACGCACATTGCGCCCTGTGGTATTCCGCAGGGCATGCCTGTTCGAGCGTCATTTACAACCAATCAAGCCTGGCTTGGTATTAGGGTGCGCATTTTGCGGTCCTTAAACGCAGTGGCAGTCTCGGCAGACCCCTGAGCGTAGTAAATTTTCTCGCTACTGGGCTCTGTCGGCGGCTCGCCAAAACCCCTCGTCTTATCAGGTTGACCTCGGATCAGGTAGGGATACCCGCTGAACTTAAGCATATCAATAAGCGGAGGAAAAGAAACCAACAGGGATTGCCTCAGTAACGGCGAGTGAAGCGGCAACAGCTCAAATTTGAAAGCTGCCAACCGGCCGCATTGTAATTTGTAGAAGATGCTTTGGGCGCCGGCCTAGTCTAAGTTCCTTGGAACAGGACGTCACAGAGGGTGAGAATCCCGTACGTGGCTAGGCTTAACCCCGTGT
>A0517
ATGCGATAAGTAATGTGAATTGCAGAATTCAGTGAATCATCGAATCTTTGAACGCACATTGCGCTCCCTGGTATTCCGGGGAGCATGCCTGTTCGAGCGTCATTACAACCCTCAAGCACTGCTTGGTATTGGGCGTCATCAGCGATGATGAGCCTTAAAGTTAATGGCGGCACTGCCTAGCTCTAAGCGTAGTAAATCTCTCGCTACAGAGTCCTGGAAGGCGCCTGCCCTCAGCCATAATTATCTCGTGGTTGACCTCGGATCAGGTAGGGATACCCGCTGAACTTAAGCATATCAATAAGCGGAGGAAAAGAACTAACAAGGATTACCCCAGTAACGGCGAGTGAAGCGGTAACAGCTCAAATTTGTAATCTGGCCGGTCCCCGGTCCGAGTTGTAATCTGTAGAGCTGTCACTGTGCCAGTCCTCTCATGAGTCCATTGGAATATGGCGT
>A0518
ATGCGATAAGTAATGTGAATTGCAGAATTCAGTGAATCATCGAATCTTTGAATGCACATTGCGCTCCCTGGTATTCCGGGGAGCATGCCTGTTCGAGCGTCATTACAACCCTCAAGCGCTGCTTGGTATTGGGCGTCATCAGCGATGATGGGCCTTAAAGTTAATGGCGGCACTGCCTAGCTCTAAGCGTAGTAAATCTCTCGCTACAGAGTCCTGGAAGGCGCCTGCCCTCAGCCATAATTATCTCGTGGTTGACCTCGGATCAGGTAGGGATACCCGCTGAACTTAAGCATATCAATAAGGCGAGGAACAGAAACCAACAGGGATTCCCCTAGTAGTGGCGAATGAAGCGGGAAAAGCTCAAGTTTGAAATCTGGCGGGTGACCTCCAGAGTTGTAAGCTGAAGAGGGTTTGACCGACGTGGCCTGGGCCCAATTCCCTTGGGACAGGGAGTCAAGGAGGGTGAGAACCCCGTGTGCGGCTCG
>A0519
ATGCGATAAGTAATGTGAATTGCAGAATTCAGTGAATCATCGAATCTTTGAACGCACATTGCGCTCCTTGGTATTCCGAGGAGCATGCCTGTTCGAGCGTCATTACAACCCTCAAGCGCTGCTTGGTGTTGGGCGTCACCAGCGATGGTGAGCCTCAAAGCTAGTGGCGGCACCGCCTGGCTCTAAGCGTAGTAAATCTCTCGCTACAGAGGCCTGGTGGGCGCCTGCCCTCAGTCCAATTTTCTCGTGGTTGACCTCGGATCAGGTAGGGATACCCGCTGAACTTAAGCATATCAATAAGCGGAGGAAAAGAAACCAACAGGGATTGCCTCAGTAACGGCGAGTGAAGCGGCAACAGCTCAAATTTGAAATCTGGCCTCTAGGGCCCGAGTTGTAATTTGTAGAGGATGCTTTGGGTACCGCCCCGGTTTAAATTCTTGGAACAGAATGTCAAAGAGGGTGAGAATCCCGTCTTGGACCGGCGGTAGGGCCTAT
>A0520
ATGCGATAAGTAATGTGAATTGCAGAATTCAGTGAATCATCGAATCTTTGAACGCACATTGCGCTCCTTGGTATTCCGAGGAGCATGCCTGTTCGAGCGTCATTACAACCCTCAAGCGCTGCTTGGTGTTGGGCGTCACCAGCGATGGTGAGCCTCAAAGCTAGTGGCGGCACCGCCTGGCTCTAAGCGTAGTAAACCTCTCGCTACAGAGGCCTGGTGGGCGCCTGCCCTCAGTCCAATTTTCTCGTGGTTGACCTCGGATCAGGTAGGGATACCCGCTGAACTTAAGCATATCAATAAGCGGAGGAAAAGAAACTAACAAGGATTCCCTTAGTAACGGCGAGTGAAGCGGGAAGAGCTCAAATTTAAAATCTGGCAGTCTTCGATTGTCCGAATTGTAATCTAGAGAAGCGTTTTCCGCGCTGGACTGTGTACAAGTTTCCTGGATACGGAACATCATAGAGGGTGAGAATCCCGTCTTTGA
>A0521
ATGCGATAAGTAATGTGAATTGCAGAATTCAGTGAATCATCGAATCTTTGAACGCACATTGCGCTCCTTGGTATTCCGAGGAGCATGCCTGTTCGAGCGTCATTACAACCCTCAAGCGCTGCTTGGTGTTGGGCGTCACCAGCGATGGTGAGCCTCAAAGCTAGTGGCGGCACCGCCTGGCTCTAAGCGTAGTAAACCTCTCGCTACAGAGGCCTGGTGGGCGCCTGCCCTCAGTCCAATTTTCTCGTGGTTGACCTCGGATCAGGTAGGGATACCCGCTGAACTTAAGCATATCAATAAGCGGAGGAAAAGAAACCAACAGGGATTACCTCAGTAACGGCGAGTGAAGCGGTAACAGCTCAAATTTGAAATCCGGTCCCCCCGGGGCTTGAGTTGTAATTTGCAGAGGATGCTCCGGCGAAGGTCCCGGCCGAAGTCCCCTGGAACGGGACGCCTTGGAGGGTGAGAGCCCCGTCGGCCGCGGGCCCCAGCCATATGTTGCACCT
>A0524
ATGCGATAAGTAATGTGAATTGCAGAATTCAGTGAATCATCGAATCTTTGAACGCACATTGCGCTCCTTGGTATTCCGAGGAGCATGCCTGTTCGAGCGTCATTACAACCCTCAAGCGCTGCTTGGTGTTGGGCGTCACCAGCGATGGTGAGCCTCAAAGCTAGTGGCGGCACCGCCTGGCTCTAAGCGTAGTAAACCTCTCGCTACAGAGGCCTGGTGGGCGCCTGCCCTCAGTCCAATTTTCTCGTGGTTGACCTCGGATCAGGTAGGGATACCCGCTGAACTTAAGCATATCAATAAGCGGAGGAAAAGAAACCAACCGGGATTGCCTCAGTAACGGCGAGTGAAGCGGCAAGAGCTCAAATTTGAAATCTGGCCCCTGTTTTCGGGGGTCCGAGTTGTAATTTGGAGAGGATGCTTCGGGCACGGTCCCGGTCTAAGTGCCCTGGAGCGGGCTGTCCGAGAGGGTGAGAATCCCGTCTGGGACCGGTGA
>A0525
ATGCGATAAGTAATGTGAATTGCAGAATTCAGTGAATCATCGAATCTTTGAACGCACATTGCGCTCCCTGGTATTCCGGGGAGCATGCCTGTTCGAGCGTCATTACAACCCTCAAGCGCTGCTTGGTATTGGGCGTCATCAGCGATGATGGGCCTTAAAGTTAATGGCGGCACTGCCTAGCTCTAAGCGTAGTAAATCTCTCGCTACAGAGTCCTGGAAGGCGCCTGCCCTCAGCCATAATTATCTCGTGGTTGACCTCGGATCAGGTAGGGATACCCGCTGAACTTAAGCATATCAATAAGCGGAGGAAAAGAAACTAACAAGGATTCCCCTAGTAACTGCGAGTGAAGCGGGAAGAGCTCAAATTTGAAATCTGGCGTCCTCTGGTCGTCCGAGTTGTAGTCTAGAGAGGCGTCnTCCGCGTTGGACCGTGTATAAGTCCTTTGGGATATGGTGTCATGGAGGGTGAGAACCCCGTACGTGACGTGGACTACCGTTG
>A0526
ATGCGATAAGTAATGTGAATTGCAGAATTCAGTGAATCATCGAATCTTTGAACGCACATTGCGCTCCTTGGTATTCCGAGGAGCATGCCTGTTCGAGCGTCATTACAACCCTCAAGCGCTGCTTGGTGTTGGGCGTCACCAGCGATGGTGAGCCTCAAAGCTAGTGGCGGCACCGCCTGGCTCTAAGCGTAGTAAATCTCTCGCTACAGAGGCCTGGTAGGCGCCTGCCCTCAGTCCAATCTTCTCGTGGTTGACCTCGGATCAGGTAGGGATACCCGCTGAACTTAAGCATATCAATAAGCGGAGGAAAAGAAACCAACAGGGATTACCTCAGTAACGGCGAGTGAAGCGGGAACAGCTCAAATTTAAAATCTGGTGGCCCTATAGTCATCCGAGTTGTAATTTAGAGAAGCGTCTTCCGCGCTGGACCATGCACAAGTCTCCTGGAATGGAGCGTCATAGAGGGTGAGAATCCCGTCTTTG
>A0527
ATGCGATAAGTAATGTGAATTGCAGAATTCAGTGAATCATCGAATCTTTGAACGCACATTGCGCTCCCTGGTATTCCGGGGAGCATGCCTGTTCGAGCGTCATTACAACCCTCAAGCGCTGCTTGGTATTGGGCGTCATCAGCGATGATGGGCCTTAAAGTTAATGGCGGCACTGCCTAGCTCTAAGCGTAGTAAATCTCTCGCTACAGAGTCCTGGAAGGCGCCTGCCCTCAGCCATAATTATCTCGTGGTTGACCTCGGATCAGGTAGGGATACCCGCTGAACTTAAGCATATCAATAAGCGGAGGAAAAGAAACCAACAGGGATTACCTCAGTAACGGCGAGTGAAGCGGTAACAGCTCAAATTTGAAATCTGGCTCAGGCCCGAGTTGTAATTTGCAGAGGATGCTTCTGGCGCGGTGCCTTCCAAGTCCCCTGGAACGGGTCGTCTTAGAGGTGAGAACCCCGTTTTTTGATGGGTTTTAATATCTTGGTCCTTCGACGAGTCG
>A0528
ATGCGATAAGTAATGTGAATTGCAGAATTTAGTGAATCATCGAATCTTTGAACGCACATTGCGCCCCTTGGTATTCCGAGGGGCATGCCTGTTCGAGCGTCATTACAACCCTCAAGCAATGCTTGGTATTGGGCTCCGCTGCTCACCTAGCGGACCTTAAAATCAGTGGCGGTGCCGTCGGGCCCTGAGCGTAGTAAGTAGTTTGGGAATGCAGCT
>A0530
ATGCGATAAGTAATGTGAATTGCAGAATTCAGTGAAnCATCGAATCTTTGAACGCACATTGCGCTCCCTGGTATTCCGGGGAGCATGCCTGTTCGAGCGTCATTACAACCCTCAAGCGCTGCTTGGTATTGGGCGTCATCAGCGATGATGGGCCTTAAAGTTAATGGCGGCACTGCCTAGCTCTAAGCGTAGTAAATCTCTCGCTACAGAGTCCCGGAAGGCGCCTGCCCTCAGCCATAATTATCTCGTGGTTGACCTCGGATCAGGTAGGGATACCCGCTGAACTTAAGCATATCAATAAGCGGAGGAAAAGAAACCAACAGGGATTGCCTCAGTAACGGCGAGTGAAGCGGCAAGAGCTCAAATTTGAAATCTGGCTCCTCTGGGGTCCGAGTTGTAATTTGGAGAGGATGCTTCGGGTGTGGCCTCCATCTAAGTGCCCTGGAACGGGCCGTCATGAGGGTGAGAATCCCGTCTGGGA
>A0532
ATGCGATAAGTAATGTGAATTGCAGAATTCAGTGAATCATCGAATCTTTGAACGCACATTGCGCCCGCCAGTATTCTGGCGGGCATGCCTGTCTGAGCGTCATTTCAACCCTCATGCCCCTAGGGCGTGGTGTTGGGGATCGGCCAAAGCCCGCAAGGGACGGCCGGCCCCTAAATCTAGTGGCGGACCCGTCGTGGCCTCCTCTGCGAAGTAGTAATATTCCGCATCGGAGAGCGATGAGCCCCTGCCGTTAAACCCCCAACTTTCTAAGGTTGACCTCAGATCAGGTAGGAATACCCGCTGAACTTAAGCATATCAATAAGCGGAGGAAAAGAAACCAACAGGGATTACCTCAGTAACGGCGAGTGAAGCGGTAACAGCTCAAATTTGAAATCGGGCTCTCTCAGGGTCCGAGTTGTAATTTGTAGAAGATGCTTTGGGCGTGGCCCTGGTCGAAGTTCCTTGGAACAGGACGTCATGGAGGGTGTGAATCCCGTACGTAACTAGGTG
>A0533
ATGCGATAAGTAATGTGAATTGCAGAATTCAGTGAATCATCGAATCTTTGAACGCACATTGCGCCCGCCAGCATTCTGGCGGGCATGCCTGTCCGAGCGTCATTTCAACCCTCAGGGAACCCCTTCGCGGGTGCGGGACCTGGTGTTGGGGTCCGGCCGCCCTGCGCGCGCCGCCCCCGAAATGCAGTGGCGACCTCGCCGCAGCCTCCCCTGCGTAGTAGCACAACCTCGCACCGGAGCGCGGAGACGGTCACGCCGTAAAACGCCCAACTTTCAAGAGTTGACCTCGGATCAGGTAGGAATACCCGCTGAACTTAAGCATATCAATAAGCGGAGGAAAAGAAACTAACAAGGATTCCCCTAGTAACTGCGAGTGAAGCGGCAACAGCTCAAATTTGAAATCTGGCCCTAGGCCCGAGTTGTAATCTGTAGAGGAAGCTTTTGGTGCGGCG
>A0534
ATGCGATAAGTAATGTGAATTGCAGAATTCAGTGAATCATCGAATCTTTGAACGCACATTGCGCCCGCCAGTATTCTGGCGGGCATGCCTGTTCGAGCGTCATTACAACCCTCAAGTCCCCTGTGGACTTGGTGTTGGGGACCGGCGACACGCAGCTGTGTTTTTCTCACAGTTGGTTCGCCGCCCCCTAAATGACTTGGCGGCCCCGTCTTAGGCTACCCCTCTGCGTAGTAGAACACACCTCGCAACAGGAAGCCCGGCGAATGGCCACTGCCGTAAAACCCCCCAACTTCTTTCAGAGTTGACCTCGAATCAGGTAGGAATACCCGCTGAACTTAAGCATATCAATAAGCGGAGGAAAAGAACCAACAGGGATTGCCCTAGTAACGGCGAGTGAAGCGGCAACAGCTCAAATTTGAAATCTGGCCTCGTCAGGGTCCGAG
>A0535
ATGCGATAAGTAATGTGAATTGCAGAATTCAGTGAATCATCGAATCTTTGAACGCACATTGCGCCCGCCAGCATTCTGGCGGGCATGCCTGTTCGAGCGTCATTTCAACCCTCGAGCCCGACTCTTCGGAGGACGGCTCGGCGTTGGGGACCGGCAGACTGCACTCCGCCTCCGGGCGAGGGACGCCGGCCCCGAAATTTAGTGGCGGCCCTTCGAGGCGACCTCTGCGTAGTAACTCACCTCGCACTGGGAAGATCGAAGCGGCCACGCCGTAAAACACCCAACTCTTTCAAGGTTGACCTCGAATCAGGTAGGACTACCCGCTGAACTTAAGCATATCAATAAGCGGAGGAAAAGAACCAACAGGGATTGCCCCAGTAACGGCGAGTGAAGCGGCAACAGCTCAAATTTGAAATCTGGCTTAGGGTCCGAGTTGTAATTTGTAGAGGATGCTTTCGGCAAGGTGCCTTCCGAGTTCCCTGGAATGGGACGC
>A0537
ATGCGATACGTAATGCGAATTGCAGATCTACCGTGAGTCATCGAATCTTTGAACGCACATAGCGCCCGCCAGTATTCTGGCGGGCATGCCTGTCCGAGCGTCATTTCAACCCTCGAACCCCTCCGGGGGGTCGGCGTTGGGGATCGGCCTCCTCTCACGGGGGCCGTCTCCGAAATACAGTGGCGGTCTCGCCGCAGCCTCTCCTGCGCAGTAGTTTGCACACTCGCATCGGGAGCGCGGCGCGTCCACAGCCGTTAAACACCCCAAACTTCTGAAATGTTGACCTCGGATCAGGTAGGGATACGCGCTGAACTTAAGCATATCAATAAGCGCAGGAAAAGAACCAACAGGGATTGCCCCAGTAACGGCGAGTGAAGCGGCAACAGCTCAAATTTGAAATCGGGCAACCGAATTGTAATTTGAAGAGGATCCTTCGGGCAACGTCGCCCCCAA
>A0538
ATGCGATAAGTAATGTGAATTGCAGAAnTCAGnGAATCATCGAATCTTTGAACGCACATTGCGCCCGCCAGTATTCTGGCGGGCATGCCTGTCCGAGCGTCATTTCAACCCTCGAACCCCTCCGGGGGGTCGGCGTTGGGGATCGGGAACCCCTAAGACGGGATCCCGGCCCCGAAATACAGTGGCGGTCTCGCCGCAGCCTCTCCTGCGCAGTAGTTTGCACAACTCGCACCGGGAGCGCGGCGCGTCCACGTCCGTAAAGCACCCAACTTTCTGAAATGTTGACCTCGGATCAGGTAGGAATACCCGCTGAACTTAAGCATATCAATAAGCGGAGGAAAAGAAACTAACAAGGATTCCCnTAGTAACTGCGAGTGAAGCGGGAAAAGCTCAAATTTGAAATCTGGCAGTTCTTGTAGCTGTCCGAGTTGTAATTTAGAGAAGTGTTGCCCGTGTTGGACCGTATATAAGTCC
>A0539
ATGCGATAnGTAATGTGAATTGCAGAATTCAGTGAATCATCGAATCTTTGAACGCACATTGCGCCCGCCAGTATTCTGGCGGGCATGCCTGTCCGAGCGTCATTTCAACCCTCGAGCCCCTAAGGGGGGTCGGCGTTGGGGATCGGCTGAGCCCTCGACGGCTCTGCCGGCCCCGAAATGCAGTGGCGGTCTCGCCGCAGCCTTTCCTGCGCAGTAGTTTGCACACTCGCAACGGGAGCGCGGCGCGACCACGGCCGTAAAACACCCAAACTTCTGAAAGGTTGACCTCGGATCAGGTAGGAATACCCGCTGAACTTAAGCATATCAATAAGCGGAGGAAAAGAAACCAACAGGGATTGCCTCAGTAACGGCGAGTGAAGCGGCAACAGCTCAAATTTGAAATCTGGCTTCGGCCCGAGTTGTAATTTGTAGAGGATGCTTTTGGTATGGTCCTTCTGA
>A0540
ATGCGATAAGTAATGTGAATTGCAGAATTCAGTGAATCATCGAATCTTTGAACGCACATTGCGCCCGCCAGTATTCTGGCGGGCATGCCTGTCCGAGCGTCATTTCAACCCTCGAACCCCTCCGGGGGGTCGGCGTTGGGGATCGGCCTCCTCTCACGGGGGCCGTCTCCGAAATACAGTGGCGGTCTCGCCGCAGCCTCTCCTGCGCAGTAGTTTGCACACTCGCATCGGGAGCGCGGCGCGTCCACAGCCGTTAAACACCCCAAACTTCTGAAATGTTGACCTCGGATCAGGTAGGAATACCCGCTGAACTTAAGCATATCAATAAGGCGAGGAACAGAAACCAACAGGGATTCCCCCAGTAGTGGCGAACGAAGAGGGAAAAGCTCAAGTTTGAAATCTGGTTTACCAGAGTTGTAAGCTCAAGAGGTGTGGCCGACGTCGCCGTGGCTCAATTTCCTTGGAACAGGAAGTCATAGAGGGTGAGAACCCCGTTGATAGCCGA
>A0541
ATGCGATAAGTAATGTGAATTGCAGAATTCAGTGAATCATCGAATCTTTGAACGCACATTGCGCCCGCCAGTATTCTGGCGGGCATGCCTGTCCGAGCGTCATTTCAACCCTCGAACCCCTCCGGGGGGTCGGCGTTGGGGATCGGCCTCCTCTCACGGGGGCCGTCTCCGAAATACAGTGGCGGTCTCGCCGCAGCCTCTCCTGCGCAGTAGTTTGCACACTCGCATCGGGAGCGCGGCGCGTCCACAGCCGTTAAACACCCCAAACTTCTGAAATGTTGACCTCGGATCAGGTAGGAATACCCGCTGAACTTAAGCATATCAATAAGCGGAGGAAAAGAAACTAACAAGGATTCCCCTAGTAACTGCGAGTGAAGCGGGAAAAGCTCAAATTTAAAATCTGGCGGTCTTTGGCCGTCCGAGTTGTAATTTAGAGAAGTGTTTTCCGCGCTGGACCGTGCACAAGTCTCCTGGAATGGAGCGTCATTGA
>A0542
ATGCGATAAGTAATGTGAATTGCAGAAnTCAGTGAATCATCGAATCTTTGAACGCACATTGCGCCCGCCAGTATTCTGGCGGGCATGCCTGTCCGAGnGTCATTTCAACCCTCGAACCACTCCGGGGGGTCGGCGTTGGGGATGCGGGAACCCCTAAGACGGGATCCCnGCCCCGAAATACAGTGGCGGTCTCGCCGCAGCCTCTCCTGCGCAGTAGnTTGCACAACTCGCACCGGGAGCGCGGCGCGTCCACGTCCGTAAAACACCCAACTTCTGAAATGTTGACCTCGGATCAGGTAGGAATACCCGCTGAACTTAAGCATATCAATAAGCGGAGGAAAAGAAACTAACAAGGATTCCCTTAGTAACTGCGAGTGAAGCGGGAAGAGCTCAAATTTAAAATCTGACAGTGTCTGACTGTCCGAGTTGTAACCTAGAGAAGTGTAACCTGTGCTGGACCGTGTAAAAGTCTTCTGGAATGAAGCATCATAGAGGGTGAGAATCCCGTCTTTGACATGGACTTACCG
>A0543
ATGCGATAAGTAATGTGAAnTGCAGAATnCAGTGAATCATCGAATCTTTGAACGCACATTGCGCCCGCCAGTATTCTGGCGGGCATGCCTGTCCGAGCGTCATTTCAACCCTCGAACCCCTCCGGGGGGTCGGCGTTGGGGATCGGCCTCCTCTCACGGGGGCCGTCTCCGAAATACAGTGGCGGTCTCGCCGCAGCCTCTCCTGCGCAGTAGTTTGCACACTCGCATCGGGAGCGCGGCGCGTCCACAGCCGCTAAACACCCCAAACTTCTGAAATGTTGACCTCGGATCAGGTAGGAATACCCGCTGAACTTAGGCATATCAATAAGCGGAGGAAAAGAAACCAACAGGGATTGCCTCAGTAACGGCGAGTGAAGCGGCAACAGCTCAAGTTTGAAATCTGGCCTCTCGGGGTCCGAGTTGTAATTTGTAGAGGATGTTTTGGGTACCGCCCCGGTTTTAAATTTCTTGGAACAGAATGTCAAAGAGGGTGAGAATCCCGTCTTGGACC
>A0544
ATGCGATAAGTAATGTGAATTGCAGAATTCAGTGAATCATCGAATCTTTGAACGCACATTGCGCCCGCCAGTATTCTGGCGGGCATGCCTGTCCGAGCGTCATTTCAACCCTCGAACCCCTCCGGGGGGTCGGCGTTGGGGATCGGGAACCCCTAAGACGGGATCCCGGCCCCGAAATACAGTGGCGGTCTCGCCGCAGCCTCTCCTGCGCAGTAGTTTGCACAACTCGCACCGGGAGCGCGGCGCGTCCACGTCCGTAAAACACCCAACTTCTGAAATGTTGACCTCGGATCAGGTAGGAATACCCGCTGAACTTAAGCATATCAATAAGCGGAGGAAAAGAAACCAACAGGGATTGCCCCAGTAACGGCGAGTGAAGCGGCAACAGCTCAAATTTGAAATCTGGCCCCTAGGGTCCGAGTTGTAGTCTGGAGAAGCGTTTTCCGTGTTGGACCGTGTATAAGTCTCTTGGAACAGGGCGTCATAGAGGGTGAGAATCCCGTCTTTGACACGGACTACCAACGC
>A0545
ATGCGATAAGTAATGnGAATTGCAGAATTCCAGTGAnTCATCGAATCTTTGAACGCACATTGCGCCCnnnnGTATTCnGnnGGGCATGCCTGTCCGAGCGTCATTTCAACCCTCGAACCCCTCCGGGGGGTCGGCGTTGGGGATCGGGAACCCCTAAGACGGGATCCCGGCCCCGAAATACAGTGGCGGTCTCGCCGCAGCCTCTCCTGCGCAGTAGTTTGCACAACTCGCACCGGGAGCGCGGCGCGTCCACGTCCGTAAAACACCCAACTTCTGAAATGTTGACCTCGGATCAGGTAGGAATACCCGCTGAACTTAAGCATATCAATAAGCGGAGGAAAAGAAACCAACAGGGATTGCCCTAGTAACGGCGAGTGAAGCGGCAATAGCTCAAATTTGAAATCTGGCTTCGGCCCGAGTTGTAATTTGCAGAGGATGCTTTTGGCGCGGTGCCTTCTAAGTTCCCTGGAACGGGACGCCACAGAGGGTGAGAGCCCCGTACAGCTGGACACCAAGCCTGTGTAAAGCT
>A0546
AnGCGATAAGTAATGTGAATTGCAGAATTCAGTGAATCATCGAATCTTTGAACGCACATTGCGCCCGCCAGTATTCTGGCGGGCATGCCTGTCCGAGCGTCATTTCAACCCTCGAACCCCTCCGGGGGGTCGGCGTTGGGGATCGGGAACCCCTAAGACGGGATCCCGGCCCCGAAATACAGTGGCGGTCTCGCCGCAGCCTCTCCTGCGCAGTAGTTTGCACAACTCGCACCGGGAGCGCGGCGCGTCCACGTCCGTAAAACACCCAACTTTCTGAAATGTTGACCTCGGATCAGGTAGGAATACCCGCTGAACTTAAGCATATCAATAAGCGGAGGAAAAGAAACCAACAGGGATTGCCCCAGTAGCGGCGAGCGAAGCGGCAACAGCTCAGATTTGAAATCTGGCCGTTCTGCGGTCCGAGTTGTAATCTGTAGGGGATTATTCTGGTCGACGTGTCCCGCCTAAGTCCCCTGGAACGGGGCGCCGTGGAGGGTGAGAGCCCCGTGAGGCAGGACG
>A0547
ATGCGATAAGTAATGTGAATTGCAGAGGATGCTTTTGGnGAGGTGCCGCCCGAGTTCCCTGGAACGGGACGCCAnAGAGGGTGAGAGCCCCGTCTGGCTGGCCACCGAGCCTCTGTAAAGCTCCTTCGACGAGTCGAGTAGTTTGGGAATGCAGCT
>A0548
CTGCGATACTTGGTGTGAATTGCAGAATCCCGTGAACCATCGAGTCTTTGAACGCAAGTTGCGCCCGAGTTCCCTGGAACGGGACGCCACAGAGGGTGAGAGCCCCGTCTGGCTGGCCACCGAGCCTCTGTAAAGCTCCTTCGACGAGTCGAGTAGTTTGGGAATGCAGCT
>A0549
ATGCGATAAGTAATGTGAATTGCAGAATTCAGTGAATCATCGAATCTTTGAACGCACATTGCGCCCGCCAGTATTCTGGCGGGCATGCCTGTCCGAGCGTCATTTCAACCCTCAAGTCCCCCCCGGGGGAGTTGGCGTTGGGAACCGGCTCCGCTCGCGGAGGCGGCCCCGAAATTCAGTGGCGGTCTCGCCGCTGCCTCCTCTGCGTAGTAGAAGACACCTCGCACTGGGAAGCGGCGCGGCCACGCCGTTCATCAGACATCTTCAAGGTTGACCTCGGATCAGGTAGGAATACCCGCTGAACTTAAGCATATCAATAAGCGGAGGAAAAGAAACCAACAGGGATTGCCTTAGTAACGGCGAGCGAAGCGGCAACAGCTCAAATTTGAAATCAACTTCTTGTTGAATTGTAATCTGTAGAGGGGGTTTCGGCTGAGGTACCAGCTAAAGTG
>A0551
ATGCGATAAGTAATGTGAATTGCAGAATTCAGTGAATCATCGAATCTTTGAACGCACATTGCGCCCGCCAGTATTCTGGCGGGCATGCCTGTTCGAGCGTCATTTCAACCCTCAAGCCCCAGCGGCTTGGTGTTGGGGACCGGCCCCGCGCCGCCCCCGAAATGCAGTGGCGACCTCGCCGCAGCCTCCCCTGCGTAGTAGCACAAACCTCGCACCGGAGCGCGGAGACGGTCACGCCGTAAAACGCCCAACTTTCTTAGAGTTGACCTCGGATCAGGTAGGAATACCCGCTGAACTTAAGCATATCAATAAGCGGAGGAAAAGAAACCAACAGGGATTGCCCCAGTAACGGCGAGTGAAGCGGCAACAGCTCAAATTTGAAATCTGGCCCCCAGGGCCCGAGTTGTAATTTGCAGAGGATGCTTTTGGCGCGGTGCCTTCCGAGTTCCCTGGAACGGGACGCCATAGAGGGTGAGAGCCCCGTATGGTCGGCCTCCAAGCCTGT
>A0553
ATGCGATAAGTAATGTGAATTGCAGAATTCAGTGAATCATCGAATCTTTGAACGCACATTGCGCCCGCCAGTATTCTGGCGGGCATGCCTGTTCGAGCGTCATTTCAACCCTCAAGCACCTTCGGGAGCTTGGTGTTGGGGATCGGCAGTGCCCCTTGCGGGTGCGCCGTCTCCCAAATCTAGTGGCGGTCTCGCTGTAGCTTCCTCTGCGTAGTAATACACCTCGCTCTGGAACGCGGCGCGGCCACGCCGTTAAACCCCCCACTTCTGAAGGTTGACCTCGGATCAGGTAGGACTACCCGCTGAACTTAAGCATATCAATAAGCGGAGGAAAAGAAACCAACAGGGATTGCCCTAGTAACGGCGAGTGAAGCGGCAACAGCTCAAATTTGAAATCTGGCTCTTTCAGGGTCCGAGTTGTAATTTGTAGAGGATGCTTTGGGCGCCGGCACCTTCCGAGTTCCCTGGAATGGGACGCCATAGAGGGTGAGAGCCCCGTA
>A0554
ATGCGATAAGTAATGTGAATTGCAGAATTCAGTGAATCATCGAATCTTTGAACGCACATTGCGCCCGCCAGTATTCTGGCGGGCATGCCTGTTCGAGCGTCATTTCAACCCTCAAGCTCCCCTGGGCTTGGTGTTGGGGATCGGCCTCCGCTCTGGCGGCCGGCCCCGAAATACAGTGGCGGTCTCGCCGCAGCGTCCTCTGCGTAGTAGCACACACCTCGCACTGGAACGCGGCGCGGCCACGCCGTAAAGCGGATGGACGAGCGATCGTCCTCCCCTCCTCAAGGTTGACCTCGGATCAGGTAGGAATACCCGCTGAACTTAAGCATATCAATAAGCGGAGGAAAAGAAACCAACAGGGATTGCCCTAGTAACGGCGAGTGAAGCGGCAACAGCTCAAATTTGAAATCTGGCCCCAGGCCCGAGTTGTAATTTGCAGAGGATGCTTTTGG
>A0555
ATGCGATAAGTAATGTGAATTGCAGAATTCAGTGAATCATCGAATCTTTGAACGCACATTGCGCCCGCCAGTATTCTGGCGGGCATGCCTGTCCGAGCGTCATTTCAACCCTCAAGCCCCCTTGGGGGCTTGGTGTTGGGGACCGGCCGCCAGCCCCGGCGGCCGCCCCCGAAATGCAGTGGCGACCTCGCCGCAGCCTCCCCTGCGTAGTAGCACAACCTCGCACCGGAGCGCGGAGACGGTCACGCCGTAAAACGCCCAACTTTTTTCAGAGTTGACCTCGGATCAGGTAGGAATACCCGCTGAACTTAAGCATATCAATAAGCGGAGGAAAAGAAACCAACAGGGATTGCCCCAGTAACGGCGAGTGAAGCGGCAACAGCTCAAATTTGAAATCTGGCCTCTCAGGGTCCGAGTTGTAATTTGTAGAGGATGCTTCTGGCGC
>A0556
ACGCGATATGTAATGTGAATTGCAGAATTCAGTGAATCATCGAATCTTTGAACGCACATGGCGCCTTCCAGTATCCTGGGAGGCATGCCTGTCCGAGCGTCGTTTCAACCCTCGAGCCCCCGTGGCCCGGCGTTGGGGATCTGCCCAGGCAGGCCCTnAAAACCAGTGGCGGACCCGTTATAGGCCCTTCCTTTGCGTAGTAGCATCAGCCTCGCATCGGGAGCCAGCGGGCTTCTGGCCTCTAAACCCCCATCAAGTCCGCTCCGGCGGCACCAAGGTTGACCTCGGATCAGGTAGGAATACCCGCTGAACTTAAGCATATCAATAAGCGGAGGAAAAGAACCAACAGGGATTGCCCTAGTAACGGCGAGTGAAGCGGCAACGGCTCAAATTTGAAATCTGGCTCCTTCGGGGCCCGAGTTGTAATTTGCAGAAGATGCCTCGGGTACGTGGCCCTGGTCGAAGTTCCTTGGAACAGGACGTCATGGA
>A0557
ATGCGATAAGTAATGTGAATTGCAGAATTCAGTGAATCATCGAATCTTTGAACGCACATTGCGCCCGCCAGTATTCTGGCGGGCATGCCTGTTCGAGCGTCATTTCAACCCTCAAGCCCCCCAGGGAGCTTGGTGTTGGGGACCGGCCCGCCCTCTGCGGCGGCCGCCGCCCCCGAAATGCAGTGGCGACCTCGCCGCAGCCTCCCCTGCGTAGTAGCACAACCTCGCACCGGAGCGCGGAGACGGTCACGCCGTAAAACGCCCAACTTTCTTTAGAGTTGACCTCGGATCAGGTAGGAATACCCGCTGnACTTAAGCATATCAATAAGCGGAGGAAAAGAAACCAACAGGGATTGCCCTAGTAACGGCGAGTGAAGCGGCGATAGCTCAAATTTGAAATCTGGCCCTAGGCCCGAGTTGTAATTTGCAGAGGATGCTTCTGGTGCGGTGCCTTCCAAGTCCGCTGGAATGCGGCGCCGGAGA
>A0558
ATGCGATAAGTAATGTGAATTGCAGAATTCAGTGAATCATCGAATCTTTGAACGCACATTGCGCCCGCCAGTATTCTGGCGGGCATGCCTGTTCGAGCGTCATTTCAACCCTCAAGCCCCCGGGCTTGGTGTTGGAGATCGGCAACTGCCCCTTGCGGGTGCGCCGTCTCCCAAATCTAGTGGCGGTCTCGCTGTAGCTTCCTCTGCGTAGTAATTCACCTCGCTCTGGAACGCGGCGCGGCCACGCCGTTAAACACCCCACTTCTGAAGGTTGACCTCGGATCAGGTAGGACTACCCGCTGAACTTAAGCATATCAATAAGCGGAGGAAAAGAAACCAACAGGGATTGCCCTAGTAACGGCGAGTGAAGCGGCAACAGCTCAAATTTGAAATCTGGCTTCGGCCCGAGTTGTAATTTGTAGAGGATGATTTTGGCAAGGCTCCTTCTGAGTCCACTGGAACGTGGCGCCAGAG
>A0559
ATGCGATAAGTAATGTGAATTGCAGAATTCAGTGAATCATCGAATCTTTGAACGCACATTGCGCCCGCCAGTATTCTGGCGGGCATGCCTGTTCGAGCGTCATTTCAACCCTCAGGCCCCGCCTGGCGTTGGGGATCGGCGCGGCGCGCGAGCGCTGCCGGCCCCGAAATATAGTGGCGGTCTCGCTGTAGTCCTCCTCTGCGTAGTAGCTAACACCTCGCACTGGAACGCGGCGCGGCCATGCCGTTAAACACCCCACTTCTGAAAGTTGACCTCGGATCAGGTAGGAATACCCGCTGAACTTAAGCATATCAATAAGCGCAGGAAAAGAACCAACAGGGATTGCCTCAGTAACGGCGAGTGAAGCGGCAACAGCTCAAATTTGAAATCTGGCCCCTGCGGGGTCCGAGTTGTAATTTGTAGAGGATGTTTCGGGTACCGCCCTGGTCTAAATTTCTTGGAACAGAATGTCAAAGAGGGTGAGAAT
>A0560
ATGCGATAAGTAATGTGAATTGCAGAATTCAGTGAATCATCGAATCTTTGAACGCACATTGCGCCCGCCAGTATTCTGGCGGGCATGCCTGTTCGAGCGTCATTTCAACCCTCAAGCCCCCTAGGGGCGCTTGGTGTTGGGGACCGGACGGAGCCCTCCCCCATTCGTGGGGTTGGGCAAGCCGCGCCGCCCCCGAAATTCAGTGGCGGTCCCGCCGCAGCCTCCTCTGCCGTAGTAGCTCTTACGAACCTCGCACCGGAGAGCGGCTGGCCCACGCCGTAAAACCCCCAACTTTCTGAATTGTTGACCTCGGATCAGGTAGGAATACCCGCTGAACTTAAGCATATCAATAAGCGGAGGAAAAGAAACCAACAGGGATTGCCCCAGTAACGGCGAGTGAAGCGGCAACAGCTCAAATTTGAAATCTGGCCTCACGGTCCGAGTTGTAATTTG
>A0562
ATGCGATAAGTAATGTGAATTGCAGAATTCAGTGAATCATCGAATCTTTGAACGCACATTGCGCCCGCCAGTATTCTGGCGGGCATGCCTGTCCGAGCGTCATTTCAACCCTCAAGTCCCCCCCGGGGGAGTTGGCGTTGGGAACCGGCTCCGCTCGCGGAGGCGGCCCCGAAATTCAGTGGCGGTCTCGCCGCTGCCTCCTCTGCGTAGTAGAAGACACCTCGCACTGGGAAGCGGCGCGGCCACGCCGTTCATCAGACATCTTCAAGGTTGACCTCGGATCAGGTAGGAATACCCGCTGAACTTAAGCATATCAATAAGCGGAGGAAAAGAAACCAACAGGGATTGCCCTAGTAACGGCGAGTGAAGCGGCAACAGCTCAAATTTGAAATCTGGCCTTCGGCCCGAGTTGTAATTTGCAGAGGATGCTTTTGGCnCGGTGCCTTCTAAGTTCCCTGGAACGGGACGCCATAGAGGGTGAGAGCCCCGTACCGTTGGTAACCAAGCCTG
>A0563
ATGCGATAAGTAATGTGAATTGCAGAATTCAGTGAATCATCGAATCTTTGAACGCACATTGCGCCCGCTAGTATTCTGGCGGGCATGCCTGTTCGAGCGTCATTTCAACCCTCAAGCCCCTGCGGTTTGGTGATGGGGATCGGCTCCTTCGTTGGCAGCCGGCCCTGAAATACAGTGGCGGTCCCGCCGCAGCGTCTTCTGCGTAGTAGTAAACACCTCGCACTGGAACGCGGCGCGGCCACGCCGTAAAGCAGAGCGTGCGCAAGCACTGCTCTCATACCCAAGGTTGACCTCGGATCAGGTAGGAATACCCGCTGAACTTAAGCATATCAATAAGCGGAGGAAAAGAAACCAACAGGGATTGCCTCAGTAACGGCGAGTGAAGCGGCAACAGCTCAAATTTGAAATCTGGCGCAAGCCCGAATTGTAATTTGCAGAGGATGCTTTGGGCGCGGTGCCTTCCGAGTTCCCTGGAACGGGACGCCA
>A0564
ATGCGATAAGTAATGTGAATTGCAGAATTCAGTGAATCATCGAATCTTTGAACGCACATTGCGCCCGCCAGTATTCTGGCGGGCATGCCTGTTCGAGCGTCATTTCAACCCTCAAGCCCCCGGCGGCTTGGTGTTGGGGACCGGCGACCTCGCTGCTCTGGCAAGCGTGCGCCGCCCCCGAAATGAATTGGCGGTCTCGCCGCGGCCTCCCCTGCGTAGTAGCACAACCTCGCAGCAGGAGCGCGGCGCGGCCACTGCCGTAAAACGCCCAACTTTTTTTCTCTAGAGTTGACCTCGAATCAGGTAGGAGTACCCGCTGAACTTAAGCATATCAATAAGCGGAGGAAAAGAAACCAACAGGGATTGCCCCAGTAACGGCGAGTGAAGCGGCAACAGCTCAAATTTGAAATCTGGCCTCTGGGGCCCGAGTTGTAATTTGCAGAGGATGC
>A0565
ATGCGATAAGTAATGTGAATTGCAGAATTCAGTGAATCATCGAATCTTTGAACGCACATTGCGCCCGCCAGTATTCTGGCGGGCATGCCTGTTCGAGCGTCATAGAGGGTGAGAATCCCGTCTTTGGCACGGATGCACCAGGGCTTATGTGATGCGCTCTCGAAGAGTCGAGTTGTTTGGGAATGCAGCG
>A0566
ATGCGATAAGTAATGTGAATTGCAGAATTCAGTGAATCATCGAATCTTTGAACGCACATTGCGCCCGCCAGCATTCTGGCGGGCATGCCTGTTCGAGCGTCATTTCAACCCTCGAGCCCGACTTTTCGAAGGACGGCTCGGCGTTGAGGGACGGCAGACTCCCCCCGGCATCTCGCCGGGGACGCCGCCCTCGAAATCTAGTGGCGGCCCTCCGAGGCGACCTCTGCGTAGTAACTTAACCTCGCACCGGAAAGCTCAGAGCGGCCACGCCGTAAAACCCCAACTTTTTTCAGGTTGACCTCGAATCAGGTAGGACTACCCGCTGAACTTAAGCATATCAATAAGCGGAGGAAAAGAAACCAACAGGGATTGCCCTAGTAACGGCGAGTGAAGCGGCAACAGCCCAAATTTTAAATCTGGCCCCTAGGGTCCGAGTTGTAATTTGCAGAGGATGCTTTTGGCGCGGTGCCTT
>A0567
ATGCGATACGTAATGCGAATTGCAGATCTACCGTGAGTCATCGAATCTTTGAACGCACATAGCGCCCGCCAGTACTCTGGCGGGCATGCCCGTCCGAGCGTCGATCGCACCGCTCGAGCCCCACGGCTCGGTGTTGGGACGCTAGTGGCTTCGGCCCCTAGGTCCCCAAAGGTATCGCGCGGCCCCAGGTACAGGACCCGAGCACAGTAAACACTCTGTTGGCTGCTCTGGGAACCCGTCCGAGGCGCCTGCCGTAAAACCCCCGACATAGGCCCCTAGGGCCGACTGATGTTGACCTCGGATCGGGTAGGACGACCCGCTGAACTTAAGCATATCAATAAGCGGAGGAAAAGAACCCAACAGGGATTGCCTCAGTAACGGCGAGTGAAGCGGCAACAGCTCAGATTTGAAATCTGGCTCCATGCAGGGCCCGAGTTGTAATTTGTAGAAGATG
>A0568
ATGCGATAAGTAATGCGAATTGCAGAATTCAGTGAATCATCGAATCTTTGAACGCACATTGCGCCCGCCAGTATTCTGGCGGGCATGCCTGTCTGAGCGTCATTTCAACCCTCGTACCCGGTTCGCTGGGAACGGTGTTGGGGATCGGCCGCCCGTCACTGGGAGGCCGGCCCCGAAATAGAGTGGCGACCACGCCGTGTGCTCCTCTGCGTAGTAGTAAATCACCTCGCAGGCGGACAGCGGTGCGGCCTGCCGTAAAACCCCCAACTCTTTCTATGGTTGACCTCAGATCAGGTAGGAATACCCGCTGAACTTAAGCATATCAATAAGCGGAGGAAAAGAAACCAACAGGGATTGCCTCAGTAACGGCGAGTGAAGCGGCAACAGCTCAAATTTGAAATCTGGCCCCAGGCCCGAGTTGTAATTTGCAGAGGATGTTTCTGGCGAGGTGC
>A0569
ATGCGATAAGTAATGTGAATTGCAGAATTCAGTGAATCATCGAATCTTTGAACGCACATTGCGCCCGCCAGTATTCTGGCGGGCATGCCTGTTCGAGCGTCATTTCAACCCTCAAGCCCCCCTTTCGCGGCTTGGCGTTGGGGATCGGCCTCCGCTCCGGCGGCCGGCCCCGAAATTCAGTGGCGGTCACGCTGTAGGCTCCTCTGCGTAGTAGTAAACACCTCGCTTAGGGACGCGGCGCGGCCATGCCGTAAAAAAGCGAATTTTTTCAAGGTTGACCTCGGATCAGGTAGGAATACCCGCTGAACTTAAGCATATCAATAAGCGGAGGAAAAGAAACCAACAGGGATTGCCCCAGTAACGGCGAGTGAAGCGGCAACAGCTCAAATTTGAAATCTGGCCCTAGGCCCGAGTTGTAATTTGTAGAGGATGCTTTTGGCGCGGCGCCTTCCGAG
>A0570
ATGCGATAAGTAATGTGAATTGCAGAATTCAGTGAATCATCGAATCTTTGAACGCACATTGCGCCCGCCAGTATTCTGGCGGGCATGCCTGTTCGAGCGTCATTTCAACCCTCAAGCCCCTCTGGCGGTTTGGCGTTGGGGATCGGCCCCGCTTCCGGCGGCCGGCCCCGAATACCATCGGCGGTCACGTCGTGCGACTCTGTGTAGTAGTTAACCACTCGCATTGGAACACGGTCGTGGCCACGCCGCAAACGATCTCCGGATCCTTCTCAAGGTTGACCTCGAATCAGGTAGGAATACCCGCTGAACTTAAGCATATCAATAAGCGGAGGAAAAGAAACCAACAGGGATTGCCCCAGTAACGGCGAGTGAAGCGGCAACAGCTCAAATTTGAAATCTGGCCCCAGGCCCGAATTGTAATTTGTAGAGGATGCTTTTGGCGCGGTGCCTTCCGAGTTCCCTGGAACGGGACGCCATAGAGGGTGAGAGCCCCGTCTGGTCGGATACCTAGCC
>A0571
ATGCGATAAGTAATGTGAATTGCAGAATTCAGTGAATCATCGAATCTTTGAACGCACATTGCGCCCGCCAGCATTCTGGCGGGCATGCCTGTTCGAGCGTCATTTCAACCCTCAAGCCCCTCCTTTGCGGGCTTGGTGCTGGGGATCGACCCTTACCGGTCGGCCCTGAAATTCAGTGGCGGTCACGCCGCGGCTTCCTCTGCGTAGTAGATAACACCTCGCATCGGGACGCGGCGCGGCCACGCCGTAAAGCGGGCGCAAGCCCAACTTTTCTGAAGGTTGACCTCGGATCAGGTAGGAATACCCGCTGAACTTAAGCATATCAATAAGCGGAGGAAAAGAAACCAACAGGGATTGCCCCAGTAACGGCGAGTGAAGCGGCAACAGCTCAAATTTGAAATCTGGCCCCTAGGGCCCGAGTTGTAATTTGCAGAGGATGCTTTTGGCGAGGTGCCTTCCGAGTTCCCTGGAACGGGACGCCATAG
>A0573
ATGCGATAAGTAATGTGAATTGCAGAATTCAGTGAATCATCGAATCTTTGAACGCACATTGCGCCCGCCAGTATTCTGGCGGGCATGCCTGTTCGAGCGTCATTTCAACCCTCAAGCCCCTCCGGGTTTGGCGTTGGGGATCGGCCCCGCTCCGGCGGCCGGCCCCGAAATTCAGTGGCGGTCCCGCCGCAGCGTCCTCTGCGTAGTAGCACACACCTCGCACTGGAACGCGGCGCGGCCACGCCGTAAAGCAGACGCAAGTCTCTTTTTTTCAAGGTTGACCTCGGATCAGGTAGGAATACCCGCTGAACTTAAGCATATCAATAAGCGGAGGAAAAGAACCAACAGGGATTGCCCCAGTAACGGCGAGTGAAGCGGCAACAGCTCAAATTTGAAATCTGGCCCCAGGCCCGAGTTGTAATTTGCAGAGGATGCTTTTGGCGCGGTGCCTTCCGAGTTCCCTGGAACGGGACGCCATAGAGGGTGAGAGCCCCGTACGGTTGGATACCAATCCTTTGTAAAGCTCTTCGA
>A0574
ATGCGATAAGTAATGTGAATTGCAGAATTCAGTGAATCATCGAATCTTTGAACGCACATTGCGCCCGCnAGTATTCTGGCGGGCATGCCTGTnCGAGCGTCATTTCAACCCTCGAGCCCCCGGGCTTGGTGTTGGGGATCGGCCCCGCCTGCGCGGCGGCCGGCCCCGAAATAGAGTGGCGGTCACGCCGCAGCATCCTCTGCGCAGTAGCAATATCTCGCACTGGATCGCGGCGCGGCCACGCCGTGAAACCCCAACTCTTCCAATGGTTGACCTCGGATCAGGTAGGAATACCCGCTGAACTTAAGCATATCAATAAGCGGAGGAAAAGAACCAACAGGGATTGCCCCAGTAACGGCGAGTGAAGCGGCAACAGCTCAAATTTGAAATCTGGCAGTTCTTGTAGCTGTCCGAGTTGTAATTTGTAGAGGATGCTTTTGGTTATGGTCCTTCTGAGTT
>A0576
ATGCGATAAGTAGTGTGAATTGCAGAATTCAGTGAATCATCGAATCTTTGAACGCACATTGCGCCCGCCAGTATTCTGGCGGGCATGCCTGTTCGAGCGTCATTTCAACCCTCAAGCCCCCGTGGTTTGGTGTTGGGGACCGGCGATCCTCGCTGCCTCGGCAGCGTTGCGCCGCCCCCGAAATGAATTGGCGGTCTCGTCGCGGCCTCCTCTGCGTAGTAGCACAACCTCGCAACAGGAGCGCGACGCGGCCACTGCCGTAAAACGCCCAACTTTTTTAGAGTTGACCTCGAATCAGGTAGGAATACCCGCTGAACTTAAGCATATCAATAAGCGGAGGAAAAGAACCAACAGGGATTGCCCCAGTAACGGCGAGTGAAGCGGCAACAGCTCAAATTTGAAATCTGGCCCCTAGGGCCCGAGTTGTAATCTGTAGAGGATGTTTCTGGC
>A0577
ATGCGATAAGTAATGTGAATTGCAGAATTCAGTGAATCATCGAATCTTTGAACGCACATTGCGCCCGCCAGTATTCTGGCGGGCATGCCTGTTCGAGCGTCATTTCAACCCTCAGGACTCCCTTTCGGGGGAGGACTGGTGTTGGGGATCAGCGTAAGCGCGTGGTTCGCCTCGCCTGCTGGCCCTGAAATACAGTGGCGGTCACTCTGTGGGCTCCCATGCGTAGTAGCTCACCTCGCTTGTGGAAACCCGGTGCGACCACGCCGTAAAACCCCCTCTTTTTAAGGTTGACCTCGAATCAGGTAGGAATACCCGCTGAACTTAAGCATATCAATAAGCGGAGGAAAAGAAACCAACAGGGATTGCCTCAGTAACGGCGAGTGAAGCGGCAACAGCTCAAATTTGAAATCTGGCCTTCGGGTCCGAGTTGTAATTTGTAGAGGATGC
>A0578
ATGCGATAAGTAATGTGAATTGCAGAATTCAGTGAATCATCGAATCTTTGAACGCACATTGCGCCCGCCAGTATTCTGGCGGGCATGCCTGTTCGAGCGTCATTTCAACCCTCGAGCCCCCTGTGGGCTTGGCGTCGGGGATCGGCCCCGCCTGGCGGCGGCCGGCCCCGAAATCCAGTGGCGGTCACGCCGCGGCTTCCTCTGCGTAGTAGCAACACCTCGCACCGGGACGCGGCGCGGCCACGCCGTAACAAGACGAATCTTTCTCAAGGTTGACCTCGGATCAGGTAGGAATACCCGCTGAACTTAAGCATATCAATAAGCGGAGGAAAAGAACCAACAGGGATTGCCCCAGTAACGGCGAGTGAAGCGGCAACAGCCCAAATTTTAAATCTGGCTTCGGCCCGAGTTGTAATTTGCAGAGGATGCTTTTGGCGCGGTG
>A0580
ATGCGATAAGTAATGTGAATTGCAGAGGATGCTTTTGGCGAGGCGCCTTCCGAGTTCCCTGGAACGGGACGCCATAGAGGGTGAGAGCCCCGTCTGGTTGGATACCGATCCTCTGTAAAGCTCCTTCGACGAGTCGAGTAGTTTGGGAATGCAGCG
>A0581
ATGCGATAAGTAATGTGAATTGCAGAATTCAGTGAATCATCGAATCTTTGAACGCACATTGCGCCCGCCAGCATTCTGGCGGGCATGCCTGTCCGAGCGTCATTTCAACCCTCAAGCCCCCCCGGGGCTTGGTGTTGGGGACCGGCCTCGCGCCGCCCCCGAAATGCAGTGGCGACCTCGCCGCAGCCTCCCCTGCGCAGTAGCACAACCTCGCACCGGAGCGCGGAGACGGTCACGCCGTGAAACGCCCAACTCTCAAGAGTTGACCTCGGATCAGGTAGGAATACCCGCTGAACTTAAGCATATCAATAAGCGGAGGAAAAGAAACCAACAGGGATTGCCCCAGTAACGGCGAGTGAAGCGGCAACAGCTCAAATTTGAAATCTGGCCCCCAGGGCCCGAGTTGTAATTTAGAGAAGCGTTTTCCGCGCTGGACCTATGCATAAGTCTCCTGGAATGGAGCGTCACAGAGGGTGAGAAT
>A0582
ATGCGATAAGTAATGTGAATTGCAGAATTCAGTGAATCATCGAATCTTTGAACGCACATTGCGCCCGCTAGCACTCTAGCGGGCATGCCTGTCCGAGCGTCATTTCAACCCTCAGACCCCCTTCGGGGGGACTGGCGTTGGGGATCGGCCCGCCCTGGCGCGGCGCCGTCCCCCAAATACAGTGGCGGTCTCGCTGCAGCCTCCCCTGCGTAGTAGCACACCTCGCATCGGAGAGCGGCGCGGCCACGCCGTGAAACCCCCCAACTTCTGAACGTTGACCTCGGATCAGGTAGGAATACCCGCTGAACTTAAGCATATCAATAAGCGGAGGAAAAGAACCAACAGGGATTGCCTCAGTAACGGCGAGTGAAGCGGCAACAGCTCAAATTTGAAATCTGGCCCTAGGCCCGAGTTGTAATTTGCAGAGGATGCTTTTGGCGAGGTGCCTTCCGAGTCCCTTGGAATAGGGCGCCACAGA
>A0583
ATGCGATAAGTAATGTGAATTGCAGAATTCAGTGAATCATCGAATCTTTGAACGCACATTGCGCCCGCCAGTATTCTGGCGGGCATGCCTGTTCGAGCGTCATTTCAACCCTCAGTTCCCTTCGGAGCTGGTGTTGGGGATCGGCACGGGCGTCCTTCGGGCGCTGCCGTCCCCGTAAATCTAGTGGCGGTCTCGCTGTAGCCAACTCTGCGTAGTAATACACCTCGCACTGGAAGCTCGGCGCGGCCACGCCGTAAAACCCCCAACTTTTTTCTGGTTGACCTCGAATCAGGTAGGACTACCCGCTGAACTTAAGCATATCAATAAGCGGAGGAAAAGAACCAACAGGGATTGCCCTAGTAACGGCGAGTGAAGCGGCAACAGCTCAAATTTGAAATCTGGCCCTAGGCCCGAGTTGTAATTTGTAGAGGATGCTTTTGGTACGGTA
>A0584
ATGCGATAAGTAATGTGAATTGCAGAATTCAGTGAATCATCGAATCTTTGAACGCACATTGCGCCCGCCAGTATTCTGGCGGGCATGCCTGTTCGAGCGTCATTTCAACCCTCAAGCACCTTCGGGAGCTTGGTGTTGGGGATCGGCAGGGCGTCCTCCGGGTCGCGCCGTCCCCCAAATCTAGTGGCGGTCTCGCTGTAGCTTCCTCTGCGTAGTAATACACCTCGCTCTGGAGTCTCGGTGCGGCCACGCCGTTAAACCCCCAACTTTTTTTCTGGTTGACCTCGAATCAGGTAGGACTACCCGCTGAACTTAAGCATATCAATAAGCGGAGGAAAAGAAACTAACAAGGATTCCCCTAGTAACGGCGAGTGAAGCGGGAAGAGCTCAAATTTAAAATCTGGCTGTCTTAGATAGTCCGAGTTGTAATCTGGAGAAGnGTTTTCCGCGCTGGACCGTGTACAAGTCTCTTGGAATAGAGCGTCATAGAGGGTGAGAA
>A0585
ATGCGATAAGTAATGTGAATTGCAGAATTCAGTGAATCATCGAATCTTTGAACGCACATTGCGCCCATTAGTATTCTAGTGGGCATGCCTGTTCGAGCGTCATTAAGTCCACTTAAGCCCTGCTTAGTGTTGGGAATCTACTCGAGCGGAGCTACCCGGGACTTACCCTGTAGCTACCCTGTAGTTCCTCAAAGTTAGCGGCGGAGTTGTGGTATCCTCTGAGCTTAGTAGTAATATTCTAGCTTTCGAGTAGACCACTGCGCTTGCCGTAAAACACCCTTCTTCTGAATGGTTGACCTCGGATCAGGTAGGAATACCCGCTGAACTTAAGCATATCAATAAGCGGAGGAAAAGAAACCAACAGGGATTGCCCCAGTAACGGCGAGTGAAGCGGCAACAGCTCAAATTTGAAATCTGGCCTTTGGTCCGAATTGTAATTTGTAGAGGATGCTTTTGGTGCGGTGCCTTCCGAGTTCCCTGGAACGGGACGCCTTAG
>A0586
ATGCGATAAGTAATGTGAATTGCAGAATTCAGTGAATCATCGAATCTTTGAACGCACATTGCGCCCATTAGTATTCTAGTGGGCATGCCTGTTCGAGCGTCATTAAGTCCACTTAAGCCCAGCTTAGTGTTGGGAGACTGCTCCAGCGGTGCTACCCTGTAGCTACCCTGCAGCTCCTCAAAGACAGCGGCGGAGTTGTGGTATCCTCTGAGCTTAGTAACTTGTTCTAGCTTTCGAGTACACCACTTCCCCTGCCGTAAAACCCTTAATTTTTAATGGTTGACCTCGGATCAGGTAGGAATACCCGCTGAACTTAAGCATATCAATAAGCGGAGGAAAAGAAACCAACAGGGATTGCCCTAGTAACGGCGAGTGAAGCGGCAACAGCTCAAATTTGAAATCTGGCCTTTGGCCCGAGTTGTAATTTGTAGAGGATGCTTTTGGTGCGGTGCCTTCCGAGTTCCCTGGAACGGGACGCCTTAGAGGGTGAGAGCCCCGTACGGTTGGACGCCTACG
>A0587
ATGCGATAAGTAATGCGAATTGCAGAATTCCAGTGAGTCATCGAATCTTTGAACGCACATTGCGCCCGCCAGTATTCTGGCGGGCATGCCTGTTCGAGCGTCATTTCAACCCTCAAGCCCCCGGGCTTGGTGTTGGAGGTCGGCACAAGCGTCCCTCGGGTCGCCGCCGTCTCCCAAATATAGTGGCGGTCTCGCTGTAGCCTCCTCTGCGTAGTAACTCACCTCGCACTGGAACGCGGCGCGGCCAAGCCGTTAAACCCCCCACTTCTGAAGGTTGACCTCGGATCAGGTAGGACTACCCGCTGAACTTAAGCATATCAATAAGCGGAGGAAAAGAAACTAACAAGGATTCCCTTAGTAGCGGCGAGCGAAGCGGGAAGAGCTCAAATTTGAAAGCTGGCGTCCTACGGGCGTCCGCATTGTAATCTATAGAGGCGTTTTCTGTGCTGGACCGTGTCCAAGTCCCTTGGAACAGGGTATCAAAGAGGGTGACAATCCCGT
>A0589
ATGCGATAAGTAATGTGAATTGCAGAATTCAGTGAATCATCGAATCTTTGAACGCACATTGCGCCCGGCAGTATTCTGCCGGGCATGCCTGTTCGAGCGTCATTTCAACCCTCAAGCCCCCGGGCTTGGTGTTGGAGATCGGCCCGCCCCTGTGGCTGGCCGGCTCCGAAATTTAGTGGCGGTCCCGCTGTAACTTCCTCTGCGTAGTAGCAATATCTCGCACCGGAAAGCGACGGAGCCTTGCCGTAAAACCCCCAACTTCTGAAGGTTGACCTCGGATCAGGTAGGAATACCCGCTGAACTTAAGCATATCAATAAGCGGAGGAAAAGAAACCAACAGGGATTGCCCTAGTAACGGCGAGTGAAGCGGCAACAGCTCAAATTTGAAATCTGGCCCCTAGGGTCCGAGTTGTAATTTGTAGAGGATGCTTTTGGTGAGGTGCCGCCCGAG
>A0590
ATGCGAnAnnTAATGnGAATTGCAGAATnnACGnGAnTCATCGAATCTTTGAACGCACATTGCGCCCGCCAGTATTCTGGCGGGCATGCCTGTTCGAGCGTCATTTCAACCCTCAGTTTCCCTTGGGAACTGGTGTTGGGGATCGGCACGGGCGTCCTTCGGGGCGCTGCCGTCCCCTAAATCTAGTGGCGGTCTCGCTGTAGCCAACTCTGCGTAGTAATACACCTCGCACTGGAAGCTCGGCGCGGCCACGCCGTAAAACCCCCAACTTTTTCTGGTTGACCTCGAATCAGGTAGGACTACCCGTTGAACTTAAGCATATCAATAAGCGGAGGAAAAGAAACCAACAGGGATTACCCTAGTAACGGCGAGTGAAGCGGnAAnnGCTCAAATTTGAAATCTGGCCCTCGGGTCCGAGTTGTAATTTGTAGAAGATGCTTCGGGCGT
>A0591
ATGCGATAAGTAATGTGAATTGCAGAATTCAGTGAATCATCGAATCTTTGAACGCACATTGCGCCCGCCAGTATTCTGGCGGGCATGCCTGTTTGAGCGTCATTTCAACCCTCAAGCTCTGCTTGGTGTTGGGGATCAGCTAGTTGATAGCTGGCCCTGAAATACAGTGGCGGTCTCGCTGTAGCTTCCTCTGCGTAGnAGCACAACTCGCTCTGGAAAGCAGCGCGGCCCAGCCGTAAAACCCCCCACTTACAGAAGGTTGACCTCAAATCAGGTAGGAATACCCGCTGAACTTAAGCATATCAATAAGCGGAGGAAAAGAAACCAACAGGGATTGCCTTAGTAACGGCGAGTGAAGCGGCAACAGCTCAAATTTGAAATCTGGCCCTACGGGTCCGAGTTGTAATTTGTAGAGGATGATTTTGGTGCGGTATCTTCCGAGTTCCTTGGAACA
>A0593
ATGCGATAAGTAATGTGAATTGCAGAATTCAGTGAATCATCGAATCTTTGAACGCACATTGCGCCCGCCAGCAATCTGGCGGGCATGCCTGTTCGAGCGTCATTTCAACCCTCAAGCCCCCCGTGGGTTTGGTGTTGGGGATCGGCCTCCCGTCTCCGGGCGGCCGGCCCCGAAATTTAGTGGCGGTCTCGCCGCAGCTTCCTCTGCGTAGTAGCACACCTCGCACTGGGACGCGGCGCGGCCACGCCGTAAAACGGGACGGACGATTTCACATCGCCCGCGCCTATTTTTTTCAAGGTTGACCTCGGATCAGGTAGGAATACCCGCTGAACTTAAGCATATCAATAAGCGGAGGAAAAGAACCAACAGGGATTGCCCTAGTAACGGCGAGTGAAGCGGCAACAGCTCAAATTTGAAATCTGGCCCCAGGCCCGAGTTGTAATTTGCAGAGGATGCTTTTGGCGCGGCGCCTTCCGAGTTCTCTGGAACGAGACGCCATAG
>A0595
ATGCGATAAGTAATGTGAATTGCAGAATTCAGTGAATCATnGAATCTTTGAACGCACATTGCGCCCGCCAGTACTCTGGCGGGCATGCCTGTTCGAGCGTCATTTCAACCCTCAAGCCCCCCGGGGCTTGGCGTTGGGGATCGGCCTCCGCTCCGGCGGCCGGCCCCGAGATGCAGTGGCGGTCTCGCCGCAGCGTCCTCTGCGTAGTAGCATACACCTCGCACTGGAACGCGGCGCGGCCACGCCGTAAACCCGCAGGCGTCTTGACGTCTACACTTCTGAAGGTTGACCTCGGATCAGGTAGGAATACCCGCTGAACTTAAGCATATCAATAAGCGGAGGAAAAGAAACCAACAGGGATTGCCCTAGTAACGGCGAGTGAAGCGGCAACAGCTCAGATTTGAAATCTGGCCCTAGGTCCCGAGTTGTAATCTGCAGAGGATGCTTC
>A0596
ATGCGATAAGTAATGTGAATTGCAGAATTCAGTGAATCATCGAATCTTTGAACGCACATTGCGCCCGCTAGTATTCTGGCGGGCATGCCTGTTCGAGCGTCATTTCAACCCTCAAGCTCTGCTTGGTGTTGGGGATCGGCGTAGCGGCCTTCGGGCCTGCTGCCGTCCCCTAAATCTAGTGGCGGTCCCGCTGTAGCCTCCTCTGCGTAGTAGTTTTCTCCTCGCACTGGCAAGCTTAGTGGCGACCTCGCCGTAAAACCCCCAACTTCTGAAAGGTTGACCTCGAATCAGGTAGGAATACCCGCTGAACTTAAGCATATCAATAAGCGGAGGAAAAGAACCAACAGGGATTGCCCTAGTAACGGCGAGTGAAGCGGCAACAGCTCAAATTTGAAATCTGGCCCTCGGGTCCGAATTGTAATTTGTAGAGGATGTTTTTGGTGCGGTACCTTCCGA
>A0597
ATGCGATAAGTAGTGTGAATTGCAGAATTCAGTGAATCATCGAATCTTTGAACGCATATTGCGCCCTTTGGCATCCCGAAGGGCATGCCTGCTCGAGCGTCATTTCAACGATCAAGCCTGGCTTGGTATTGGGAGTCGTCCGCGCCCAAGGACACGGATGCCCCCTAAAATCATCGGCGACGTAGTGCCGGCTCCGAGCGTAGCGGATACCTCGCTCCGTGAAGCTGGTGTGCGGCTGCCGTGAAGATTAACCCGAAAGGTTGACCTCGGATCAGGTAGGGATACCCGCTGAACTTAAGCATATCAATAAGCGGAGGAAAGGAAACCAACAGGGATTGCCTTAGTAACGGCGAGTGAAGCGGCAACAGCTCAAATTTGAAATCTGGTCCTTTTGGGGGCCCGAGTTGTAATTTGTAGAGGATGCGTCGGTGAGGTGCCTGCCCAA
>A0598
ATGCGATAACTAGTGTGAATTGCAGATTTCAGTGAATCATCGAGTCTTTGAACGCACATTGCGCCTCTTGGTATTCCTCGAGGCATGCCTATTCGAGCGTCGTTTCGACCCTCAAGCGCAAGCTTGGTGTTGGGGACCGCCCCTGTAACATGGTGGCGGCCCTTGAATCCATCGGCGGTGCCGGTGCGGCCTGGAGCGCAGCAGCAATGCAGCTTCCTGGGGCCTGCCCGATTGCCTGCCGGACAAACGAAACTTCTTTTTAACGTCGACCTCGAATTAGGTAGGGATACCCGCTGAACTTAAGCATATCAATAAGCGGAGGAAAAGAAACCAACAGGGATTGCCTTAGTAACGGCGAGTGAAGCGGCAACAGCTCAAATTTGAAATCTGGCTCCTTTGGGGTCCGAATTGTAATTTGTAGAGGATGCTTTTGGCGTTGGCGCCGTCCGAGTTCCCTGGAACGGGACGTCATAGAGGGTGAGAGCCCCGTA
>A0599
ATGCGATAGCTAGTGTGAATTGCAGATTTCAGTGAATCATCGAGTCTTTGAACGCACATTGCGCCCCTTGGTATTCCTCGGGGCATGCCTATTCGAGCGTCGTTAAGCCTCTCAAGCGCAAGCTTGGTGTTGGGGACCGCCCCTGTAACATGGTGGCGGCCCTTGAATCCATCGGCGGTGCCGGTGCGGCCTGGAGCGCAGCAGCAATGCAGCTTCCTGGGGCCTGCCCGATTGCCTGCCGGACAAACGAAACTTCTTTTTAACGTCGACCTCGAATTAGGTAGGGATACCCGCTGAACTTAAGCATATCAATAAGCGGAGGAAAAGAAACCAACAGGGATTGCCTCAGTAGCGGCGAGTGAAGCGGCAACAGCTCAAATTTGAAATCTGGCTTCGGCCCGAGTCGTAATTTGTAGAGGATGCTTTTGGCAAGGCTCTTTCTGAGTCCACTGG
>A0600
ATGCGATAGCTAGTGTGAATTGCAGATTTCAGTGAATCATCGAGTCTTTGAACGCACATTGCGCCCCTTGGTATTCCTCGGGGCATGCCTATTCGAGCGTCGTTAAGTCTCTCAAGCGCGAGCTTGGTGTTGGGGATCGCCTCGGAGCACGCCCTCCGGCGGCGGCCCTCGAATCCATCGGCGGTGCCGGTGCGGCCTGAAGCGCAGCAGCGATGCAGCTTCCTGGGCCCGCCCGAAGCCTGCCGGACGAAGGGGACGCAGGTCCTTTATTTTCCACGATTGACCTCGAATTAGGTAGGGATACCCGCTGAACTTAAGCATATCAATAAGCGGAGGAAAAGAACCAACAGGGATTGCCTTAGTAACGGCGAGTGAAGCGGCAACAGCTCAAATTTGAAATCTGGCGGTTTTGGCGCCCGAGTTGTAATTCAGAGGAGCGTTATCCGCGCTGGACCATGCATAAGTCTCCTGGAATGGAGCGTC
>A0601
ATGCGATAGCTAGTGTGAATTGCAGATTTTAGTGAATCATCGAGTCTTTGAACGCACATTGCGCCCTTTGGTATTCCTCAGGGCATGCCTATTCGAGCGTCGTTTCGACCTCGAGCGTCAGCTTGGTATTGAGGATTGCTCCTGCATCCTTTAAAAGCATCGGCGGCAGCAGCAGCTCGCATCGCAGCACAATGCGTGACAGCTGTGACCTGTTTGTCAAAATCTTTACTTTAAGCTCGACCTCGAATTAGGCAGGGATACCCGCTGAACTTAAGCATATCAATAAGCGGAGGAAAAGAAACCAACAAGGATTGCCTCAGTAACGGCGAGTGAAGCGGCAACAGCTCAAATTTGAAATCTGGCTCTTTCAGGGTCCGAATTGTAATTTGCAGAGGATGCTTCGGCTTTGGCGCCATCCAAAGTTCCTTGGAACAGGATGTCATAGAGGGTGAGAGCCCCGTGTCCGGA
>A0604
ATGCGATAAGTAATGnGAnTTGCAGAATTCAGTGAnTCATCGAATCTTTGAACGCACATTGCGCCCGnTGGnATTCCGnCGGGCATGCCTGTTCGAGCGTCATTTCAACCCTCAAGCCCCGCTTGGTGTTGGGCCCTGCCCGCGTGGCCGGCCCTAAAGACAGTGGCGGCGCCGTTCGGCCCTAAGCGTAGTACAGCTCTCGCTCTAGGGTCTCGCGGTGGCCGGCCAGAACCCCCAACTCTCGTGGTTGACCTCGGATCAGGTAGGGATACCCGCTGAACTTAAGCATATCAATAAGCGGAGGAAAAGAAACCAACAGGGATTGCCTCAGTAACGGCGAGTGAAGCGGCAACAGCTCAAATTTGAAATCTGGCCCTAGGCCCGAGTTGTAATTTGTAGAGGATGCTTCGGACGCGGCGCCTTCTAAGTCCCCTGGAACGGGGCGCCATAGAGGGTGAGAGCCCCGTACGGTTGGATGCCAAGTCTGTGTGAAGCTCCTTCGACGAGTCGAGTAGTTTGGGA
>A0605
ATGCGATAAGTAGTGTGAATTGCAGAATTCAGTGAATCATCGAATCTTTGAACGCACATTGCGCCCCTTGGCATCCCGAGGGGCATGCCTGTTCGAGCGTCATTTCACCCCTCAAGCCTGGCTTGGTGTTGGGCGACGTCCTCTTTGGGGGCGCGCTTCGAAAACGTTTGGCGGCGTGGCACCGGCTTTAAGCGTAGCAGAATCTTTCGCTTTAAAAGTCGAGGCCCCGTCTACCGGAAGACCTACCCGTAAGGTTGACCTCGGATCAGGCAGGGATACCCGCTGAACTTAAGCATATCAATAAGCGGAGGAAAAGAAACCAACAGGGATTGCCTCAGTAACGGCGAGTGAAGCGGCAACAGCTCAAATTTGAAATCTGGCTTCGGCCCGAGTTGTAATTTGCAGAGGATGCTTTTGGCGCGGTGCCTTCTAAGTTCCCTGGAACGGGACGCCATAGAGGGTGAGAGCCCCGTACGGTTGGTAACCAAGCCTGTGTAAAGCTCCTTCGACGAGTCGAG
>A0609
GCGCGATATGTAGTGTGAATCGCAGAATTTTGTGAATCATCGAATCTTTGAACGCACATTGCGCCTTCTATAATAAGGAGGCATGCCTGTCTGAGCGTCATTTAAACCAATGGACTAACCTCCGTATTGGATGTCGCCTTGGCGTCATCTTAAACATATTGCTTCATAAGCGGATGAGATCCATTAGGACCGGCCGTTTAAAGGAGCCCTTTAACTCTGACTTGACCTCAGATCAGGTAGGATTACCGCCTGAACTTAAGCATATCAATAAGGCGAGGAACAGAAACCAACAGGGATTCCCCCAGTAGTGGCGAATGAAGCGGGAAGAGCTCAAGTTTGAAATCCGGCCCAGGTCGGAGTTGTAAGCTGAAGAGGTCTCGACCGATGTGGCCTGGGTCCAATTCCCTTGGGATAGGGAGTCATGGAGGGTGAGAACCCCGTTCATGGCCCGAAGGCCTTCATCCTTGTGTCGTCTCCTCGAAGAGTCGGGTTGTTTGGGAATGCT
>A0612
ATGCGATAAGTAATGTGAATTGCAGAACTCAGCGAATCATCGAATCTTTGAACGCACATTGCGCCCGCCGGTATTCTGGCGGGCATGCCTGTTCGAGCGTCATTTCAACCCTCAAGCTCCGCTTGGTGTTGGAGCCCTACGGCCGCCGTAGGCTCCGAAAAACAGTGGCGGGCTCGCTAGGATTCCGAGCGCAGTAGCTTAAACCTCGCTCGCGGCGTCCCGGCGTGTGCTGGCCGTTAAACCCCCTTAATTTTTTCTAAGCAAGGTTGACCTCGGATCAGGTAGGAATACCCGCTGAACTTAAGCATATCAATAAGCGGAGGAAAAGAAACCAACAGGGATTGCCCCAGTAGCGGCGAGCGAAGCGGCAAAAGCTCAGATTTGAAATCTGGCCGTTCTGCGGTCCGAGTTGTAATCTGCAGGGGAGTATTCTGGTCGACGTGTCCCGCCTAA
>A0613
ACGCGATAGGTAATGTGAATTGCAGAATTCCGTGAATCATCGAATCTTTGAACGCACATTGCGCCCGTCGGTATTCCGGCGGGCATATCTGTCCGAGCGTCAGCAAAGCAACGTTCGACCGATCTTTTCGATACGTGTCGGTTATGGGTACGGGGAAGGGGAAAGTTGAACCCACTCCTGCCTTAAATATGCTACGTGACCGCAAGCTGCTTCCGCTTAGGTTAATGGAGTGGTATTTACGATGTCTTCCACAAACCGTAGGGGGTTGCTTCCGCGGCGTCAAACACAAGAGTTATCCCTAGCTTGGGTGAACTATAGTTTGACCTCGGATCAGATAAGGATACCCGCTGAACTTAAGCATATCAATAAGCGGAGGAAAAGAAACCAACAGGGATTGCCCTAGTAACGGCGAGTGAAGC
>A0614
ATGCGATAAGTAATGTGAATTGCAGAATTTAGTGAATCATCGAATCTTTGAACGCACATTGCGCCCCTTGGTATTCCGAGGGGCATGCCTGTTCGAGCGTCATTACAACCCTCAAGCAATGCTTGGTATTGGGCTCCGCTGCTCACCTAGCGGGCCTTAAAATCAGTGGCGGTGCCGTCGGGCCCTGAGCGTAGTAAATATCCTCGCTATAGGGACTCGGTAGACGCTGGCCATCAACCCCCAACTCTCTAAGTTTGACCTCGGATCAGGTAGGGATACGCGCTGAACTTAAGCATATCAATAAGCGGAGGAAGAGAAACCCAACAGGGATTGCCTCAGTAACGGCGAGTGAAGCGGTAACAGCTCAAATTTGAAATCTGGTGGTGGCCTCCAGAGTTGTAAGCTGAAGAGAGTTTGACCGACATGGCCT
>A0616
ATGCGATAAGTAATGTGAATTGCAGAATTCnAGTGAnTCATCGAATCTTTGAACGCACATTGCGCCCCTTGGTATTCCGAGGGGCATGCCTGTTCGAGCGTCATTACAACCCTCAAGCAATGCTTGGTATTGGGCTCCGCTGCTCACCTAGCGGGCCTTAAAATCAGTGGCAGTGCCnTCAGGCCCTGAGCGnAGTAAATATCCTCGCTAnAGGGACTTnGGTAGACGCTGGCCATCAACCCCCAATTCTCTAAGTTTGACCTCGGATCAGGTAGGGATACCCGCTGAACTTAAGCATATCAATAAGCGGAGGAAAAGAACCAACAGGGATTGCCTCAGTAACGGCGAGTGAAGCGGCAACAGCTCAAATTTGAAATCTGGCTTCGGCCCGAATTGTAATTTGTAGAGGAATGTTCGGTGATACCTTCGGTCCAAGTCTTTTGGAACTGAGCGTCGTAGAGGGTGAGAACCCCGTACCGGCTGATTGGTAGATCTATGTGA
>A0617
AATGCGATAAGTAATGTGAATTGCAGAATTTAGTGAATCATCGAATCTTTGAACGCACATTGCGCCCCTTGGTATTCCGAGGGGCATGCCTGTTCGAGCGTCATTACAACCCTCAAGCAATGCTTGGTATTGGGCTCCGCTGCTCACCTAGCGGGCCTTAAAATCAGTGGCGGTGCCGTCGGGCCCTGAGCGTAGTAAATATCCTCGCTATAGGGACTCGGTAGACGCTGGCCATCAACCCCCAACTCTCTAAGTTTGACCTCGGATCAGGTAGGGATACCCGCTGAACTTAAGCATATCAATAAGCGGAGGAAAAGAAACTAACAAGGATTCCCCTAGTAACTGCGAGTGAAGCGGGAAAAGCTCAAATTTGAAATCTGGCAGTCTTTGGCTGTCCGAGTTGTAATTTAGAGAAGTGTTATCCGCGCTGGACCGTGTACAAGTCCTCTGGAATGGGGCGTCATAGAGGGTGAGAATCCCGTCTTTGATACGGACTACCAGTGC
>A0619
ATGCGATAAGTAATGTGAATTGCAGAATTnnGTGAATCATCGAATCTTTGAACGCACATTGCGCCCTTTGGTATTCCGAGGGGCATGCCTGTTCGAGCGTCATTTCACCCTCTCAAGCTTCAGCTTGGTGTTGGGCTGCGCCATCGCACTGGCGGGCCTTAAAATCAGTGGCGGTGCCGTCGTGGCTCCAAGCGTAGTAGCATCTCTCGCTCTGGAGGCCTGGTGGTTGCTTGCCAGACAACCCAACCATATCTTTCAATGTTTGACCTCGGATCAGGTAGGGATACCCGCTGAACTTAAGCATATCAATAAGCGGAGGAAAAGAAACCAACAGCGATTGCCCCAGTAACGGCGAGTGAAGCGGCAACAGCTCAGATTTGAAATCTGGCTCCTTCGGAGTCTGAGTTGTAATCTGCAGAAGATGCTTCGGGTGTGGCCCGGTCTAAGTTCCTTGGAACAGGACGTCATAGA
>A0620
GCGCGAAATGTAGTGTGAATTGCAGGACATTGTGAATCATCGAATCTTTGAACGCACATTGCACCTCTCGTAGGGAGGTATGCCTGTCTGAGCGTCTTTAAACTCATAGACCCCGGTCTGTCTTGGGCTCTGTGGATCACATTGCCTCGAATGTATTGTCTGACCACGGACGAGTCTCTCTGGCCTGCCGTGTGCCCGACGCTTCTGATTCGACCTCAGATCAGGTAGGAACACCGCCTGAACTTAAGCATATCAATAAGGCGAGGAACAGAAACCAACTGGGATTCCCTCAGTAACGGCGAGTGAAGCGGCAACAGCTCAGATTTGAAATCTGGCCTTCGGGCCCGAGTTGTAATCTGCAGAGGATGCTTCGGGTGAGGTGCCTTCCAAGTGCCCTGGAACGGGACGCCGGAGAGGGTGAGAGCCCCGTACAGTTGGACACTAAGCCCATGTGAAGCTCCTTCGACGAGTCGA
>A0621
ATGCGATAAGTAATGTGAATTGCAGAATTCAGTGAATCATCGAGTTCTTGAACGCACATTGCACCTTCTGGTATTCCGGGAGGTATGCCTGTTCGAGCGTCAGTAACACCCCTCAAGCTCCGGCTTGGTGTTGGGCGTCGCCTGCGGGCGCGCCTGAAAAGCAGTGGCGAGACCATGTCCTCTCGAGCGCAGTAACACATCTCGTTCTGGGACCGCATGGCCGTCTGCCAAACCCCCCTTTTTACTGTTTGACCTCGGATCAGGTAGGGATACCCGCTGAACTTAAGCATATCAATAAGCGGAGGAAAAGAAACCAACAGGGATTGCCTCAGTAACGGCGAGTGAAGCGGCAACAGTTCAAATTTGAAATCTGGCTCTTTCAGGGTCCGAGTTGTAATTTGTAGAAGATGCTTCGGGCGTGGCTCCGGTCTAAGTTCCTTGGAACAGGACGTCATAGAGGGTGAGAATCCCGTATGT
>A0622
ATGCGATAAGTAATGnGAATTGCAGAATTCnGTGAnTCATCGAATCTTTGAACGCACATTGCGCCCnTTnGnAnTCnnnnGGGCATGCCTGTTCGAGCGTCATTTCAACCCTCAAGCACCGCTTGACGTTGGGGTCCTACGGCGATCGTAGGCCCTGAAAGATAGTGGCGGGCTCGCTGTAACTCCGAGCGTAGTAGTACATCTCGCTCAGGGTGTTCCGGCGGGTTCCGGCCGTTAAACAACCCCTTATCTAGTGGTTGACCTCGGATCAGGTAGGAATACCCGCTGAACTTAAGCATATCAATAAGCGGAGGAAAAGAAACCAACAGGGATTnCCCTAGTAACGGCGAGTGAAGCGGCAACAGCCCAAATTTTAAATCTGGCTTCGGCCCGAGTTGTAATTTGCAGAGGATGCTTTTGGCGCGGTGCCTTCT
>A0624
ATGCGATAAGTAATGTGAATTGCAGAATTTAGTGAATCATCGAATCTTTGAACGCACATTGCGCCCCTTGGTATTCCGACGGGCATGCCTGTTCGAGCGTCATTACAACCCTCAAGCAATGCTTGGTATTGGGCTCCGCTGCTCACCTAGCGGGCCTTAAAATCAGTGGCGGTGCCCGTCGGGCCCTGAGCGTAGTAAACATCCTCGCTATAGGAGCCTAGCGGCCGCTTGCTATAAACCCCCATTTTCCAAGTTTGACCTCGGATCAGGTAGGGATACCCGCTGAACTTAAGCATATCAATAAGCGGAGGAAAAGAAACCAACAGGGATTGCCTCAGTAACGGCGAGTGAAGCGGCAACGGCTCAAATTTGAAATCTGGCCTTCGGGTCCGAGTTGTAATTTGTAGAGGATGCTTTTGGCGCGGCTCCTTCTGAGTCCACTGGAACGTGACGCCACAGAGGGTGAGAGCCCCGTATGGTCGGACACCAAGCCTGTGTGAGGCTCCTTCGACG
>A0625
ATGCGATAAGTAATGCGAATTGCAGAATTCAGTGAGTCATCGAATCTTTGAACGCATATTGCGCCCCTTGGTATTCCGAGGGGCATGCCTGTTCGAGCGTCATTATAACCAATCCAGCCAGGCTGGGCGTTGGGCTTCGCCTCTGCGGCGGGTCTTAAAAGGAGTGGCGGCGCTGTTAGGAGCTCTGCGCGTAGTAAAATTCGCTCGCTATAGGGCTCCAGGAGCCGCTCGCCAAGTCAACCTCAACTGTTTCTCCGGTTGACCTCGGATCAGGTAGGGATACCCGCTGAACTTAAGCATATCAATAAGCGGAGGAAAAGAAACCAACAGGGATTGCCTCAGTAACGGCGAGTGAAGCGGCAAGAGCTCAAATTTGAAATCTGGCCCCTGTTTTCGGGGGTCCGAGTTGTAATTTGGAGAGGATGCTTCGGGCACGGTCCCGGTCTAAGTGCCCTGGAACGGGCTGTCCGAGAGGGTGAGAATCCCGTCTGGGACCGGTGACCGCCGTCTGGGTGAAGCTCCCG
>A0626
ATGCGATACGTAATGTGAATTGCAGAATTCAGTGAATCATCGAATCTTTGAACGCACATTGCGCCCCTTAGTATTCTAGGGGGGCATGCCTGTTCGAGCGTCATTACAACCCTCAAGCTCTGCTTGGTATTGGGCCATGCCGGTTAGGCAGGCCTCAAAATGAGCGGCAGGACTCGTATCAGACCTGAGCGTAGTAATTCTTTCTCGCTTTGGGGACGGTGCGGCCTCGCCCAACACCATTTTTTCTCAGGTTGACCTCGGATCAGGTAGGGTTACCCGCTGAACTTAAGCATATCAATAAGCGGAGGAAAAGAAACCAACAGGGATTGCCTTAGTAACGGCGAGTGAAGCGGCAACAGCTCAAATTTGAAATCTGGCCCCTAGGGTCCGAGTTGTAATTTGTAGAGGATGCTTTTGGTGAGGTGCCGCCCGAGTTCCCTGGAACGGGACGCCACAGAGGGTGAGAGCCCCGTCTGGCTGGCCACCGAGCC
>A0627
ATGCGATAAGTAATGTGAATTGCAGAATTCAGTGAATCATCGAATCTTTGAACGCACATTGCGCCCCCTGGCATTCCGGGGGGCACACCTGTCCGAGCGCCATTTCGCCCCTCGAGCCTGGCTCGGTGTTGGGGAAGGTCCGCGGGGACCTCCGCCAAAATTTGTAGGCGCCATCGCCCGGCCTTCAGCGCACCAGGCTAATGCACGCGCGGGAATAAGGGTGGCCGGCCGCCAACGATCTCCTAAATATTGGCCTCGGATCAGGTGGGGATACCCGCTGAACTTAAGCATATCAATAAGCGGAGGAAAAGAAACCAACAGGGATTGCCTCAGTAACGGCGAGTGAAGCGGCAACAGCTCAAATTTGAAATCTGGGTCTTTCAGGCTCCGAGTTGTAATTTGTAGAAGATGCTTCGAGCGTGGTCCTAGTCTAAGTTCCTTGGAACAGGACGTCACAGAGGGTGAGAATCCCGTACGTGATTAGGCGCCTATGCTCATGTGAAGCTCTTTCGAC
>A0628
ATGCGATAAGTAATGTGAATTGCAGAATTCAGTGAATCATCGAATCTTTGAACGCATATTGCGCCCTCTGGTACTCCGGGGGGCACACCTGTTCGAGCGCCATTTAGACCCTCAAGCTTTGCTTGGTGTTGGGTAAGGTCTTAATAGACCTACCCATAACTCGTAGGCGGTTACCGCCCGTTCCCCCAGCGTAGCAAGCTAACGCATTCGCTCGGGGACAGCGTGTAGCTCAGCCCGGTAACTAAACCCTAAAGTTTGGCCTCGGATCAGGTGGGGATACCCGCTGAACTTAAGCATATCAATAAGCGGAGGAAAAGAAGCCAACAGGGATTGCCTCAGTAACTGCGAGTGAAGCGGGAAAAGCTCAAATTTAAAATCTGTCAGTCTTTGACTGTCCGAGTTGTAATCTAGAGAAGTGTTATCCGCGCTGGCCCGTGTACAAGTCTCCTGGAA
>A0629
ATGCGATAnnTAnTGTGAATTGCAGAATTTAGTGAATCATCGAnTCTTTGAACGCACATnGCGCCCTTTGGTATTCCTCAGGGCATGCCTATTCGAGCGTCGTTTCAACCCTCAAGCTTTGCTTGGTCATGAGGGCTGCCTCCGGCACCCTTGAAACGCATCGGCGGCGGCACGTGGCCCAACGCAGCAGCAATGCAGTCCGGCGCGTGCAGCCTGCCAGAAACTGCCTCTGGCCCGCCATTGGCATCTCTAGCTCGACCTCGAATTAGGTAGGGATACCCGCTGAACTTAAGCATATCAATAAGCGGAGGAAAAGAAACCAACAGGGATTGCCTCAGTAACGGCGAGTGAAGCGGCAACAGCTCAGATTTGAAATCAGGCCTTCGGGCCCGAGTTGTAATCTGCAGAGGATGCTTCGGGTGCGGTGCCTTCCAAGTGCCCTGGAACGGGACGCCGGAGAGGGTGA
>A0630
ATGCGATAAGTAATGTGAATTGCAGAATTnAGTGAATCATCGAATCTTTGAACGCACATTGCGCCCCTTGGTATTCCGAGGGGCATGCCTGTTCGAGCGTCATTACAACCCTCAAGCAATGCTTGGTATTGGGCTCCGCTGCTCACCTAGCGGGCCTTAAAGTCAGTGGCAGTGCCATCAGGCCCTGAGCGCAGTAAATATCCTCGCTACAGGGACTTAGGTGGACGCTGGCCATCAACCCCTATTCTCTAAGTTTGACCTCGGATCGGGTAGGGATACCCGCTGAACTTAAGCATATCAATAAGCGGAGGAAAAGAACTAACAGGGATTGCCCCAGTAACTGCGAGTGAAGCGGGAAAAGCTCAAATTTGAAATCTGGCGGCCCCGCCGTCCGAGTTGTATTCTGGAGAAGCGTCTTCTGCGCTGGACCGTGTACAAGTCCCTTGGAACAGGGCGT
>A0631
ATGCGATAAGTAATGTGAATTGCAGAATTCAGTGAATCATCGAATCTTTGAACGCACATTGCGCCCGCCGGTATCCCGGCGGGCATGCCTGTTCGAGCGTCATTTCTATCCTCAGGCTCTGCCTGGTGTTGGGGCCCCACCGTCGGTGGGCTCCTAAAGTCAGTAGCGGGCTCGTCTAGGACCCGAGCGTAGTAGCTTATTACACCTCGCTTAGGGAGTCTAGCGCGTCTCTAGCTATAAATATACCTTCTGAAAGTTGACCTCGGATCAGGTAGGAATACCCGCTGAACTTAAGCATATCAATAAGCGGAGGAAAAGAAACCAACAGGGATTGCCCTAGTAACGGCGAGTGAAGCGGCAACAGCTCAAATTTGAAATCTGGCTTCGGCCCGAGTTGTAATTTGTAGAGGATGCTTTTGGTTATGGTCCTTCTGAGTTCCCTGGAACGGGACGCCATAGAGGGTGAGAGCCCCGTACAGTTGGACATTATGCC
>A0632
ATGCGATAAGTAATGTGAATTGCAGAATCAGTGAATCATCGAATCTTTGAACGCACATTGCGCCCATTGGTATTCCTTTGGGCACACTTGTTCGAGCGCCGGTTGATCAATAAGGCTCTGCCTTGTGTTGAGTGTTTCGGGTTATCGAAAACTCCAAACTCGTGGGCTTTTTGCTGTGCCTGAAATCACAACAGAATGTGCCTAAAGGTACTCAGCCAACTGCCAAAACTACCGTCTCGCATGGCCTCGAATCAAGTGGGGATACCCGCTAAACTTAAGCATATCATTCAGCGGAGGAAAAGAAACCAACAGGGATTGCCTTAGTAACGGCGAGTGAAGCGGCAAGAGCTCAGATTTGAAATCTGGCCCCTGTTTTCGGGGGTCCGAGTCGTAATTTGGAGAGGATGCTTCGGGCACGGTCCCGGTCTAAGTGCCCTGGAACGGGCTGTCCGAGAGGGT
>A0635
ATGCGATAAGTAATGTGAATTGCAGAATTTAGTGAATCATCGAATCTTTGAACGCACATTGCACCTCTTGGTAATCCTTGAGGTATATTTGTTCGAGCGCCGTTTAAATTCTAAGACTTATGTCTTGCGTTGATGTTTTATCTGTTTAAAGATAACATCTAAACATATTGGCGTCTTTGAATGACCCGAAACGCAACAAACTGCGCAGAGAGTTATTTAATGATTGCCTGCTTTTCTTTAATGGCAGCTTTGCTGCCACTAAATAAAACGTGGCCTCGAATCAAATAGGGATACCCGCTGAACTTAAGCATATCAATAAGCGGAGGAAAAGAAACCAACCGGGATTGCCTTAGTAACGGCGAGTGAAGCGGCAACTGCTCAAATTTGAAATCTGGCCGGCCCGCCCCGGGGGCCTGAGTTGTAATTTGCAGAGGATGCTTCGGGCGTGGCTCCGGTCTAAGTTCCTTGGAACAGGACGTCATAGAGGGTGAGAATCCCGTATGTGACCGGCGGCCTTC
>A0636
ATGCGATACGTAATGTGAATTGCAGAATTCAGTGAATCATCGAATCTTTGAACGCACATTGCACCCTCTGGTATTCCAGGGGGTATGCCTGTTCGAGCGTCATTGCAACCTTCAAGCTCTGCTTGGCATTGGGTGTCACCAAAAATATTGGTGCATCTTAAAATCAGTGGTGGTGCCATCAGGCTTCAAGCGTAGTAACATTTCTCGCTTTGGAAGTTTGGGTGTGTGCTTGCCAACAACCCTCTAATTTATCAAAGGTTGACCTCGGATCAGGTAGGGATACCCGCTGAACTTAAGCATATCAATAAGCGGAGGAAAAGAAACCAACAGGGATTGCCTCAGTAACGGCGAGTGAAGCGGCAACAGCTCAAATTTGAAATCTGGCCTTTTGGTCCGAATTGTAATTTGTAGAGGATGCTTCGAACGTGGTCTGGTCTAAGTTCCTTGGAACAGGACGTCAAAGAGGGTGAGAATCCCGTATGTGACTAGGTGTACCG
>A0638
ATGCGATAAGTAATGTGAATTGCAGAATTCAGTGAATCATCGAATCTTTGAACGCATATTGCACCTTCTGGTATTCCGGGAGGTACACCTGTCCGAGCGCCGTTTCAACCATCAAGCATTGCTTGGTGTTGGGCGAGGTCCTAGTGGACCACCCCGTAACTCGTAGGCGGTCGTCGTCCATGTCCCAGCGTAGCAGGCTTTACGCACTCGCTCGAACATAGACGACGTCCACCCGGCAAACCAAACTCAAGGTTTGGCCTCGGATCAGGTGGGGATACCCGCTGAACTTAAGCATATCAATAAGCGGAGGAAAAGAAACCAACCGGGATTGCCTCAGTAACGGCGAGTGAAGCGGCAAGCGCTCAAATTTGAAATCTGCCTTCTGGCCGAATTGTAATTTGCAGAGGAAACGATGGTAACAGCAAGCCAAAAGTTCCCTGGAACGGGACGTCATGGAGGGTGAGAACCCCGTCTTGGTGTCGCTGGCGCCGTGTATCGTTCCTTCGACGAGTCGAGTTG
>A0639
ATGCGATAAGTAATGCGAATTGCAGAATTCAGTGAATCATCGAATCTTTGAACGCACATTGCGCCCCCTGGCATTCCGGGGGGCATGCCTGTTCGAGCGTCTGTGAAGCAACCCTCAAGCCCCCTGGCTTGGTGCTGGGCCTCCTTGGCTGGCGGGCTCTCCGCTGGCCGGCCCCAAACCCAGTTGGTGGTGTGATCCGACCCCCGGGCGAAGCAAGGTCTTTTCCACCCTCGCCGCGGGTGCTGGTCGTGCCGCCAGTGATGTAGCAGCAGATGAGATTGGACCTCGGATCAGGTAAGACTACCCGCTGAACTTAAGCATATCAATAAGCGGAGGAAAAGAACTAACAAGGATTCCCTCAGTAACGGCGAGTGAAGAGGGAAGAGCTCAGTTTTGAAATCTGGCAGTATCTTACTGTCCGAGTTGTAAATTGAAGAGAATGTCATCCACATTGGACCATGTCT
>A0640
ATGTGATAAGTGATGGGAATTGCAGAATTTAnTGAACCATTGAATCTTTGAATGCACAATAGCGCCCCCTGGCATTCCAGGGGGCACACCTGTCTGAGTGTTATTACAACTATCAAGCCTTGCTTGGTCTTGGGGCTCCATGGACACTAGCTAGTGTGAGATGGCCCGGCAATGTGTTGGTGGCTGTAGCCAGCCCTGGACCATTGGATTGCATAATGGCCAGGGTGCAGCCGGCCTGTGTTGACTCTTCAGTATTTTGACCTCAGATCAGGTGGGGATACCTGCTGAACTTAAGCATATCAATAAGCAGAGGAAAAGAAACTAACAAGGATTCGCCTCAGTAACTGCGAGTGAAGCGGGAAAAGCTCAAATTTAAAATCTGGTGGTCTTTTTGGCCATTCCGAGTTGTAATTTAGAGAAGCATCTTCCGCGCTGAA
>A0641
ATGCGATAAGTAATGTGAATTGCAGAATTCCGCGAATCATCGAATCTTTGAACGCACATTGCGCCCGCTAGTACTCTAGCGGGCATGCCTGTTCGAGCGTCATTTCGACCATCAAGCCTGTATTGCTTGTGTTGGAGCACTATAGCGTTGGCTGTAGGCTCTGAAATTCAGCGGCGGACTTGCTGAGACTCCGAGCGCAGTAGTTTTCCACTCGCTTAGGGCGTCCAGTAGGTATCTCTAGCCGTTAAACCCCCTCAATTTTACATGGTTGACCTCGGATCAGGTAGGAATACCCGCTGAACTTAAGCATATCAATAAGCGGAGGAAAAGAAACCGACAGGGATTGCCCTAGTAACGGCGAGTGAAGCGGCAAGAGCTCAAATTTGAAATCTGGCGTAGCCCGAATTGTAATTTGTAGAGGAATGTTTGGTGATATCTTTGGTCTAAGTTTCCTGGAACGGAACGTCTTAGAGGGTGAGAACCCCGTACCAGA
>A0642
GCGCGAAATGTAGTGTGAATTGCAGAACnTTGTGAATCATCGAATCTTTGAACGCACATTGCACCTCTCGTGAGGGAGGTATGCCTGTCTGAGCGTCGTTTAAAACCAATAGCCCCTCGTGGGTCTGTCTTGGGCTCCGCACAGGGTTGCGCTGCCTTGAAGTCATGGTCTAACTCATGGnCGAGCTCCTCTTGGACGTGCCGTGGGTCCGACCCTTCCTTTAAGTCTGACCTCAGATCAGGTAGGGACACCGCCTGAACTTAAGCATATCAATAAGGCGAGGAACAGAAACCAACAGGGATTCCCCCAGTAGTGGCGAATGAAGCGGCAACAGCTCAAATTTGAAATCTGGCCCCCGGCCCGAGTTGTAATTTGTAGAGGATGCTTTGGGCGCCGGCACCTTCCGAGTTCCCTGGAATGGGACGCCATAGAGGGTGAGAGCCCCGTACGGTGGGATGTCTAGCCTATGTAAAGCTCCTTCGACGAGTCGAGTAGTTTGGGAA
>A0643
ATGCGATAAGTAATGTGAATTGCAGAATTCAGTGAATCATCGAATCTTTGAACGCACATTGCGCCCCTTGGTATTCCGGGGGGCATGCCTGTTCGAGCGTCATTACAACCCTCAAGCCTGGCTTGGTATTGGGCTTCGCCGTTTGGGCGGGCCTTAAAATCAGTGGCGGTGCCGTCGAGGCCCTAAGCGTAGTAAAATATCCTCGCTATAGGGACCGGCGAACACTGGCTATAAACCCCCATTTCTCTAAGTTTGACCTCGGATCAGGTAGGGATACCCGCTGAACTTAAGCATATCAATAAGCGGAGGAAAAGAAACCAACCGGGATTGCCCTAGTAACGGCGAGTGAAGCGGCAACAGCTCAAATTTGAAATCTGGCTTCGGCCCGAATTGTAATTGGTAGAGGATGCATCGGGGGCGCCCCGTTCCAAGTCCGCTGGAACGCGGCGTCCTAGAGGGTGAGAGTCCCGTATGCGAGTGGTGGCCGCTCCTATGTGAnGnTCCTTCGACGAGTCGAGTTGTTTGGGA
>A0645
ATGCGATAAGTAATGTGAATTGCAGAATTCAGCGAATCATCGAATCTTTGAACGCACATTGCACCTATTAGCATTCTAGTAGGTATGCCTGTCCGAGCGTCATTTCAACCCTCAGGTGAGCTTCGGCTTCCTGGTGTTGAGGCCCCCGCAGCGCTTTTGCCGCGGGCCCCGAAAGTCATCGGCGGTGCCTGCCAGCACTCCGGGCGCAGTAATAACATCTCGCCCTGGACGTCTGGCGGCGCGCTTGCCGCTAAACACGCCACCTCCGGGCGGCACTGAAAAGGTTGACCTCGGATCAGGTAGGATTACCCGCTGAACTTAAGCATATCAATAAGCGGAGGAAGAGAAACTAACAAGGATTCCCCTAGTAACTGCGAGTGAAGCGGGAAGAGCTCAAATTTAAAATCTGGCGTGCCTTTGGCCGTCCGAGTTGTAGTCTGGAGAAGCGTTTTCCGTGTTGGACCGTGTATAAGTCTCTTGGAACAGGGCGT
>A0647
ATGCGATAAGTAATGTGAATTGCAGAATCAGTGAATCATCGAATCTTTGAACGCACATTGCGCCCATTGGTATTCCTTTGGGCACACTTGTTCGAGCGCCGGTTGATCAATGAGGCTTTGCCTTGTGTTGAGTGTTTCGGGTCATCGAAAACTCCAAACTTATGGGCTTTTGCTGTGCCTGAAAATCACAACAGAATGTGCCTAAAAGGTATTCAGCCAACTGCCAAAACTACCGTCTCACATGGCCTCGAATCAAGTGGGGATACCCGCTAAACTTAAGCATATCATTCAGCGGAGGAAAAGAAACCAACAGGGATTGCCTTAGTAACGGCGAGTGAAGCGGCAACAGCTCAAATTTGAAATCTGGCTTCGGCCCGAGTTGTAATTTGCAGAGGATGCTTCTGGCGCGGTGCCTTCCGAGTTCCCTGGAACGGGACGCCATAGAGGGTGAGAGCCCCGTATGGTTGGATACCAAGCCTGTGTGAAGCT
>A0648
ATGCGATAAGTAATGTGAATTGCAGAATTTAGTGAATCATCGAATCTTTGAACGCACATTGCACCTTCTGGCATTCCGGGAGGTATGCCTGTTCGAGCGTCATAGCGACCATCAAGCACTGCTTGGTGTTGGGCGTCACCCGGCGCGCGTGCGTGGGTGCGCCTTAAAACCAGCGGCGACCGTCGCCCGGCTCCAAGCGTAGTAATTCCTCTCGCTCACGGGGTCGGGGTGCGCGCCTGCCACAGAAAACCCCCATCACAAGGTTTGACCTCGGATCAGGTAGGGATACCCGCTGAACTTAAGCATATCAATAAGCGGAGGAAAAGAAACCAACAGGGATTGCCTCAGTAACGGCGAGTGAAGCGGCAATAGCTCAAATTTGAAATCTGGCCGTAAGGTCCGAGTTGTAATTTGGAGAGGATGTCTCGGGCGAGATGCCGGTCTAAGTCTTCTGGAACGGAGCGTCATAGAGGGTGAGAATCCCGTCTGTGG
>A0650
AATGCGATAAGTAATGTGAATTGCAGAATTCAGTGAATCATCGAATCTTTGAACGCACATTGCGCCCCTTGGTATTCCGGGGGGCATGCCTGTTCGAGCGTCATTACAACCCTCAAGCCTAGCTTGGTGTTGGGCCTCGCCGTTTTGGCGGGCCTTAAAATCAGTGGCGGTGCTGTCGAGGCCCTGAGCGTAGTACATACCCTCGCTATAGGACCCGGTGGACGCTAGCTATAAACCCCCATTTTCTTAGTTTGACCTCGGATCAGGTAGGGATACCCGCTGAACTTAAGCATATCAATAAGGCGAGGAACAGAAACCAACAGGGATTCCCCCAGTAGTGGCGAACGAAGAGGGAAAAGCTCAAGTTTGAAATCTGGTTTACCAGAGTTGTAAGCTCAAGAAGTGTGGTCGATGTTGCCCCGGCTCAATTCTCCTTGGAACAGGGAGTCGAAGAGGGTGAGAACCCCGTTTGTGGCCGAGGGACCTTCATCCTTGCACCTCACGATCTAAGAGTCGGGTTGTTTGGGAA
>A0651
ATGCGATAAGTAATGTGAATTGCAGAATTCAGTGAATCATCGAATCTTTGAACGCATATnGCACCCTCTGGTATTCCGGGGGGTACACCTGTTCGAGCGCCATTACAACCCCTCAAGTATTACTTGGTGTTGGGTGAAGTCCTTAGGGGACCCACCCGTAACTTGTAGGCGGTTATTACCCTCTCTCTCAGCGTAGCAGGCTTTACGCATTCGCTCGGGGAAGGTGTATGACCAGCTCAATAAAATAAATTTTCAAGGTTTGGCCTCGGATCAGGTGGGGATACCCGCTGAACTTAnGCATATCAATAAGCGGAGGAAAAGGAACCAACAGGGATTGCCTCAGTAACGGCGAGTGAAGCGGCAATnGCTCAAATTTGAAATCTGGCGCCTGCGTCCGAATTGTAATTTGGAGAGGATGTCTCGGCGTCGATATGGCGGTCTAAAGTCTTCTGGAACGGAGCGTCATAGAGGGTGAGAATCCCGTCTGTGGCCGGCGATGGCG
>A0652
ATGCGATAAGTAATGTGAATTGCAGAATTTAGTGAATCATCGAATCTTTGAACGCACATTGCACCTCTTGGTAATCCTTGAGGTATACTTGTTCGAGCGCCGTTTAACTCTAAGACATTGTCTTGTGTTGATGTTTTTTCACGATCAAGTGAATCATCGAAATATATTGGCACTGACAATATAGCCAGACTTGCAGCAAAATGCATTGTCAGTCTTATTGACAGTAGCCTTGTCGTTTATTTAAACATGGCCTCGGATCAAGTAGGGATACCCGCTGAACTTAAGCATATCAATAAGCAGAGGAAAAGAAACCAACCGGGATTGCCTCAGTAACGGCGAGTGAAGCGGTAACAGCTCAAATTTGAAATCTGGCTCTTTCAGGGTCCGAGTTGTAATTCGTAGAAGATGCTTCGAGnGTGGCCCTAGTCTAAGTTCCTTGGAACAGGACGTCATAGAGGGTGAGA
>A0654
ATGCGATAAGTAATGTGAATTGCAGAATTTAGTGAATCATCGAATCTTTGAACGCATATTGCGCTCCTTGGTATTCCGAGGAGCATGCCTGTTCGAGCGTCATTACAACTCTCAAGTTATGCTTGGTATTGGGTAGCATTGGTAACGATGCGCCTTAAAGCCATTGGTAGCACTTCTAGGAGTCGAGTTGTTTGGGAATGCTGCG
>A0655
GCGCGAAATGTAGnGTGAATTGCAGAACAnTGTGAATCATCGAATCTTTGAACGCACATTGCACCTCTCGTGAGGGAGGTATGCCTGTCTGAGCGTCGTTTAAAACCAATAGACCCTTGTGGGTCTGTCTTGGGCCTCGCACAGGGCTGCGTCGCCTCAAAGTCATGGTCTAGCCTATGGACGGGCTCCTCTTGGACGTGCCGTGGGCTTGGCTTTACATCTAAATCTGGCCTCAGATCAGGTAGGGACACCGCCTGAACTTAAGCATATCAATAAGCGGAGGAAAAGAAACCAACAGGGATTACCTCAGTAACGGCGAGTGAAGCGGTAACAGCTCAAATTTGAAATCTGGGCTTCGGCCCGAGTTGTAATTTGTAGAAGATGCTTCGGGCGCGGCCTCGGCCTAAGTTCCTTGGAACAGGGCGTCATAGAGGGTGAGAACCCCGTGCATGGCCGGGTGCCTGCGCCCGCGTGAAGCTCTTTCGACGAGTCG
>A0656
GCGCGAAATGTAGTGTGAATTGCAGAACATTGTGAATCATCGAATCTTTGAACGCACATTGCACCTCTCGTGAGGGAGGTATGCCTGTCTGAGCGTCGTTTAAAACCAATAGACCCTTGTGGGTCTGTCTTGGGCCTCGCACAGGGCTGCGTCGCCTCAAAGTCATGGTCTAGCCTATGGACGGGCTCCTCTTGGACGTGCCGTGGGCCTGGCTTTACATCTAAATCTGGCCTCAGATCAGGTAGGGACACCGCCTGAACTTAAGCATATCAATAAGGCGAGGAACAGAAACCAACAGGGATTGCCTCAGTAACGGCGAGTGAAGCGGCAACAGCTCAAATTTGAAATCTCCTTCGGGCGAATTGTAATTTGGAGAGGATGCTTTGGGGTCGTCCCCGGTCCAAGTCCCTTGGAACAGGGCGTCGCAGAGGGTGAGAATCCCGTACGCGGCCGGGTGCCGTCCCCGTGTAAAGCTCCTTCGACGAGTCGAGTTGTTTGGGA
>A0657
ATGCGATAAGTAATGCGAATTGCAGAATTCCAGTGAGTCATCGAATCTTTGAACGCACATTGCGCCCTTTGGCATTCCGAAGGGCATGCCTGTTCGAGCGTCATTATCACCCCTCAAGCCCCGTGCTTGGTGTTGGACGGCATTGGTCGAGTGACATCGACCCCTCCTAAAGACAATGACCGCGGCCTGTGGAACCCCCGGTACACTGAGCTTTTAACTGAGCACGTATCGGATGGTGGTGTCCAGGACACGGTCCTTCTTCCCTTTTAAGTGGGAAAGCTTTCAAGGTTGACCTCGGATCAGGTAGGAATACGCGCTGAACTTAAGCATATCAATAAGCGnAGGAAAAGAACTAACAAGGATTGCCTCAGTAACGGCGAGTGAAGCGGCAACAGCTCAGATTTGAAATCGGCCGCCAGGCTGAATTGTAATCTGCAGAGGTGGATTCGGTTGAAGTGCGGGCTAAAGTCCCCTGGAACGAGGTGCCGCAGA
>A0658
ATGCGATAAGTAATGCGAATTGCAGAATTCCGTGAGTCATCGAATCTTTGAACGCACATTGCGCCCGTTAGTACTCTAGCGGGCATGCCTGTTCGAGCGTCATTTCAACCCTCAAGCCCAGCTTGGTGTTGGAGCTCTATAGTTAACCGCTGTAGGCTCTTAAAATTATTGGCGGGCTCGCTATAACTCCGAGCGTAGTAGTGTAACCCTCGCTCAGGTCGTTTTAGCAGGCTCTAGCAGAAATTCTCTTTTAAAAGGTTGACCTCGGATCAGGTAGGAATACCCGCTGAACTTAAGCATATCAATAAGCGGAGGAAAAGAAACCAACAGGGATTGCCCTAGTAACGGCGAGTGAAGCGGCAACAGCTCAAATTTGAAATCCGGTCCCCCCGGGGCTTGAGTTGTAATTTGCAGAGGATGCTCCGGCGAAGGTCCCGGCCGAAGTCCCCTGGAACGGGACGCCTTGGAGGGTGAGAGCCCCGTACCGTTGGTAACCAAGCCTGTGTAAAGCTCCTTCGACGAGTCGAGTAGTTTGGGA
>A0659
GCGCGAAATGTAnTGTGAATnGCAGAACTTTGTGAATCATCGAATCTTTGAACGCACATTGCGCCTCTCGTGAGGGAGGCATGCCTGTCTGAGCGTCGTTTAAATCTCTAGATGCCGCCTTCTCGGGGGCGACGTCTGTCTTGGGCATCACCCTGCGGTGTAGTCTGAATGCCATCGGTCTAATCTGTGGACAAGTTCCATTAGGGCGAGCCACAAGAAGGGCCTCAACCATTTCTCGAATCTGACCTCAGATCAGGTAGGAACACCGCCTGAACTTAAGCATATCAATAAGGCGAGGAATAGAAACCAACCGGGATTCCCTCAGTAGTGGCGAACGAAGAGGGAAAAGCTCAAGTTTGAAATCTGGTTTACCAGAGTTGTAAGCTCAAGAAGTGTGGTCGATGTTGCCCCGGCTCAATTCTCCTTGGAACAGGGAGTCGAAGAGGGTGAGAACCCCGTTTGTGGCCGAGGGATCTTCATCC
>A0660
ATGCGATAAGTAATGCGAATTGCAGAATTCCGTGAGCCATCGAATCTTTGAACGCACATTGCGCCCGTTAGTACTCTAGCGGGCATGCCTGTTCGAGCGTCATTTCAACCCTCAAGCTCTGCTTGGTGTTGGGGCACTATAGTGGATATAGGCCCTGAAAGACAGTGGCGGGCTCACTATAACTCCGAGCGTAGTACATACCTCGCTTAGGGCGTTTTAGTGAGATCTAGCCTTGCAACCCAACTTCAAATGGTTGACCTCGAATCAGGTAGGAATACCCGCTGAACTTAAGCATATCAATAAGCGGAGGAAAAGAAACCAACAGGGATTGCCTCAGTAACGGCGAGTGAAGCGGCAACAGCCCAAATTTTAAATCTGGCTTCGGCCCGAGTTGTAATTTGTAGAGGATGCTTCGGGCATAGCACGGTCTGAGTTCCCTGGAACGGGACGCCAGAGAGGGTGAGAGTCCCGTACAGATCAGTGCTTCTGTCC
>A0662
ATGCGATAAGTAATGTGAATTGCAGAATTCAGTGAATCATCGAATCTTTGAACGCATATTGCGCCTTTTGGTATTCCGAAAGGCACATCTGTTCGAGCGCCAGTTCAACCCTCAAGCTCTGCTTGGTGTTGGGGGCCTGTTGTAGTGACACCCCGAAACTGGTGGGCGCCGTCCTTTGTTTTGCTGGTGCAGCGGGCTTTTACGCATGTGCCTACAAACAGTGGGTGGCCGCCAAATTCTTTTTCCAAGTTGGCCTCGGATCAGATGGGGATACCTGCTGAACTTAAGCATATCAATAAGCAGAGGAAAAGAAACCAACAGGGATTGCCTCAGTAACGGCGAGTGAAGCGGCAACAGCTCAAATTTGAAATCTGGCTCTTTCAGGGTCCGAGTTGTAATTTGTAGAAGATGCTTCGGGCGTGGCTCCGGTCTAAGTTCCTTGGAACAGGACGTCATAGAGGGTGAGAATCCCGTATGTGACGGGATGTCTAGCCTATG
>A0663
GCGCGAAATGTAGTGTGAATTGCAGAACATTGTGAATCATCGAATCTTTGAACGCACATTGCGCCTCCTCTAACCGGGAGGCATGCCTGTCTGAGCGTCATTAAACCTATAAACCCCGCTCGGGTTTGTGTTGGGCCATGCATGTCTGCACGGCCTCAAAGTCATAGGTCTTTATCCGTGGACGAGTCCCTGTCGGGCTGACCATGGATCGGACGTCTCCATCTGACTTGACCTCAGATCAGGTAGGAAGACCGCCTGAACTTAAGCATATCAATAAGCGGAGGAAAAGAAACCAACAGGGATTGCCTCAGTAGCGGCGAGCGAAGCGGCAACAGCTCAGATTTGAAATCTGGCCGTTCTGCGGTCCGAGTTGTAATCTGTAGGGGAGTATTCTGGTCGACGTGTCCCGCCTAAGTCCCCTGGAACGGGGCGCCGGAGAGGGTGAGAGCCCCGTAAGGCAGGACGCGCCGGTCTTTGTGAAGCTCCTCCGACGA
>A0664
ATGCGATAAGTAATGTGAATTGCAGAACTCAGCGAATCATCGAATCTTTGAACGCACATTGCGCCCGCCAGTATTCTGGCGGGCATGCCTGTTCGAGCGTCATTTCAACCCTCAAGCCCGGCTTGGTGTTGGGGCTCCACGGCCGCCGTGGGCCCTGAAAACTAGTGGCGGGCCCGCTGAGGCTCCGAGCGCAGTAGCTTAACCTCGCTCGCGGTGCCGCGGCGGGCGTCAGCCGTAAAACCCCCCACTTTCTCAAGGTTGACCTCGGATCAGGTAGGAATACCCGCTGAACTTAAGCATATCAATAAGCGGAGGAAAAGAACCAACAGGGATTGCCCTAGTAACGGCGAGTGAAGCGGGAAAAGCTCAAATTTGAAATCTGGCGGTTCTTGTAGCCGTCCGAATTGTAATTTAGAGAAGTGTTACCCGCGTTGGACCGTGTACAAGTCTCCTG
>A0666
ATGCGATAAGTAATGTGAATTGCAGAATTCAGTGAATCATCGAATTTTTGAACGCATATTGCACCTCTTGGTATTCCTTGAGGTATATCTGTTCGAGCGTCGTTTGAATCTAAGGCTTTGCCTTGTGTTGATGTTTGCCAGTGAATGGCTCATCGAAATTCATGGGCATTCTGTTCTGTCTGAAGCGCAACAAACTGTGCGAAAGTCATTGCAAAACATCGCCACAAAATTTCTACCAACATCATGACCTCGGATCAGATAGGGTTACCCGCTGAACTTAAGCATATCAATAAGCGGAGGAAAAGAAACCAACTGGGATTGCCTTAGTAACGGCGAGTGAAGCGGCAAGAGCTCAAATTTGAAATCTGGCTTCGGCCCGAATTGTAATTTGTAGAGGATTGTTCGGTGATGCCTTGGTCCAAGTCTTTTGGAACTGAGCGTCGTAGAGGGTGAGAACCCCGTACCGGCTGATTGGCAGATCTATGTGTAA
>A0667
TTGCGATAAGTAATGTGAATTGCAGAATTTAGTGAATCATCGAATCTTTGAACGCACATTGCACCTCTCGGTAATCCTTGAGGTATATTTGTTCGAGCGCCGTTTAAATACTAAGACTTTGTCTTGTGTTGATGTTTATCTGTTCAAAGATATCATCTAAAAACATTGGCGTCATTGATAGACCCGAAACGCAACAAACTGCGATGAAAGTCTATTCTTTGCCTGTCTACTTCCTGGCAGCTTTGCTGCCACTCAGTAAACATGGTCTCGGATCAAATAGGGATACCCGCTGAACTTAAGCATATCAATAAGCGGAGGAAAAGAAACCAACAGGGATTGCCTTAGTAACGGCGAGTGAAGCGGCATCAGCTCAAATTTGAAATCTGGCTTCGGCCCGAATTGTAATTTGTAGAGGATTGTCGGTTTTATCATCGATCCAAGTTTCCTGGAACGAACGCCTTAGAGGGTGAGAGCCCCGTACCGATTGAATGA
>A0668
ATGCGATAAGTAATGTGAATTGCAGAATTCCGTGAATCATCGAATCTTTGAACGCACATTGCGCCCTTTGGTATTCCGAAGGGCATGCCTGTTCGAGCGTCATTACACTCTCATATGGTGTTGGGAATTGCGTAAGCACTCCTTAAAAACAGTGGTGATACGTGTCTACTCACGCAAAGTAATCTCTGCGAAGGATAGATACGGACGCACCGAAATTCTTCTGTTTGACCTCGGATCAGGTAGGGATACCCGCTGAACTTAAGCATATCAATAAGCGGAGGAAAAGAAACCAACAGGGATTGCCCTAGTAACGGCGAGTGAAGCGGCAAnAGCTCAAATTTGAAATCTGGCCCTAGGCCCGAGTTGTAATTTGCAGAGGAAGCTTTTGGCGCGGCGCCTTCTGAGTTCCCTGGAACGGGACGCCATAGAGGGTGAGAGCCCCGTATAGTCGGACGCCAAACCAGCTGTAAAGCTCCTTCGACGAGTCGAGTAGTTTGGGAATGC
>A0670
ATGCGATAAGTAATGTGAATTGCAGAATTCAGTGAATCATCGAATCTTTGAACGCACATTGCGCTCCTTGGTATTCCGAGGAGCATGCCTGTTCGAGCGTCATTACAACCCTCAAGCCTTGCTTGGCCTTGGGCAGCACCGGCGACGGTGCGCCCTAATGCCAGTGGCGGCGGCGCCTAGCTCCAAGCGTAGTAGAACCCTCGCTACGGATGCGTGGGCGGCTCCTGCCATGAACCCCCAAACCCATCAAAGGTTGACCTCGGATCAGGTAGGGATACCCGCTGAACTTAAGCATATCAATAAGCGGAGGAAAAGAAACTAACAAGGATTCCCTCAGTAACGGCGAGTGAAGAGGGAAGAGCTCAGTTTTGAAATCTGGCAGTATCTTGCTGCCCGAGTTGTAAATTGAAGAGAATGTCATCCACATTGGACCATGTCTAAATTGTAATCATCCACAGTCCTTTGATGGAGTATCAACG
>A0671
ATGCGATAGCTAGTGTGAATCGCAGATTTCAGTGAATCATCGAATTTTTGAACGCATATTGCACCTCTTGGTATTCCTTGAGGTATATCTGTTCGAGCGCCGTTTATATCTAAGGCATTGCCTTGTGTTGATGTTTGCCCGTGAAGGGCCCATCGAAATAAATGGGCACTTTGTTTATGTCCGAAGCGCAGCAAAATGTGTAGAGGTCAAAAACAACAGTAGCCAGTGCTTTTCTAAGCATGGCCTCGGATCAGATAGGGTTACCCGCTGAACTTAAGCATATCAATAAGCGGAGGAAAAGAAACCAGCTGGGATTGCCTTAGTAACGGCGAGTGAAGCGGCAAGAGCTCAAATTTGAAATCTGCCTCCTTCGGGGGGCCGAGTTGTAATTTGTAGAGGATGCTTCGGCGTTGGCGCTGCCCAAAGTTCCTTGGAACGGGACGTCATAGAGGGTGAGAGCCCCGTGTCTAGGTGGATGCCTTTGCCTTGTGA
>A0672
ATGCGATAAGTAATGTGAATTGCAGAATTCAGCGAATCATCGAATCTTTGAACGCACATTGCGCCTGTTAGCATTCTAGCAGGCATGCCTGTCCGAGCGTCATTTCAGCCCTCAGGTCTTAGACTTGGTGTTGGGGTGCCTGTAGCATTTAATGCTTATGGTCCCTGAAAATCCGTGGCGGGCCCGCCAGATCTCCGAGCGTAGTAGCATTTTCTCGCTTCTGGAGACTTCTGGTGGGTTTTTCCAGCCATTATAAACCCTCATTGAAATAGAAGTTTGACCTCGGATCAGGTAGGAATACCCGCTGAACTTAAGCATATCAATAAGCGGAGGAAAAGAAACCAACAGGGATTGCCCTAGTAACGGCGAGTGAAGCGGCAACAGCTCAAATTTGAAATCTGGCCGTAAGGCCCGAGTTGTAATTTGTAGAGGATGCTTTCGGCGCGGCGCCTTCTGAGTTTCCTGGAATGGGACGCCACAGA
>A0674
ATGCGAGACGTAATGCGAATTGCAGATCAACGCGAGTCATTGAATCTTTGAACGCACATTGCGCCCCCTGGTATTCCGGGGGGCACGCCCGTCCGAGTGTCATTTCTACCTCGAGCTTCAGGCTTGTTGTTGGGTACCGCCCGTGAGGGCGCACCTCAAnTCTATTGGCGCCTCTGAGGGCCCCCAAACGCATAGAGCnTAACCGCCCGCGTTTGGAGGCCTGATAGGGGGTGGCCTCTTTGCCTGCGTGCAGCTTCCTAGCGTATGGCCTCGGATCGGGCGGGGTTAGCCGCCGAACTTAAGCATATCAATAAGCGGAGGAAAAGAAACCAACAGGGATTGCCTCAGTAACGGCGAGTGAAGCGGTAACAGCTCAAATTTGAAATCCGGCTCTCTCAGGGTCCGAGTTGTAATTTGTAGAAGATGCTTTGGGCGTGGCCCTGGTCGAAGTTCCTTGGAACAGGACGTCATGGAGGGTGAGAATCCCGTACGTGACTAGGTGCTTTCGTCCG
>A0675
ATGCGATAAGTAATGTGAATTGCAGAATTCAGTGAATCATCGAATCTTTGAACGCATATTGCGCCCTCTGGTATTCCGGGGGGCACACCTGTTCGAGCGCCATTTAGACCCTCAAGCTTTGCTTGGTGTTGGGTAAGGTCTTAATAGACCTACCCATAACTCGTAGGCGGTTACCGCCCGTTCCCCCAGCGTAGCAAGCTAACGCATTCGCTCGGGGACAGCGTGTAGCTCAGCCCGGTAACTAAACCCTAAAGTTTGGCCTCGGATCAGGTGGGGATACCCGCTGAACTTAAGCATATCAATAAGCGGAGGAAAAGAAACTAACAAGGATTCCCCTAGTAACTGCGAGTGAAGCGGGAAGAGCTCAAATTTAAAATCTGGCGTGCCTTTGGTCGTCCGAGTTGTAGTCTGGAGAAGTGTTTTCCGTGTTGGACCGTGTATAAGTCTCTTGGAATAGAGCGTCATAGAGGGTGAGAATCCCGTATGTGACTGGCTGCCTTTGCCTTGTGATGCGCTCTC
>A0676
ATGCGATAAGTAATGTGAATTGCAGAATTCAGTGAATCATCGAATCTTTGAACGCATATTGCACCTTCTGGCATTCCGGGAGGTACACCTGTCCGAGCGCCGTTTCGACCCTCAAGCATTGCTTGGTGTTGGGCGAGGTCnTATGGGACCCTCCCGTAACTTGTAGGCGGTCGTCGCCAGTGCCCCAGCGTAGCAGGCTTTTACGCACTCGCTCGAGCATCAGCGACGTCTACCCGGCAAACCAAACCCCCAAAGGTTTGGCCTCGGATCAGGTGGGGATACCCGCTGAACTTAAGCATATCAATAGGCGGAGGAAAAGAAACCAACTGGGATTGCCTCAGTAACGGCGAGTGAAGCGGCAATTGCTCAAATTTGAAATCTGGTCTCCGAGGTCCGAATTGTAATTTGTAGAGGAAGCTTCGGTGATGGTACTGACTCAAGTCCCCTGGAACGGGACGTCATAGAGGGTGAGAACCCCGTCCGGTTAAGTACCTAAACCTTGTGTTGCTCCTTCGACGAGTCGAGTTGTTTGGGAA
>A0677
ATGCGATAGCTAGTGTGAATTGCAGATTTTAGTGAATCATCGAGTCTTTGAACGCACATTGCGCCCTTTGGTATTCCTCAGGGCATGCCTATTCGAGCGTCGTTTCAACCCAGCGCAAGCTGTTTTGGAGGATGTCGCCAGCGACACCTCTCAAATTCATCGGCGGCAGCAGCGAGCCAAACGCAGCAGATTGCGCGGCAACTCGCGGGCGACGCCTTAAAACCGCCTCGGCGACTCAAGCTCGACCTCGAATTAGGTAGGGATACCCGCTGAACTTAAGCATATCAATAAGCGGAGGAAAAGAAACCAACAAGGATTGCCTCAGTAACGGCGAGTGAAGCGGCAACAGCTCAAATTTGAAATCTGGCTCTTTCAGGGTCCGAATTGTAATTTGCAGAGGATGCTTCGGCGTCGGCGTCACCCAAAGTTCCTTGGAACAGGATGTCATAGAGGGTGAGAGCCCCGTGTCCGGGTGGATGC
>A0678
ATGCGATAAGTAATGCGAATTGCAGAATTCAGTGAGTCATCGAATCTTTGAACGCATATTGCGCCCCTTGGTATTCCGAGGGGCATGCCTGTTCGAGCGTCATTATAACCAATCCAGCCAGGCTGGGCGTTGGGCTTCGCCTCTGCGGCGGGTCTTAAAAGGAGTGGCGGCGCTGTTAGGGGCTCTGCGCGTAGTAAAATTCGCTCGCTATAGGGCTCCAGGAGCCGCTCGCCAAGTCAACCTCAACTGTTTCTCCGGTTGACCTCGGATCAGGTAGGGATACCCGCTGAACTTAAGCATATCAATAAGCGGAGGAAAAGAAACCAACAGGGATTACCTCAGTAACGGCGAGTGAAGCGGTAACAGCTCAAATTTGAAATCTGGCTCCTTCAGGGTCCGAGTTGTAATTTGCAGAGGATGCTTCGGGTGCGGTCCCCGTCTAAGTGCCCTGGAACGGGCCGTCATAGAGGGTGAGAATCCCGTCTGGGATGGGCGGCCGCGCCCGTGT
>A0680
ATGCGATAnGTAATGTGAATTGCAGAATTCAGTGAATCATCGAATCTTTGAACGCATATTGCGCCCATTAGTATTCTAGTGGGCATGCCTGTTCGAGCGTCATTAACACCCCTCAAGTAATCTTTTTTACTTGGTGTTGGGCGACCCTGCTAACCCTGGGCGCCTGAAAAGCAGCGGCGGGATCTAGTCATCTCTGAGCGTAGTAGTTTACTCAATCGCTTTGGTTAGGTGTCTAGTTGCTAGCCCAACTTACTTTTACTCCAAAAGTTGACCTCGGATCAGGTAGGAATACCCGCTGAACTTAAGCATATCAATAAGCGGAGGAAAAGAAACCAACAGGGATTGCCTCAGTAACGGCGAGTGAAGCGGCAACAGCTCAAATTTGAAATCTGGCCTCGGCCCCGAGTTGTAATTGGGTAGAGGATGCATCGGGGGGCGGCCCCGTTCCAAGTCCGCTGGAACGCGGCGTCCTAGAGGGTGAGAATCCCGTATGCGAGCGGTGTC
>A0681
ATGCGATAAGTAATGCGAATTGCAGAATTCAGTGAATCATCGAATCTTTGAACGCACATTGCGCCCCCTGGCATTCCGGGGGGCATGCCTGTTCGAGCGTCTGTGAAGCAACCCTCAAGCCCCCTGGCTTGGTGCTGGGCCTCCTTGGCTGGCGGGCTCTCCGCCGGCCGGCCCCAAACCCAGTTGGTGGTGGGATCCGACCCCCGGGCGAAGCAAGGTCTTTTCCACCCTCGCCGCGGGTGCTGGTCGTGCCGCCAGTGATGTAGCAGCAGATGAGATTGGACCTCGGATCAGGTAAGACTACCCGCTGAACTTAAGCATATCAATAAGCGGAGGAAAAGAAACCAACCGGGATTGCCCTAGTAACGGCGAGTGAAGCGGCAACAGCTCAAATTTGAAATCTGGCTTCGGCCCGAATTGTAATTGGTAGAGGATGCATCGGGGACGCCCGTTCCAAGTCCGCTGGAACGCGGCGTCCTAGAGGGTGAGAATCCCGTATGCGAGCGGT
>A0682
ATGCGATAAGTAATGCGAATTGCAGAATTCAGTGAATCATCGAATCTTTGAACGCACATTGCGCCCGTTAGCATTCTAGCAGGCATGCCTGTTCGGGCGTCATTTATACCCTCAGGAATTCATTTCCTGGTGTTGGGGAGCCTGTAGACACGGCCTATAAGCCCCTAAAAGTTAATGGCGGGCTCTGTCATATCCCGAGCGTAGTAATTTTTCTCGTTCAGGGTGTATGGCAGACTCTAGCCTCTCTCTATTTTCTTTCCAAAGTTGACCTCGAATCAGGTAGGAATACCCGCTGAACTTAAGCATATCAATAAGCGGAGGAAAAGAAACCAACAGGGATTGCCTCAGTAACGGCGAGTGAAGCGGCAACAGCTCAAATTTGAAATCTGGCTCTTTCAGGGTCCGAGTTGTAATTTGTAGAAGATGCTTCGGGTGAGGCTCTGGTCTAAGTTCCTTGGAACAGGACGTCATAGAGGGTGAGAATCCCGTATGTGA
>A0683
ATGCGATAAGTAATGCGAATTGCAGAATTCAGTGAATCATCGAATCTTTGAACGCATATTGCGCCCTTTGGTATTCCGAGGGGCATGCCTGTTCGAGCGTCATTATAACCCATCTAGCCTTGCTAGGTATTAGGCCTCGCTAGTGAGCGGACCTTAACTCTAGTGGCGGTGCTCTCAGGCTCTACGCGTAGTGATTCTCCTCGCGATAGAGCCTTCGAGGGCCCTAGCCATCAACCTCACTTTCGTAGGTTGACCTCGGATCAGGTAGGGATACCCGCTGAACTTAAGCATATCAATAAGCGGAGGAAAAGAAACCAACAGGGATTACCTCAGTAACGGCGAGTGAAGCGGTAACAGCTCAAATTTGAAATCTGGCCCTCTCGGGGCTCGAGTTGTAATCTGCAGAGGATGCTTCGGCGAAGGCCCCGGCCCAAGTCCCCTGGAACGGGACGTCTTAGAGGGTGAGAACCCCGTCCGGCCGCGGGTCCAAGCCGCGTGAAGCTCCTTCGACG
>A0684
ATGCGATAAGTAATGTGAATTGCAGAATTCCAGnGAATCATCGAATCTTTGAACGCAnATTGCGCCCnTTnGTATTCCnAGTGGGCATGCCTGTTCGAGCGTCATTTCAACCCTCAGACCTTAnCTAGTCTGGTGTTGGGGCATCTGCAGCTGCAGGCCCTGAAAAACAGTGGCGGTGTCCGCTAACACTCCGGGCGCAGTAATTTGTTCTCGTCTAGGATGTGTGGTGGGCTGCTAGCCGTAAAACCCTTTTAATTTTCAAAAGGTTGACCTCGGATCAGGTAGGAATACCCGCTGAACTTAAGCATATCAATAAGCGGAGGAAAAGAAACCAACAGGGATTGCCCTAGTAACGGCGAGTGAAGCGGCAACAGCTCAAATTTGAAATCTGGCTTCGGCCCGAATTGTAATTGGTAGAGGATGCATCGGGGGCGCCCCGTTCCAAGTCCGCTGGAACGCGGCGTCCTAGAGGGTGAGAATCCCGTATGCGAGCGGTG
>A0686
ATGCGATAAGTAATGTGAATTGCAGAATTCAGTGAATCATCGAATCTTTGAACGCATATTGCACCCTCTGGCATTCCGGGGGGTACACCTGTCCGAGCGCCGTCTTGACCCTCAAGCATTGCTTGGTGTTGGGACGGGTCCCTTTGCGGGACCCCCCCGCAACTCGTAGGCGGTCATCGTCCGTACCCCAGCGTAGCAGGCTCACAGCACTCGCTCGGGAATAGGCGACTGGCCCGCCCGGCAAACCAAACCCCAAAGGTTTGGCCTCGGATCAGGTGGGGATACCCGCTGAACTTAAGCATATCAATAAGCGGAGGAAAAGAAACCAACTGGGATTGCCTCAGTAACGGCGAGTGAAGCGGCAATTGCTCAAATTTGAAATCTGGTCCTCGGGCCCGAATTGTAATTTGCAGAGGATGCGTCGGTGAAGGTGCCTGCCCAAGTCCCCTGGAATGGGATGTCATAGAGGGTGAGAACCCCGTCCGGTTAGGCGCCCGATCCTTGTGATGCT
>A0687
ATGCGATAnGTAATGTGAATTGCAGAATTCAGTGAATCATCGAATCTTTGAACGCACATTGCGCCTTCTGGTATTCCGGGAGGCATGCCTGTTCGAGCGTCAGTAACACCCCTCAAGCCTGGCTTGGTGTTGGGCCCCGCCTGCGGGCGGGCCTGAAAGACAGTGGCGAGACCATGTCCTCTCGAGCGCAGTAACGCATCTCGTTCTGGGCGGGCCTGGGCATCGCTAACCCCTCTTCTTTTACTGTTTGACCTCGGATCAGGTAGGGATACCCGCTGAACTTAAGCATATCAATAAGCGGAGGAAAAGAAACCAACAGGGATTGCCTCAGTAACGGCGAGTGAAGCGGCAACAGCTCAAATTTGAAATCTGGCCTCGGCCCGAGTTGTAATTTGCAGAGGATGCTTGCGGTGCGGTAGCTTCCAAGTTCCTTGGAACnGGACGCCACAGA
>A0688
ATGCGATAAGTAATGCGAATTGCAGAATTCCGTGAGTCATCGAATCTTTGAACGCACATTGCGCCCGCTAGTACTCTAGCGGGCATGCCTGTTCGAGCGTCATTTCAACCCTCAAGCACTGCTTGGCGTTGGGGCCTTACAGCTGTAGTAAGCCCTGAAAGACAGTGGCGGGCTCGCTATAACTCCGAGCGCAGTAGTATATCTCGCTCAGGACGTTTTAGCGGGCTCCGGCCGTTAAAAACACAACAAAAATGGTTGACCTCGGATCAGGTAGGAATACCCGCTGAACTTAAGCATATCAATAAGCGGAGGAAAAGAAACTAACAAGGATTCCCCTAGTAACTGCGAGCGAAGCGGCAACAGCCCAGCATGAGAATCGGGCGCCCTCGGCGTTCGAATTGTAGTCTGGAGAAGCGTCCTCAGCGACGGACCGGGCCCAAGTTCCCTGGAAGGGGGCGCCAGAGAGGGTGAGAGCCCCGTCGTGTCCGGACCCTGTCGCACCAC
>A0689
ATGCGATAGCTAGTGTGAATTGCAGATTTTAGTGAATCATCGAGTCTTTGAACGCACATTGCGCCCTCTGGTATTCCTCAGGGCATGCCTATTCGAGCGTCGTTTCAACCCTCAAGCTTTGCTTGGTCATGAGGGCTGCCTCCGGCACCCTTGAAACGCATCGGCGGCGGCACGTGGCCCAACGCAGCAGCAATGCAGTCCGGCGCGTGCAGCCTGCCAGAAACTGCCTCTGGCCCGCCATTGGCATCTCTAGCTCGACCTCGGATCAGGTAGGAATACCCGCTGAACTTAAGCATATCAATAAGCGGAGGAAAAGAAACCAACTGGGATTGCCCTAGTAACGGCGAGTGAAGCGGCAACAGCTCAAATTTGAAATCTGGCCCTAGGCCCGAGTTGTAATTTGTAGAGGATGCTTCGGGTGCGGTGCCTTCCAAGTCCACTGGAACGTGGTGC
>A0690
ATGCGATAAGTAATGTGAATTGCAGAATTCAGTGAATCATCGAATCTTTGAACGCATATTGCACCCTCTGGTATTCCGGGGGGTACACCTGTTCGAGCGCCATTTCGACCCTCAAGTATTACTTGGTGTTGGGTGAAGTCCTTATTAGGGACCCACCCCTAACTTATAGGCGGTCATCACCCGCATTCCCCCAGCGTAGCAAGCTTACAGCATTCGCTCTGGGGACAGGTGATTTGACTTGCTCAAAAAAACCCTTTTCAAAAGGTTTGGCCTCGAATCAGGTGGGGATACCCGCTGAACTTAAGCATATCAATAAGCGGAGGAAAAGAAACCAACAGGGATTGCCTCAGTAACGGCGAGTGAAGCGGCAATTGCTCAAATTTAAAATCTGACTTCnTTTTGAGGTCCGAATTATAATTTGTAGAGGAAGCTTCGGTGAAGGTACTGACTCAAGTCCCCTGGAACGGGATGTCATAGAGGGTGAGAGCCCCGTATAGTCGGATGCCAAGCCTCTGTAAAGCTCCTTCGAC
>A0691
ATGCGATAAGTAATGTGAATTGCAGAATTTAGTGAATCATCGAATCTTTGAACGCACATTGCACCTTCTGGCATTCCGGGAGGTATGCCTGTTCGAGCGTCATAGCGACCATCAAGCACTGCTTGGTGTTGGGCGTCACCCGGCGCGCGTGCGTGGGTGCGCCTTAAAACCAGCGGCGACCGTCGCCCGGCTCCAAGCGTAGTAATTCCTCTCGCTCACGGGGTCTGGGTGCGCGCCTGCCACAGAAAACCCCCATCACAAGGTTTGACCTCGGATCAGGTAGGGATACCCGCTGAACTTAAGCATATCAATAAGCGGAGGAAAAGAACCAACAGGGATTACCCTAGTAACGGCGAGTGAAGCGGTAACAGCTCAAATTTAAAATCTGGCCCTTGGGCCCGAGTTGTAATTTGTAGAGGATGTTTCGGGCAAGGTTTAGGTTTAAATTTCTTGGAACAGAATGTCATAGAGGGTGAGAATCCCGTCTGGAACCGGTGA
>A0693
ATGCGATAAGTAATGTGAATTGCAGAATTCAGTGAATCATCGAATCTTTGAACGCACATTGCGCCCTTTGGTATTCCGAAGGGCATGCCTGTTCGAGCGTCATTTCAACCCTCAAGCTCTGCTTGGTATTGGGCTCTGCCGTGCTGGCAGGCCTTAAAATCAGTGGCGGTGTCATCTGGGCTCCAAGCGTAGTAGCATTTCTCGCTCCGGAGGCCTGGTGATGCTCGCCAGACAACCCCTCATCTTCTATGGTTGACCTCGGATCAGGTAGGGATACCCGCTGAACTTAAGCATATCAATAAGCGGAGGAAAAGAAACCAACAGGGATTGCCTTAGTAACGGCGAGTGAAGCGGCATTAGCTCAAATTTGAAATCTGGCTTCGGCCCGAATTGTAATTTGTAGAGGATTGTTCGGTTATATCTTTGATCCAAGTTTCCTGGAACGGAACGCCTTAGAGGGTGAGAGCCCCGTACCTGATTG
>A0694
ATGCGATAAGTAATGTGAATnGCAGAATTCAACGAATCATCGAATCTTTGAACGCATATTGCGCCCATTGGTATTCCGATGGGCATGCCTGTTCGAGCGTCATTTCAACACTCAAGCGCTGCTGCTTGGTGCTGGGGCCCTGCGGGTTGCAGGCCCTGAAAGACATTGGCAGGACAGTTATGATCCCGAGCGCAGTAAATTTTCTCGCTTAGGGCGTTATAGCGGTCTTCCGCCGTAAAACCAGACTTTTAAATCTGTAAAGTTGACCTCGGATCAGGTAGGAATACCCGCTGAACTTAAGCATATCAATAAGCGGAGGAAAAGAAACCAACAGGGATTGCCCTAGTAGCGGCGAGCGAAGCGGGAAGAGCTCAAATTTGAAAGCTGGCGTCCTACGGGCGTCCGCATTGTAATCTATAGAGGCGTTTTCTGTGCTGGACCGTGTCCAA
>A0695
ATGCGATAAGTAATGCGAATTGCAGAATTCCGTGAGTCATCGAATCTTTGAACGCACATTGCGCCCGTTAGTACTCTAGCGGGCATGCCTGTTCGAGCGTCATTTCAACCCTCAAGCTCTGCTTGGTGTTGGGGCACTATAGTAGATATAGGCCCTGAAAGACAGTGGCGGGCTCACTATAACTCCGAGCGTAGTACATACCTCGCTTAGGGCGTTTTGTGGGATCTGGCCTTGAAACCCAACTTCAAATGGTTGACCTCGAATCAGGTAGGAATACCCGCTGAACTTAAGCATATCAATAAGCGGAGGAAAAGAAACCAACAGGGATTGCCCTAGTAACGGCGAGTGAAGCGGCAACAGCTCAAATTTGAAATCTGGCTTCGGCCCGAGTTGTAATTTCGAGAGGTAGTGTCTGGTGCGGTGCCGGTCGAGTGCCCTGGAACGGGACGCCTTAGAGGGTGAGAGCCCCGTAAGGCCGGTGGCCAAGCCTCTACGATACGCCTTCGACGAGTCG
>A0696
ATGCGATAAGTAATGTGAATTGCAGAATTCAGTGAATCATCGAATCTTTGAACGCACATTGCGCCCTGTGGTATTCCGCGGGGCATGCCTGTTCGAGCGTCATTATAACCAATCAAGCCTGGCTTGGTGTTGGAGTTCGCAGCTCTGCGGCTCTCAAACAAAATAGCAGTCTATACAAGACCCTAAGTGTAGTAAACTTTCTCGCTTTTGGGCATTGTGGCGGCTTGCTAAACCCTAATTTTTAAGGTTGACCTCGGATCAGGTAGGGATACCCGCTGAACTTTAGCATATCAATAAGCGGAGGAAAAGAAACCAACAGGGATTGCCCTAGTAACGGCGAGTGAAGCGGCAACAGCTCAAATTTGAAATCTGGCCTTTGGTCCGAGTTGTAATTTGTAGAGGATGCATCGTTCGAAGCGGTACCTTCCGAGTTCCCTGGAGCGGGACGCCATAGA
>A0697
ATGCGATAAGTAATGTGAATTGCAGAATTTAGGGAATCATCGAATCTTTGAACGCATATTGCACCTTCTGGCATTCCGGGAGGTATGCCTGTTCGAGCGTCATAGCGACCGTCAAGCACCGCTTGGTGTTGGGCGTCACCTGGCGCGCACGCGTGGGTGCGCCTTAAAACCAGCGGCGGCCCCCGCCCGGCTCCAAGCGTAGTAATATCCTCTCGCTCACGGGGTCGGGGTGTGGGTCCGCCACAGAACACCCCATCACAAGGTTTGACCTCGGATCAGGTAGGGATACCCGCTGAACTTAAGCATATCAATAAGCGGAGGAAAAGAAACCAACAGGGATTGCCTCAGTAACGGCGAGTGAAGCGGCAACAGCTCAAATTTGAAATCTGCCTCCTTTGGAGGCCGAGTTGTAATTTGTAGAGGATGCTTCGGCGTTGGCGCTGCCCAAAGTTCCTTGGAACGGGACGTCATAGAGGGTGAGAGCCCCGTGTCTAGGTGGATGCCTTTGCCTTGT
>A0698
ATGCGATAAGTAATGTGAATTGCAGAATTCAGTGAATCATCGAATCTTTGAACGCACATTGCGCCCCTTGGTATTCCGGGGGGCATGCCTGTTCGAGCGTCATTACAACCCTCAAGCCTGGCTTGGTGTTGGGCGCCGCCGTTTTGGCGGGCCTTAAAATCAGTGGCAGTGCCGTCGAGGCCCTAAGCGTAGTAAACATCCTCGCTATAGGAGCCTAGCGGCCGCTTGCTATAAACCCCCATTTTCCAAGTTTGACCTCGGATCAGGTAGGGATACCCGCTGAACTTAAGCATATCAATAAGCGGAGGAAAAGAAACCAACAGGGATTGCCTCAGTAACGGCGAGTGAAGCGGCAACTGCTCAAATTTGAAATCTGGCCCCCTTGGGGCCCGAGTTGTAATTTGCAGAGGATGCTCCGGCGAAGGCCCCGGCCGAAGTCCCCTGGAACGGGACGTTATGGAGGGTGAGAGCCCCGTCGGCCGCGTGnCATAGCCGTGTGTTGCTCCTTCGACGAGTCGAGTTGTTTGGGAATGC
>A0700
ATGCGATAAGTAATGTGAATTGCAGAATTTAGTGAATCATCGAATCTTTGAACGCATATTGCGCTCCTTGGTATTCCGAGGAGCATGCCTGTTCGAGCGTCATTACAACTCTCAAGTTATGCTTGGTATTGGGTAGCATTGGTAACGATGCGCCTTAAAGCCATTGGTAGCACTTCTAGGTTCTAAGCGTAGTAAGTCTTTCGCTATAGATACCTAGTAAGCACTACCTATAGTCTTAAACCTTTCTAGGTTGACCTCGGATCAGGTAGGGATACCCGCTGAACTTAAGCATATCAATCAGCGGAGGAAAAGAAACCAACAGGGATTACCTTAGTAACGGCGAGTGAAGCGGTAATAGCTCAAATTTGAAATCTGGCCTCTGGCCCGAATTGTAATTTGCAGAGGATGCTTCGGGCATAGCACGGTCTGAGTTCCCTGGAACGGGACGCCAGAGAGGGTGAGAGCCCCGTACAGATCAGTGCTTCTGTCCAT
>A0701
ATGCGATAAGTAATGTGAATTGCAGAATTCAGTGAATCATCGAATCTTTGAACGCACATTGCGCCCGCTAGTACTCTAGCGGGCATGCCTGTTCGAGCGTCATTTCAACCCTCAAGCATCGCTTGGTGTTGGGGCCTTACAGCTGCTGTAAGCCCTGAAAGACAGTGGCGGGCTCGCTAAGCTCCGAGCGCAGTAGTATATCTCGCTTAGGACGTTTTGGCGGGCTCCGGCCGTTAAACACCCCCAATCCAGTGGTTGACCTCGGATCAGGTAGGAATACCCGCTGAACTTAAGCATATCAATAAGCGGAGGAAAAGAAACCAACAGGGATTGCCTCAGTAACGGCGAGTGAAGCGGCAACAGCTCAAATTTGAAATCTGGCCCCTAGGGTCCGAGTTGTAATTTGTAGAGGATGCTTTTGGTGAGGTGCCGCCCGAGTTCCCTGGAACGGGACGCCACAGAGGGTGAGAGCCCCGTCTGGCTGGCCACCGAGCCTCTGTAAAG
>A0702
ATGCGATAAGTAATGTGAATTGCAGAATTCAGTGAATCATCGAATCTTTGAACGCATATTGCGCCCCTTGGTATTCCGGGGGGCACACCTGTTCGAGCGCCATTTAAACCCTCAAGCATTGCTTGGTGTTGGGATGAGTCCTTTAGGGGACCCACCCGTAACTTATAGGCGGCCATCGGTGGTACCCCTAGCGTAGCAAGCTAAACGCACTCGCTTAGGGGGGTAGCCCGTTTGGCCCGCCCAAAATTTATTTCAAGGTTTGGCCTCGGATCAGGTGGGGATACCCGCTGAACTTAAGCATATCAATAAGCGGAGGAAAAGAAACCAACAGGGATTGCCCTAGTAACGGCGAGTGAAGCGGCAATGGCTCAAATTTGAAATCTGGTCCTCTGGGGCCCGAGTTGTAATTTGCAGAGGATGCTTCGGCGAAGGTCCCGGCCTAAGTGCCCTGGAACGGGACGCCTTGGAGGGTGAGAGCCCCGTCGGGCCGCGGGCCCCAGCCATATGTTGCACCTTCGACGAGTCGAG
>A0705
GCGCGAAATGTAGTGTGAATTGCAAAACTTTGTGAATCATCGAATCTTTGAACGCACATTGCGCCCCTTGGTATTCCGAGGGGCATGCCTGTTCGAGCGTCATTACAACCCTCAAGCAATGCTTGGTATTGGGCTCCGCTGCTCACCTAGCGGGCCTTAAAATCAGTGGCAGTGCCATCAGGCCCTGAGCGCAGTAAATATCCTCGCTACAGGGACTTAGGTGGACGCTGGCCATCAACCCCTATTCTCTAAGTTTGACCTCGGATCAGGTAGGGATACCCGCTGAACTTAAGCATATCAATAAGGCGAGGAACAGAAACCAACAGGGATTGCCTCAGTAGTGGCGAACGAAGAGGGAAAAGCTCAAGTTTGAAAATCCGGCTCGCCGGAGTTGTAAGCTCAAGAAGTGTGGTCGACGTTG
>A0706
GCGCGAAATGTAGTGTGAATTGCAGAACATTGTGAATCATCGAATCTTTGAACGCACATTGCGCCTCCTCTAACCGGGAGGCATGCCTGTCTGAGCGTCATTAAACCTATAAACCCCGCTCGGGTTTGTGTTGGGCCATGCATGTCTGCACGGCCTCAAAGTCATAGGTCTTTATCCGTGGACGAGTCCCTGTCGGGCTGACCATGGATCGGACGTCTCCATCTGACTTGACCTCAGATCAGGTAGGAAGACCGCCTGAACTTAAGCATATCAATAAGCGGAGGAAAAGAAACCAACAGGGATTGCCCCAGTAACTGCGAGTGAAGTGGGAAAAGCTCAAATTTAAAATCTGGCAGTCTTTGGCTGTCCGAGTTGTAGTCTGGAGAAGTGCTTTCTGTGCTGGACCATGTACAAGTCTCTTGGAACAGAGCGTCATAGAGGGTGAGAATCCCGTCTTCGACATGGACTACCAGTGC
>A0707
ATGCGATAAGTAATGTGAATTGCAGAATTCAACGAATCATCGAATCTTTGAACGCATATTGCGCCCATTGGTATTCCGATGGGCATGCCTGTTCGAGCGTCATTTCAACCCTCAAGCGCTGCAGCTTGGTGCTGGGGCTCTGCGGTAGCAGGCCCTGAAAGACATTGGCAGGGCTTCAGTGAACCCAAGCGTAGTAACTCTCTCGCTAAGGGCTTTACAGGAACTCTCCGCCGTAAACCTCCATTAATTATAAGTTGACCTCGGATCAGGTAGGAATACCCGCTGAACTTAAGCATATCAATAAGCGGAGGAAAAGAAACTAACAAGGATTCCCTTAGTAACTGCGAGTGAAGCGGGAAGAGCTCAAATTTAAAATCTGACAGTGCCTTTGACTGTCCGAGTTGTAACCTAGAGAAGTGTAACCTGTGCTGGACCGTGTATAAGTCTCCTGGAATGGAGCGTCATAGAGGGTGAGAATCCCGTCTTTGACATGGACTTACCAG
>A0708
ATGCGATAAGTAATGTGAATTGCAGAATTCAGTGAATCATCGAATCTTTGAACGCACATTGCGCCCGCCAGTATTCTGGCGGGCATGCCTGTTCGAGCGTCATTTCAACCCTCAAGCTCTGCTTGGTGTTGGGGCACTATAGTGGATATAGGCCCTGAAAGACAGTGGCGGGCTCACTATAACTCCGAGCGTAGTACATACCTCGCTTAGGGCGTTTTAGTGGGATCTAGCCTTGCAACCCAACTTCAAATGGTTGACCTCGAATCAGGTAGGAATACCCGCTGAACTTAAGCATATCAATAAGCGGAGGAAAAGAAAGCAACAGCGATTGCCCTAGTAACGGCGAGTGAAGCGGCAACAGCCCAGATTTGAAATCCGGCCCCGGGCCTGAGTTGTAATCTGCAGAGGATGCTTCGGGTAAGGACCCTTCCAAGTCCCCTGGAAC
>A0710
ATGCGATAnGTAATGTGAATTGCAGAATTCAGTGAATCATCGAATCTTTGAACGCATATTGCACCCTCTGGTATTCCGGGGGGTACACCTGTTCGAGCGCCATTACAACCCCTCAAGTATTACTTGGTGTTGGGTGAAGTCCTTAGGGGACCCACCCGTAACTTGTAGGCGGTTATTACCCTCTCTCTCAGCGTAGCAGGCTTTACGCATTCGCTCGGGGAAGGTGTATGACCAGCTCAATAAAATAAATTTTCAAGGTTTGGCCTCGGATCAGGTGGGGATACCCGCTGAACTTAAGCATATCAATAAGCGGAGGAAAAGAAACCAACAGGGATTGCCTCAGTAACGGCGAGTGAAGCGGTAACAGCTCAAATTTGAAATCTGGCCTCTGGTCCGAGTTGTAATTTGTAGAAGATGCTTTGGGTGAGACTCTGGTCTAAGTTCCTTGGAACAGGACGTCACAGAGGGTGAGAATCCCGTACGTGGCCGGTAGCCTTCGCCTATGTAGAGC
>A0712
AnGCGATAAGTAATGTGAATTGCAGAATTCAGnGAAnCATCGAATCTTTGAACGCACATTGCGCTCCTnnGTATTCnGnCGGGCATGCCTGTTCGAGCGTCATTACAACCCTCAAGCCTTGCTTGGTCTTGGGCGGCACCGGCAGCGGTGCGCCCCAATGCCAGTGGCGGCGCTGCTCAGCTCCAAGCGTAGTGAAAGCTCTCGCTATGGATGTGTGGGTGGCTCCTGCTGTAAAACCCCAATTCAAAGGTTGACCTCGGATCAGGTAGGGATACCCGCTGAACTTAAGCATATCAATAAGCGGAGGAAAAGAAACCAACAGGGATTACCTCAGTAACGGCGAGTGAAGCGGTAATAGCTCAAATTCGAAATCTGGGCCCCCCGGGTCCGAGTTGAATTTAGAGAAGCGTCTTCCGCGCTGGACTGTGCACAAGTCTCCTGGAATGGAGCATC
>A0713
ATGCGATAAGTAATGTGAATTGCAGAATTCAGTGAATCATCGAATCTTTGAACGCACATTGCGCCCGCCAGTATTCTGGCGGGCATGCCTGTTCGAGCGTCATTTCAACCCTCAAGCnnnGCTTGGTGTTGGGGCATTGCGGCTTGCCGCAAGTCCTGAAAAACAGTGGCGGGCTCGCTATAACTCCGAGCGTAGTAACnTATCTCGTTCTGGAAGAGTGGCGGGTGCCGGCCGTTAAACCCCCTATTTTTACAAGGTTGACCTCGGATCAGGTAGGAATACCCGCTGAACTTAAGCATATCAATAAGCGGAGGAAAAGAAACCAACAGGGATTGCCCTAGTAACGGCGAGTGAAGCGGCAAGCGCTCAAATTTGAAATCTGGCTCACGCCCGAGTTGTAATTTGCAGAGGATGCTTCGGCGAAGGCCCGGCCCAAGTCCCCTGGAACGGGACGTCATAGAGGGTGAGAACCCCGTCCGGCC
>A0714
ATGCGATAAGTAATGTGAATTGCAGAATTTAGTGAATCATCGAATCTTTGAACGCACATTGCACTCCTTGGCATTCCGAGGAGTATGCCTGTCCGAACGTCATTATCACCACTCAAGCCTGGCTTGGTGTTAGGGCCCGCGGTCTCTTCGCGGCTCTCAAATGCAGTGGTAGTGCTGTCTCGAGCCCTAAGCGTAGTAACTTACCCTCGCTACAGGACCGGGCAGCGTCTGCTAGACAACCCCAACTTTTCAATGGTTGACTTCGGATCAGGTAGGAATACCCGCTGAACTTAAGCATATCAATAAGCGGAGGAAAAGAAGCTAACAAGGATTCCCTCAGTAACTGCGAGTGAAGAGGGAAGAGCTCAGTTTTGAAATCTGGCAGTATCTTACTGTCCGAGTTGTAAATTGAAGAGAATGTCATCCACATTGGACCATGTCTAAATTGTAATCTTCCACAGTCCTTTGATGGAGTATCAGAGAGGGTAATAATCCCGTCTTTAACATGGACTACCAGTGTTGATGTGATGCACTCTCTAAGAGTCAAGTTGTTTGGGAATGCAGCT
>A0715
ATGCGATAnGTAATGTGAATTGCAGAATTCAGTGAATCATCGAATCTTTGAACGCACATTGCGCCCCTTGGTATTCCGGGGGGCAnGCCTGTTCGAGCGTCATTTCAACCCTCAAGCAAAGCTTGGTCTTGGGCACTGCCGGTGACGGCATGCCTTAAAATCAGTGGCGGTGCTATTCAAGCTCTGCGCGTAGTAATTAATCCCTCGCGATTGAGTCTTGGTGGATGCTTGCCAGCAATCCTCAATTTTTATGGTTGACCTCGGATCAGGTAGGGATACCCGCTGAACTTAAGCATATCAATAAGCGGAGGAAAAGAAACCAACAGGGATTGCCCTAGTAACGGCGAGTGAAGCGGTAACAGCTCAAATTTGAAAGCTGGCCTCGGCCCGCGTTGTAATTTGTAGAGGATGCTTTTGGTGCGGCGCCTTCTGAGTCCCCTGGAATGGGGCGCCAGAGAGGGTGAGAGCCCCGTATAGTCGGATGCCTAG
>A0716
ATGCGATAAGTAATGTGAATTGCAGAnGATGCTTCGGGCGCGGTGCCTTCCAAGTCCCCTGGAACGGGGCGCCGGAGAGGGTGAGAGCCCCGTATnGTTGGCGnCCAAGCCTGTGTGAnGCTCCTTCGACGAGTCGAGTAGTTTGGGAATGCnGCn
>A0717
TTGCGATACGTTATGGAAATTGCATACGTGAGTCATTGAATCTTTGAACGCACATTGCGCCCTGTAGTTCACTGCAGGGCATGTGGGATTGAGCGTCTTTTTAATAAATGTTGCGGCAATGCTGCTAATATCATGGGCAAGTACTCTGAGTCTTTGACATGTnCTTCGCCAGCAATACGATACGTGTTATCGTAGTCCAGACCTCAGCCCCACAAGAATACCCGCTGAACTTAAGCATATCAATAAGCGGAGGAAAAGAAACCAACAGGGATTGCCCTAGTAACGGCGAGTGAAGCGGCAACAGCTCAAATTTGAAATCTGGCCCCCGGCCCGAGTTGTAATTTGTAGAGGATGCTTTGGGCGCCGGCACCTTCCGAGTTCCCTGGAATGGGACGCCATAGAGGGTGAGAGCCCCGTACGGTGGGATGTCTAGCCTATGTAAAGCTCCTTCGACGAGTCGAGTAGTTTGGGAATGCAGCT
>A0719
ATGCGATAAGTAATGTGAATTGCAGAATTCAGTGAATCATCGAATCTTTGAACGCATATTGCGCCCTTTGGCATTCCGGGGGGCACACCTGTTCGAGCGCCATTTCAACCCTCGGGCTCTGCTCGGTGTTGGGGCGGGTCCTTAGGGGCCCCCGCCTAAACTCGTAGGCGCCGTCGCCCGGCCCTCAGCGCACCAGGCTAACGCACGCGCGGGAGGGAGGCTTGGCGGCCGCCGAAGACCTTTCAAGGTTGGCCTCGGATCAGGTGGGGATACCCGCTGAACTTAAGCATATCAATAAGCGGAGGAAAAGAAACTAACAAGGATTCCCCTAGTAACTGCGAGTGAAGCGGGAAAAGCTCAAATTTAAAATCTGGCAGTCCTTGGCTGCCCGAGTTGTAATTTGTAGAGGATGCTCCGGCGAAGGCCCCGGTCGAAGTCCCCTGGAACGGGACGTCTTAGAGGGTGAGAGCCCCGTCCGGCCGCGGGCTATAGCCTCGTGTTGCTCCTTCGA
>A0720
AATGCGATAAGTAATGTGAATTGCAGAACTCAGCGAATCATCGAATCTTTGAACGCACATTGCGCCCGCCAGTATTCTGGCGGGCATGCCTGTTCGAGCGTCATTTCAACCCTCGAGCCCTGCTCGGTGTTGGGGAACTACGGCTGCCCGTAGGCCCTGAAAATCAGTGGCGGGCTCGCCAGGACTCGCAGCGTAGTAGCCAACCTCGCTCGCGGCGTCCCGGCGCGCGCTTGCCGTAAAAGCCCTGTACTCTTACAAGGTTGACCTCGGATCAGGTAGGAATACCCGCTGAACTTAAGCATATCAATAAGCGGAGGAAAAGAAACCAACAGGGATTGCCCTAGTAACGGCGAGTGAAGCGGCAACAGCTCAAATTTGAAATCTGGCTTCGGCCCGAGTTGTAATTTGCAGAGGATGCTTTTGG
>A0722
ATGCGATAAGTAATGTGAATTGCAGTGAATCATCGAATCTTTGAACGCACATGGCATTCAGTGGTATTCCACTGAGTATGCGGTGGTGAGCGCCTGTACTGGTTGGAAATTGCTTGCATTTCTCAAATTCTATCTAGGTACACACCAAAACTTTATGGCCTCATCATCGTAGGATGACCCGCTGAACTTAAGCATATCAATAAGCGGAGGAAAAGAAACTAACAAGGATTCCCCTAGTAACTGCGAGTGAAGCGGGAAGAGCTCAAATTTAAAATCTGGCGTGCCTCTGGTCGTCCGAGTTGTATTCTGGAGAAGCGTTTTCCGTGTTGGACCGTGTATAAGTCTCTTGGAACAGGGCGTCGTAGAGGGTGAGAATCCCGTCTTTGACACGGACTACCAATGCTTTGTGATGCGCTCTCAAAGAGTCGAGTTGTTTGGGAATGCAGCT
>A0724
ATGCGATAAGTAATGCGAATTGCAGAATTCCGTGAGTCATCGAATCTTTGAACGCACATTGCGCCCTTTGGTATTCCGAAGGGCATGCCAATTCGAGCGTCATTATCAACCCTCAAGTCTTTACTTGGTGTTGGATGTTATAGACCCCTTTTGGGGACTGTTCATCCCAAAGATAATGATGAGTGTTGGTCAACTCTCAGTCCAATGAGCTGTCTACAGCACGGATTGTGGATGTGGATTCAATCACCGTCTCCTTTTTAAACTTTTATCAGGTTGACCTCGAATTAGGTAGGAATACCCGCTGAACTTAAGCATATCAATAAGCGGAGGAAAAGAACCAACAGGGATTGCCTTAGTAACGGCGAGTGAAGCGGCAACAGCTCAAATTTGAAATCTGACTTCTTTGGAGTCCGAGTTGTAATTTGTAGAGGTATGTTTCGGGCACCGCAGCAGTTTAAATTCTTGGAACAGAATGTCATAGAGGGTGAGAATCCCGTCTGGTA
>A0725
ATGCGATAAGTAATGTGAATTGCAGAATTCAGTGAATCATCGAATCTTTGAACGCACATTGCGCCCCTTGGTATTCCGGGGGGCATGCCTGTTCGAGCGTCATTACAACCCTCAAGCCTGGCTTGGTGTTGGGCCCTCGCCGTTTTGGCGGGCCTTAAAATCAGTGGCGGTGCTGTCGAGGCCCTGAGCGTAGTACATACCCTCGCTATAGGACCCGGCGGACGCTGGCTATAAACCCCCGCTTTCTTAGTTTGACCTCGGATCAGGTAGGGATACCCGCTGAACTTAAGCATATCAATAAGCGGAGGAAAAGAAACCAACAGGGATTGCCTCAGTAACGGCGAGTGAAGCGGCAACAGCTCAAATTTGAAATCTGGCAGTCTCTGGCTGCCCGAGTTGTAATCTGGAGAAGCGTTACCCGTGCTGGACCGTGTACAAGTCCTCTGGAATGGGGCGTCATAGAGGGTGAGAATCCCGTATGTGATGCGGCCTnCCAGTG
>A0726
ATGCGATAAGTAATGTGAATTGCAGAATTTCAGTGAATCATCGAATCTTTGAACGCAnATTGCGCCCATTAGCATTCTnnTGGGCATGCCTGTnCGAGCGTCATTTCAACCCTCAGGCCCTTAGGTGGCCTGGCGTTGGGGATCTGCAGTTGATCGCAGGCCCTAAAAGAGAGTGGCGGTGTCCGTnGGCACTCCGGGCGCAGTGGATATCTTTCTCGCCCAGGATGTCTGGCGGCCGGCCGGCCGTAAAACAACAGCCTAGTCGCTATAAGATTGACCTCGGATCAGGTAGGAATACCCGCTGAACTTAAGCATATCAATAAGCGGAGGAAGAGAAACCAACGGGGATTGCCCTAGTAACGGCGAGTGAAGCGGCAACGGCTCAAATTTGAAGTCTGGCCGTTCTGCGGTCCGAGTTGTAATCTGCAGGGGAGTATTCTGGTCGACGTGT
>A0728
ATGCGATAAGTAATGTGAATTGCAGAATTCAGTGAATCATCGAATCTTTGAACGCACATTGCGCCCGTTAGCATTCTAGCGGGCATGCCTGTTCGAGCGTCATTTGCACCCTCAGGATTTTTTTCCTGGTGTTGGGGAGCCTGTAGGCATAGCCTATAAGCCCCTAAAAGCTAGTGGCGGGTTCTGTCATATCCCGAGCGTAGTAATTTTTCTCGTTCAGGGTGTATGGCTGACTCTAGCCTCTCTCTATTTATCTCCAAAAGTTGACCTCGGATCAGGTAGGAATACCCGCTGAACTTAAGCATATCAATAAGCGGAGGAAAAGAAACCAACAGGGATTGCCCTAGTAACGGCGAGTGAAGCGGCAACAGCTCAAATTTGAAATCTGGCTTCGGCCCGAGTTGTAATTTGCAGAGGATGCTTCGGCGAAGGCCCGGCCCAAGTCCCCTGGAACGGGACGTCATAGAGGGTGAGAGCCCCGTCCGGCCGCGGCTTGACCACTTGTGTTG
>A0729
ATGCGATAAGTAATGTGAATTGCAGAATTCAGTGAATCATCGAATCTTTGAACGCATATTGCGCCCTCTGGTATTCCGGGGGGCACACCTGTTCGAGCGCCATTTAGACCCTCAAGCTTTGCTTGGTGTTGGGTAAGGTCTTTAATAGACCTACCTATAACTCGTAGGCGGTCACTGCCCGTTCCCCCAGCGTAGCAAGCTAACGCATTCGCTCGGGGACGGCGTGTAGCTCAGCCCAGCAACTAAATCCTAAAGTTTGGCCTCGGATCAGGTGGGGATACCCGCTGAACTTAAGCATATCAATAAGCGGAGGAAAAGAAACCAACAGGGATTGCCCTAGTAACGGCGAGTGAAGCGGCAACAGCTCAAATTTGAAATCTGGCTTCGGCCCGAGTTGTAATTTGTAGAGGATGCTTTGGGCGCGGCGCCTTCTGAGTCCCCCTGGAACGGGACGCCAGAGAGGGTGAGAGCCCCGTACGGTTGCCGCCTAGCCTATGTGAAGCTCCTTCGACGAGTCGA
>A0731
ATGCGATAAGTAATGTGAATTGCAGAATTCAGTGAATCATCGAATCTTTGAACGCATATTGCACCCTCTGGTATTCCGGGGGGTACACCTGTTCGAGCGCCATTTAGACCCTCAAGTATTACTTGGTGTTGGGTGCCGTCCCTTAAAGGGGACCCTCCCCTAACTCGTAGGCGGTCATCACCTTTTCCTTCAGCGTAGCAGGCTAACGCACTCGCTCAAGGATAGGCGGTTTGACTCGCTAAATAAAACCCTTTTTAAAGGTTTGGCCTCGGATCAGGTGGGGATACCCGCTGAACTTAAGCATATCAATAAGCGGAGGAAAAGAAACCAACAGGGATTGCCTTAGTAACGGCGAGTGAAGCGGCAATTGCTCAAATTTGAAATCTGACTTCTTTTGAAGTCCGAATTGTAATTTGTAGAGGATGCTTCGGTGAAGATATTGACTTAAATCCCCTGGAACGGGATGTCATAGAGGGTGAGAACCCCGTTAGGTTAAATATCTAAACCATGTGTTGCTCCTTCGACGAGTCGA
>A0732
ATGCGATAAGTAATGTGAATTGCAGAATTCAGTGAATCATCGAATCTTTGAACGCATATTGCACCCTCTGGTATTCCGGGGGGTACACCTGTTCGAGCGCCATTTCGACCCTCAAGTATTACTTGGTGTTGGGTGAAGTCCTTATTAGGGACCCGCCCCTAACTTATAGGCGGTCATCACCCGCATTCCCCCAGCGTAGCAAGCTTACAGCATTCGCTTGGGGACAGGTGATTTGACTTGCTCAAAAAACCCTTTTTTAAAGGTTTGGCCTCGAATCAGGTGGGGATACCCGCTGAACTTAAGCATATCAATAAGCGGAGGAAAAGAAACCAACAGGGATTGCCCTAGTAACGGCGAGTGAAGCGGCAACAGCTCAAATTTGAAATCTGGCCCnTAGGGTCCGAGTTGTAATTTGTAGAGGATGCTTTTGGTGAGGTGCCGnCTGAGTCCCCTGGAACGGGGCGCCACAGAGGGTGAGAGCCCCGTACTGTCTGAGCCnCCGAGCCTCTGTAAAGCTCCTTCGACGAGTCGAGT
>A0733
ATGCGATAnGTAATGTGAATTGCAGAATTCAACGAATCATCGAATCTTTGAACGCATATTGCGCCCATTGGTATTCCGATGGGCATGCCTGTTCGAGCGTCATTTCAACCCTCAAGCATTGTTGCTTGGTGTTGGGACCTCTATAACGTAGCGTTATAGGCCCTGAAAGACTCTGGCGGTATCTCTGTAGGCCCGAACGTAGTAATTACTTGTCGTTTAGGGAGTTACAGTGAATACTCTAGCCACGAACTCATTTCAATTCTAACAGTTGACCTCGGATCAGGTAGGAATACCCGCTGAACTTAAGCATATCAATAAGCGGAGGAAAAGAAACCAACAGGGATTGCCCCAGTAACGGCGAGTGAAGCGGCAACAGCTCAAATTTGAAATCTGGCCTCTGGCCCGAGTTGTAATTTGCAGAGGATGCTTCGGGCGCGGTGCCTTCCAAGTCCCCTGGAACGGGGCGCCGGAGAGGGTGAGAGCCCCGTACGGTTGGCGGCCAA
>A0735
ATGCGATAAGTAATGTGAATTGCAGAATTCCGTGAATCATCGAATCTTTGAACGCATATTGCGCCCGCTAGTACTCTAGCGGGCATGCCTGTTCGAGCGTCATTTCAACCCTCAAGCACTGCTTGGTGTTGGGGCCCCTATAGGTACTATAGGCCCTGAAAACTAGTGGCAGGCTCGCTGTGACTCCGAGTGTAGTAATCTCTCTCGCTTAGGGTGTTGCGGTTGGGACCTAGCCCCCCACAAACATATCAGGTTGACCTCGAATCAGGTAGGAATACCCGCTGAACTTAAGCATATCAATAAGCGGAGGAAAAGAAACCAACAGGGATTGCCTCAGTAACGGCGAGTGAAGCGGCAACAGCTCAAATTTGAAATCTGGCCTCGGCCCGAATTGTAATTTGAAGAGGATGCTTTTGGTGCnATGGTCCTTCTGAGTTCCCTGGAACGGAACGCCATAGAGGGTGAGAGCCCCGTACAGTTGGACATTATGCCTTTGTAAAG
>A0737
GCGCGAAATGTAGTGTGAATTGCAGAACATTGTGAATCATCGAATCTTTGAACGCACATTGCACCTCTCGTAGGGAGGTATGCCTGTCTGAGCGTCTTTAACCTCATAGACCCCGGTCTGTCTTGGGCTCTGTGGATCACATTGCCTCGAATGTATTGTCTGACCACGGACGAGTCTCTGGCCTGCCGTGTGCCCGACGCTTCTGATTTGACCTCAGATCAGGTAGGAACACCGCCTGAACTTAAGCATATCAATAAGGCGAGGAACAGAAACCAACAGGGATTCCCCCAGTAGTGGCGAATGAAGCGGGAAGAGCTCAAGTTTGAAATCCGGCCCAGGTCGGAGTTGTAAGCTGAAGAGGTCTCGACCGATGTGGCCTGGGTCCAATTCCCTTGGGATAGGGAGTCATGGAGGGTGAGAACCCCGTTCATGGCCCGAAGGCCTTCATCCTTGTGTCGTCTCCTCGAAGAGTCGGGTTGTTTGGGAATG
>A0738
ATGCGATAAGTAATGCGAATTGCAGAATTCAGTGAGTCATCGAATCTTTGAACGCATATTGCGCCCCTTGGTATTCCGAGGGGCATGCCTGTTCGAGCGTCATTATAACCAATCCAGCCAGGCTGGGCGTTGGGCTTCGCCTCTGCGGCGGGTCTTAAAAGGAGTGGCGGCGCTGTTAGGGGCTCTGCGCGTAGTAAAATTCGCTCGCTATAGGGCTCCAGGAGCCGCTCGCCAAGTCAACCTCAACTGTTTCTCCGGTTGACCTCGGATCAGGTAGGGATACCCGCTGAACTTAAGCATATCAATAAGCGGAGGAAAAGAAACCAACAGGGATTGCCCTAGTAGCGGCGAGnGAAGCGGCAACAGCTCAGATTTGAAATCTGCCCTCGTGGTCGAGTTGTAATCTGTAGAGGATGCTTTTGGTGCGGCnCCTTCTGAGTTCCCTGGAACGGGACGCTTTAAAGGGTGAGGGCCCCGTAAGGTTGAAGCCAAGC
>A0739
ATGCGATAAGTAATGTGAATTGCAGAATTCAGTGAATCATCGAATCTTTGAACGCACATTGCGCCTTTTGGTATTCCGAAAGGCACATCTGTTCGAGCGCCAGTTCAATCCTCAAGCTCTGCTTGGTGTTGGGGTCTGTCGTAGTGACATCTCCGAAACTGGTCGGCGCCGTCCTCTGTTTTGCTGGTGCAGCGGGCTTTTACGCATGTGCCTAGAAACGGTGGGCGGTTGCCAAATCTTCCTTTTCAAGGTTGGCCTCGGATCAGATGGGGATACGTGGTGAACTTAAGCATATCAATAAGCGGAGGAAAAGAAACCAACAGGGATTACCCTAGTAACGGCGAGTGAAGCGGCAACAGCTCAAATTTGAAATCTGGCTTCGGCCCGGGGTCCGAGTTGTAATTTGTAGTAAGATGCTTTGGGCGTGGCCCTGGTC
>A0740
ATGCGATAAGTAATGTGAATTGCAGAATTCAGTGAATCATCGAATCTTTGAACGCACATTGCGCCCCTTGGTATTCCGGGGGGCATGCCTGTTCGAGCGTCATTACAACCCTCAAGCCTGGCTTGGTGTTGGGCCCTCGCCGTTTTGGCGGGCCTTAAAATCAGTGGCAGTGCCGTTGAGGCCCTAAGCGTAGTAAACATCCTCGCTATAGGAGCCTAGCGGTCGCTTGCCATGAACCCCCATTTTCCAAGTTTGACCTCGGATCAGGTAGGGATACCCGCTGAACTTAAGCATATCAATAAGCGGAGGAAAAGAAACCAACAGGGATnGCCTCAGTAACGGCGAGTGAAGCGGCAACAGCTCAAATTTGAAATCTGGCCCCCTAGGGTCCGAGTTGTAATTTAGAGAAGCAATGCCCGTGTTGGACTGTGTACAAGTCTCCTGGAATGGAGCGTCATAGAGGGTGAGAATCCCGTCTTTGACACAGATCCCAATG
>A0741
nnGCGAnAnGTAnTGTGAATnGCAGAAnTCnGTGAATCATCGAATCTTTGAACGCACATTGCGCCTCTCGTAAGGGAGGCATGCCTGTCTGAGCGTCGTTTAAATCTCTAGGCTCCATCTCTTGnTGGAGTCTGTCTTGGACTTTGCCCTGCGGCGTCGTCTAAATGTCATTGGTCnCACCTGTGGACGAGTCCCGGTAGGGCGGACCACGGGGCGGACCCTAAGCCTCTCTTAATCTGACCTCAGATCAGGTAGGAACACCGCCTGAACTTAAGCATAnCAATAAGGCGAGGAACAGAAACCAACAGGGATTCCCCTAGTAGTGGCGAATGAAGCGGGATGAGCTCAAGTTTGAAATCTGGCGTCTAGTCAGAGTTGTAAGCTGAGGAGCGGTCGATCGGACGGCCTGGGTCGAATTCCCTTGGGATAGGGAGTCATGGAGGGTGACAACCCCGTGTCTGGCCCCTGGCTGAGTCCCTTGTGTCGATCGCTCCG
>A0743
ATGCGATAAGTAATGCGAATTGCAGAATTCAGTGAGTCATCGAATCTTTGAACGCATATTGCGCCCTTTGGCTATTCCGAAGGGCATGCCTGTTCGAGCGTCATTATCAACCATCAAGCTTTGGCTTTGTAGTTGGACTTTAAGGTTAAAGTTATATTCTAACCAGTCCGAAAGATAATGAAGAGTTACTTAAAACAGTCCTCGATACAATGAGCTTTTCTAAGCACGTATCGTATGnTTGTTGAGTATTGTTCTCTAATTAAAATTTTTTGTTTTATGGTTGACCTCGGATCAGGTAGGAATACCCGCTGAACTTAAGCATATCAATAAGCGGAGGAAAAGAAACCAACAGGGATTACCTTAGTAACGGCGAGTGAAGCGGTAACAGCTCAAATTTAAAATCTAACCTTTA
>A0745
ATGCGATAAGTAATGTGAATTGCAGAATTCAGTGAATCATCnAATCTTTGAACGCACATTGCGCCCCTTGGTATTCCGAGGGGCATGCCTGTTCGAGCGTCATTACAACCCTCAAGCAATGCTTGGTATTGGGCTCCGCTGCTCACTAGCGGGCCTTAAAATCAGTGGCGGTGCCGTCGGGCCCTnAGCGTAGTAAAnATCCTCGCTATAGGAGCCTAGCGGCCGCTTGCTATAAACCCCCATTTTCCAAGTTTGACCTCGGATCAGGTAGGGATACCTGCTGAACTTAAGCATATCAATAAGCGGAGGAAAAGAAACCAACAGGGATTGCCTCAGTAACGGCGAGTGAAGCGGCAACAGCTCAAATTTGAAATCTGGCTCCTTCGGAGTCCGAGTTGTAATTTGTAGAAGATGCTTCGGGCGTGGCTCTGGTCTAAGTTCCTTGGAACAGGACGTCAnAGAGGGTGAGAATCCCGTACGTGGCTGGAGGCCTACG
>A0747
ATGCGATAAGTAATGTGAATTGCAGAATTCCAGTGAATCATCGAATCTTTGAACGCACATTGCnCCCnnTnGTATTCnAGTGGGCATGCCTGTTCGAGCGTCATTACAACCCCTCAAGCATTGCTTGGTATTAGGTGTGACCTCTGGGTGCACCCTAAAAGTATTGGTAGTGGCAAAGGGGCTTCTAGCACAAGTAAAATTATCTTGCTCTGGAGCTTTCCCAGTGTCTGCTCCCCAATAACCTCnCTTTCACTAGGTTGACCTCGGATCAGGTAGGGATACCCGCTGAACTTAAGCATATCAATAAGCGGAGGAAAAGAAACCAACAGGGATTGCCCTAGTAACGGCGAGTGAAGCGGCAACAGCTCAAATTTGAAATCTGGCTTCGGCCCGAGTTGTAATTTGTAGAGGATGCTTTTGGTTATGGTCCTTCTGAGTTCCCTGGAACGGGACGCCATAGAGGGTGAGAGCCCCGTACAG
>A0748
ATGCGATAAGTAATGTGAATTGCAGAATTTAGGGAATCATCGAATCTTTGAACGCATATTGCACCTTCTGGCATTCCGGGAGGTATGCCTGTTCGAGCGTCATAGCGACCGTCAAGCACCGCTTGGTGTTGGGCGTCACCCGGCGCGCACGCGTGGGTGCGCCTTAAAACCAGCGGCGGCCCCCGCCCGGCTCCAAGCGTAGTAATATCCTCTCGCTCACGGGGTCGGGGTGCGGGTCCGCTACAGAACACCCCATCACAACAAGGTTTGACCTCGGATCAGGTAGGGATACCCGCTGAACTTAAGCATATCAATAAGCGGAGGAAAAGAAACCAACAGGGATTGCCCTAGTAACGGCGAGTGAAGCGGCAATTGCTCAAATTTGAAATCTGACTTCTTTTGGGGTCCGAATTGTAATTTGTAGAAGATGCTTCAGGTGTGGCTCCGGTCTAAGTTCCTTGGAACAGGACGTCATAGAGGGTGAGAATCCCGTATGTGACTGGCTGCCTTCG
>A0749
ATGCGATAAGTAATGTGAATTGCAGAATTCAGTGAATCATCGAATCTTTGAACGCATATTGCACCCTCTGGCATTCCGGGGGGTACACCTGTTCGAGCGCCATTTCAACCCCTCAAGCATAGCTTGGTGTTGGGTGAGGTCCCTAGGGGGACCCACCCTTAACTTGTAGGCGGTCGTCGCCCATACCCCCAGCGTAGCAAGCTCACGCACTCGCTCGGGGATGGACGTGTGATTAAGCCTTTACCCAAATCTTTTCCAAGGTTTAGCCTCGAATCAGGTGGGGATACCCGCTGAACTTAAGCATATCAATAAGCGGAGGAAAAGAAACCAACAGGGATTGCCTCAGTAACGGCGAGTGAAGCGGCAACAGCTCAAATTTGAAATCTGGCTCTTCGGGGTCCGAGTTGTAATTTGTAGAGGATGTTTCGGGTGCCGCTCCGGTTTAAATTCTTGGAACAGAATGTCAGAGAGGGTGAGAATCCCGTCTTGGACCGGCGTAGGGCCCGTGTAAAACTCCTTCGACGAGTCGAGTTGTTTGGGAA
>A0750
ATGCGATAAGTAATGTGAATTGCAGAATTCAGTGAATCATCGAATCTTTGAACGCACATTGCGCCCGCCAGTATTCTGGCGGGCATGCCTGTTCGAGCGTCATTTCAACCCTCAAGCCCAGCTTGGTGTTGGGGCCTTGCGGTTCGCCGCAAGCCCTGAAAAGCATTGGCGGGCTCGCTATAACTCCGAGCGTAGTAATTTAACCTCGCTTTGGAAGAGTGGCGGGTACCGGCCGTTAAACCTCTATATTTTTCTAGGTTGACCTCGGATCAGGTAGGAATACCCGCTGAACTTAAGCATATCAATAAGCGGAGGAAAAGAAACCAACAGGGATTACCTCAGTAACGGCGAGTGAAGCGGTAACAGCTCAAATTTGAAGTCTGGGCCCCTTGGGCCCCGAGTTGTAATTTGTAGAAGATGCTTCGGGTGCGGCCCCGGCCTAAGTCCCTTGGAATAGGGCGTCATAGAGGGTGAGAACCCCGTGCGTGGCTGGGCGCCTGTGCCCGCGTGAAGCTCTTTCGACG
>A0752
nCGCGAnATGTAGTGTGAATCGCAGAACTTGTGAATCATCGAATCTTTGAACGCACATTGCGCCTCTCGTGAGGGAGGCATGCCTGTCTGAGCGTCGTTTAAATCTCTAGGCTCCATCTCTTTGTGGAGCCTGTCTTGGACTTTGCCCCCACGGCGTCGTCTGAATGTCATTGGTCTCAACTGTGGACGAGTCCCGGTAGGGCTGACCACGGCGGACCCTAAGCCTCTCTTAGTCTGACCTCAGATCAGGTAGGAACACCGCCTGAACTTAAGCATATCAATAAGGCGAGGAACAGAAACCAACAGGGATTCCCCCAGTAGTGGCGAATGAAGCGGGAAAAGCTCAAGTTTGAAATCTAGAGTCATCTAGAGTTGTAAGCTGAAAAGGTGTTGACCGACGTAGTCCGAGCCTAATTCTCTTGGAACAGAGAGTCATGGAGGGTGAGAACCCCGTAAATGGCCAGGTATCTTCGTCCTAGTGTC
>A0754
ATGCGAAAAGTAATGCGAATTGCAGAAATAGTGAATCATCGAATCTTTGAACGCACATTGCGCCTTTTGGTATTCCGAGAGGCATGCCTGTTCGAGCGCCGTATCATATCTCAAGCCTTGCTTGGTGTTGAATCTGTCTCTCCAGACACTTTCAAAACTCATGGGCGCTTCTCAGTTGGTTGGTGGCAGACAAACTCTCGCCACCAGTCCACTCTGAGAGCAGCCTGTTTTGGTGATCAGATGGCCTCGGATCAGGTAGGATTACCCGCTGAACTTAAGCATATCAATAAGCGGAGGAAAAGAAACCAACAGGGATTGCCTCAGTAGCGGCGAGTGAAGCGGCAACAGCTCAAATTTGAAATCCGGCAACCGCCTGAATTGTAATTTGCAGAGGAATGCTCGGTGCGGATTCGGCACAAGTCCTCTGGAATGGGGTGCCGCAGAGGGTGAAAG
>A0755
GCGCGAAATGTAGTGGGAATTGCAGGACATTGTGAATCATCGAATCTTTGAACGCACATTGCACCTCTCGTAGGGAGGTATGCCTGTCTGAGCGTCTTTAACCTCATAGACCCCGGTCTGTCTTGGGCTCTGTGGATCACATTGCCTCGAATGTATTGTCTGACCACGGACGAGTCTCTCTGGCCTGCCGTGTGCCCGACGCTTCTGATTCGACCTCAGATCAGGTAGGAACACCGCCTGAACTTAAGCATATCAATAAGGCGAGGAACAGAAACCAACTGGGATTCCCTCAGTAGTGGCGAATGAAGTGGGAAAAGCTCAAGTTTGAAATCTGGCCAATGTCAGAGTTGTAAGCTGAAGAGGCTTCGACCGATGGGGCTCGGGCTCAATTCCCTTGGGATAGGGAGTCGAGGAGGGTGAGAACCCCGTCTGTGGCTCGTCCGCCTGCATCGTTTGCGTCGTTTCCTCGAAGAGTCGGGTTGTTTGGGA
>A0756
GCGCGAAATGTAGTGTGAATTGCAGGATATTGTGAATCATCGAATCTTTGAACGCACATTGCACCTCTCGTAGGGAGGTATGCCTGTCTGAGCGTCTTTAACCTCATAGACCCCGGTCTGTCTTGGGCTCTGTGGATCACATTGCCTCGAATGTATTGTCTGACCACGGACGAGTCTCTCTGGCCTGCCGTGTGCCCGACGCTTCTGATTCGACCTCAGATCAGGTAGGAACACCGCCTGAACTTAAGCATATCAATAAGGCGAGGAACAGAAACCAACTGGGATTCCCTCAGTAACGGCGAGTGAAGCGGCAAGAGCTCAAATTTGAAATCTGGCCCCTGTTTTCGGnGGTCCGAGTTGTAATTTGGAGAGGATGCTTCGGGCACGGTCCCGGTCTAAGTGCCCTGGAACGGGCTGTCCGAGAGGGTGAGAATCCCGTCTGGGACCGGTGACCGCCGTCTGGGTGAAGCTCCCTCGACGAGTCGAGTTGTTTGGGAAT
>A0758
CCGCGATATGTAGTGTGAATCGCAGAACATTGTGAATCATCGAATCTTTGAACGCACATTGCGCCTTCTGTAATAAGGAGGCATGCCTGTCTGAGCGTCATTTAAACCAATGGATAATATCCGTGTTGGATGTTCGCCTTTGGCGTCATCTTAAAGACATTACCCAATAAGCGGATGAGATCCATTAGGACCGGCCGCTTTTAAGGACTTTTTCTCTGATTTGACCTCAGATCAGGTAGGATTACCCGCTGAACTTAAGCATATCAATAAGCGGAGGAAAAGAAACTAACAAGGATTCCCCTAGTAACTGCGAGTGAACCGGGAAAAGCTCAAATTTTGAATCTGGCAGTCTTTTATTGGCTGTCCGAGTTGTAATCTAGAGAAGTGTTTTCCGCGCTGGATCCGTGTACAAGTCTCCTGGAAGGGAGCATCATAGAGGGTGACAAT
>A0759
ATGCGATAAGTAATGTGAATTGCAGAATTTAGTGAATCATCGAATCTTTGAACGCACATTGCACCTCTTGGTAATCCTTGAGGTATATTTGTTCGAGCGCCGTTTAAATTCTAAGACTTATGTCTTGCGTTGATGTTTTATCTGTCCAAAGATAACATCTAAACATATTGGCGTCTTTGAATGACCCGAAACGCAACAAACTGCGCAGAGAGTTATTTAATGATTGCCTGATTTTCTTTAATGGCAGCTTGCTGCCACTAAATAAAAAACTCATGGCCTCGAATCAAATAGGGATACCCGCTGAACTTAAGCATATCAATAAGCGGAGGAAAAGAAACCAACAGGGATTGCCTTAGTAACGGCGAGTGAAGCGGCATTAGCTCAAATTTGAAATCTGGCCCTAGGACCCGAGTTGTAATTTGCAGAGGATGCTTCTGGCGAGGTGGCGCTGCCCAAAGTTCCTTGGAACGGGACGTCATAGAGGGTGAGAG
>A0760
GCGCGAAATGTAGTGTGAATTGCAGAACATTGTGAATCATCGAATCTTTGAACGCACATTGCACCTCTCGTGAGGGAGGTATGCCTGTCTGAGCGTCATTTAAATCCAATAGACCCATGTGGGTCTGTCTTGGGCTTCGCAGGGTTGCGCTGCCTCAAAGCCATGGTCTAACCTATGGACGAGCTCCTCTTGGGCATGCCGTGGGCCGGACTTTGCTTCTGAATCTGACCTCAGATCAGGTAGGAACACCGCCTGAACTTAAGCATATCAATAAGGCGAGGAATAGAAACCAACAGGGATTCCCTCAGTAGTGGCGAATGAAGCGGGAAAAGCTCAAGTTTGAAATCTGACAGCAGTCAGAGTTGTAAGCTGAAGAGGTTGTGACCGATGTGGCTCGGGCTCAATTCCCTTGGGATAGGGAGTCGTGGAGGGTGAGAACCCCGTCTGTGGCTCAGTG
>A0762
ATGCGATAAGTAATGnGAATTGCAGAATTCnAGTGAnTCATCGAATCTTTGAACGCACATTGCACCTCTTGGTATTCCTTGAGGTATACTTGTTCGAGCGCCGTTTAAATCTTAAGACATTGTCTTGTTTTGATGTTTTTCACTATCAAAAGTGAATCATCTAAAAATATTGACGTCTAATTTCTTTGGACTGAAAACACAGCAAAAATGTGTTGGACCCCAAAAAGGCGACGTCTGTTTTTGACTTCTAAACATGGCCTCGGATCAAGTAGGGATACCCGCTGAACTTAAGCATATCAATAAGCGGAGGAAAAGAAACCAACAGGGATTGCCCTAGTAACGGCGAGTGAAGCGGCAACAGCTCAAATTTGAAATCTGGCCTCTCGGGGGTCCGAGTTGTAATTTGTAGAGGATGTTTTGGGTACCGCCCCGGTTTAAATTCTTGGAACnGAA
>A0763
ATGCGATAACTAATGTGAATTGCAGAATTCAGTGAATCATCGAGTCTTTGAACGTACATTGCACTTTCTGGCATTCCGGAAAGTACATCTGTTCGAGCGCCATTTCAACTTCTCTGTTGGAGGATTTGACGCAAACCTCTGAAACACCCCACGGCTACGGTCAGCGCGCCTACGCACGACCAACGCCCCTCCCAAAACCGGCCTCGAATCAGATGAGAATACCCGCTGAACTTAAGCATATCAATAAGCGGAGGAAAAGAAACCAACAGGGATTGCCTCAGTAACGGCGAGTGAAGCGGCAACAGCTCAAATTTGAAATCTGGCTCTTTCAGGGTCCGAGTTGTAATTTGTAGAAGATGCTTCGGGTGTGGCTCCGGTCTAAGTTCCTTGGAACAGGACGTCATAGAGGGTGAGAATCCCGTATGTGACTGGCTGCCTTCGCCTATGTGAAGCTCTTTCGACGAGTCGAGTTGTTTGGGAATGCAGCT
>A0765
ATGCGATAAATAATGTGAATTGCAGAATTCCGTGAATCATCGAGTTTTTGAACGCACATTGCACCTTCTGGTATTCCGGGAGGTATGCCTGTTCGAGCGTCAGTAACACCCCTCAAGCTCCGGCTTGGTGTTGGGCGTCGCCTGCGGGCGCGCCTGAAAAGCAGTGGCGAGACCATGTCCTCTCGAGCGCAGTAACACATCTCGTTCTGGGACCGCATGGCCGTCTGCCAAACCCCCCTTTTTACTGTTTGACCTCGGATCAGGTAGGGATACCCGCTGAACTTAAGCATATCAATAAGCGGAGGAAAAGAAACCAACAGGGATTGCCTCAGTAACGGCGAGTGAAGCGGCAACAGCTCAAATTTGAAATCTGGCCTTCGGGTCCGAGTTGTAATTTGCAGAGGATGCTTCTGGCGCGGTGCCTTCCAAGTCCCCTGGAACGGGGCGCCGTAGAGGGTGAGAGCCCCGTACGGTTGGCGGCCAAGCCTGTGTGAAGCTCCTTCGACGAGTCGAGTTGT
>A0766
ATGTGATAAGTGATGGGAATTGCAGAATTTAGTGAACCATTGAATCTTTGAATGCACAATAGCGCCCCCTGGCATTCCAGGGGGCACACCTGTCTGAGTGTTATTACAACTATCAAGCCTTGCTTGGTCTTGGGGCTCCATGGACACTAGCTAGTGTGAGATGGCCCTGCAATGTGTTGGTGGCTGTAGCCAGCCCTGGACCATTGGATTGCATAATGGCCAGGGTGCAGCCGGCCTGTGTTGACTCTTCAGTATTTTGACCTCAGATCAGGTGGGATACCTGCTGAACTTAAGCATATCAATAAGCAGAGGAAAAGAAACCAACAGGGATTGCCTCAGTAACGGCGAGTGAAGTGGCAGCAGCCCAAATTTGAAACTCTGGCCTCGGGCCCGAGTTGTAATTTGTAGAGGATGCTTTGGGCGCCGGTGCCTTCCGAGTTCCCTGGAATGGGAC
>A0768
ATGCGATAAGTAATGTGAATTGCAGAATTTAGTGAATCATCGAATCTTTGAACGCACATTGCGCCCCTTGGTATTCCGAGGGGCATGCCTGTTCGAGCGTCATTACAACCCTCAAGCAATGCAAGCTTGGTATTGGGCTnTGCTGCTTACCnAGCAAGCCTTAAAATTAGTGGCGGTGCCGTTGGGCCCTGAGCGCAGTAAATATCCTCGCTACAGGGACTCnGTGGACGCTnGCCATCAATTCCCCCCCTACTCTCTTAAGTTTGACCTCGGATCAGGTAGGGATACCCGCTGAACTTAAGCATATCAATAAGCGGAGGAAAAGAAACTAACAAGGATTCCCCTAGTAACTGCGAGTGAAGCGGGAAAAGCTCAAATTTAAAATCTGGCTGTCCTTGGCAGTCCGAGTTGTAATTTAGAGAAGTGCTACCTGTGCTGGACCGTATATAAGTCCTCTGGAATGGGGCGTCATAGAGGGTGAGAATCCCGTCTTTGATACG
>A0769
GCGCGAAATGTAGTGTGAATTGCAGAACATTGTGAATCATCGAATCTTTGAACGCACATTGCACCTCTCGTGAGGGAGGTATGCCTGTCTGAGCGTCTTAAAAATCAATAAATCTCTGGATTTGTGTTGGGCTCCGTGTTGTCATGCGCTGCCTCAAAGACATGGTCTAACCCATGGACGAGTTCCTCTCGGACCTGCCGTGGCATGACCCTCATCCCTGAACTTTGACCTCAGATCAGGTAGGAAGACCGCCTGAACTTAAGCATATCAATAAGGCGAGGAACAGAAACCAACAGGGATTGCCTCAGTAGTGGCGAATGAAGCGGCAACAGCTCAAGTTTGAAATCCGGCCCAGGTCGGAGTTGTAAGCTGAAGAGGTCTCGACCGATGTGGCCTGGGTCCAATTCCCTTGGGATAGGGAGTCATGGAGGGTGAGAACCCCGTTCATGGCCCGAAGGCCTTCATCCTCGTGTCGTCTCCTC
>A0771
ATGCGATAAGTAATGTGAATTGCAGAATTCAGTGAATCATCGAATCTTTGAACGCACATTGCGCCCCTTGGTATTCCGGGGGGCATGCCTGTTCGAGCGTCATTACAACCCTCAAGCCTGGCTTGGTGTTGGGCGCCGCCGTTTTGGCGGGCCTTAAAATCAGTGGCAGTGCCGTCGAGGCCCTAAGCGTAGTAAACATCCTCGCTATAGGAGCCTAGCGGCCGCTTGCTATAAACCCCCATTTTCCAAGTTTGACCTCGGATCAGGTAGGGATACCCGCTGAACTTAAGCATATCAATAAGCGGAGGAAAAGAAACTAACAAGGATTCCCCTAGTAACTGCGAGTGAAGCGGGAAAAGCTCAAATTTAAAATCTGGTGGTCTTTGGCCATCCGAGTTGTAATTTAGAGAAGTGCCTTCCGCGCTGGACCGTGCACAAGTCTCCTGGAATGGAGCGTCATAGAGGGTGAGAATCCCGTCTTTGGCACGGATGTCCCAGGGC
>A0772
ATGCGATAAGTAATGTGAATTGCAGAATTCAGTGAATCATCGAATCTTTGAACGCACATTGCGCCCCTTAGTATTCTAGGGGGCATGCCTGTTCGAGCGTCATTTCAACCCTCAAGCTCTGCTTGGTATTGGGTCGTGCCGTGTAGGCAGACCTTAAAGTGAGCGGCAGGACTCCATCAGACCTGAGCGTAGTAATTCTTCTCGCTTCTGGGACGGTGTAGGCCTTGCCTCAACCCCAATATTTCTCAGGTTGACCTCGGATCAGGTAGGGTTACCCGCTGAACTTAAGCATATCAATAAGCGGAGGAAAAGAAACCAACAGGGATTGCCTTAGTAACGGCGAGTGAAGCGGCAAGAGCTCAAATTTGAAATCTGGCGTCTTTGGCGTCCGAGTTGTAGTCTAGAGAGGCGTCATCCGCGGCGGACCACGTACAAGTCCTTTGGGATATGGTGTCATGGAGGGTGAGAACCCCGTACGTGACGTGGACTACCGTTGC
>A0774
ATGCGATAAGTAATGTGAATTGCAGAATTCAGTGAATCATCGAATCTTTGAACGCATATTGCACCCTCTGGTATTCCGGGGGGTACACCTGTTCGAGCGCCATTTCAACCCCTCAAGCACGGCTTGGTGTTGAGTGGGGTCCCTAGGGACCCGCCCTGAACTCGTAGGCGGTTGTCGCCCATACCCCCAGCGTAGCAGGCTTACGCACTCGCTCGGGGATGGACGTGTGATTTGCCAAAATCTTTCTCAAGGTTTGGCCTCGAATCAGGTGGGGATACCCGCTGAACTTAAGCATATCAATAAGCGGAGGAAAAGAAACCAACAGGGATTGCCTCAGTAACGGCGAGTGAAGCGGCAATTGCTCAAATTTGAAATCTGACTCTCCGGGGTCCGAATTGTAATTTGTAGAGGATGTTTTGGGTACCGCCCCGGTTTAAATTCTTGGAACAGAATGTCAAAGAGGGTGAGAATCCCGTCTTGGACCGGCGGTAGGGCCTGTGTAAAACTCCTTCG
>A0775
ATGCGATAAGTAATGTGAATTGCAGAATTCAGTGAATCATCGAATCTTTGAACGCACATTGCGCCTTCTGTAATAGGAAGGCATGCCTGTCTGAGCGTCATTTAAATCAATGGATAATATCCGTGTTGGATGTTCGCCTTTGGCGTCATCTTAAAGACATTACCCTAGTAAGCGGATGAGATCCATTAGGACCGGCCGCCTTCAAGGACTTTTTTTCTCTGATTTGACCTCAGATCAGGTAGGATTACCGCCTGAACTTAAGCATATCAATAAGCGGAGGAAAAGAAACCAACAGGGATTCCCCTAGTAGTGGCGAGTGAAGCGGCAACAGCTCAAATTTGAAATCTGGCTCTTTCAGGGTCCGAGTTGTAATTTGCA
>A0777
ATGCGATAAGTAATGTGAATTGCAGAATTTAGTGAATCATCGAATCTTTGAACGCACATTGCGCCCCTTGGTATTCCGAGGGGCATGCCTGTTCGAGCGTCATTACAACACTCAAGCAATGCTTGGTATTGGGCTCCGCTGCTAACCCAGCCGGCCTTAAAATCAGTGGCGGTGCCGTTGGGCCCTGAGCGTAGTAAACATCCTCGCTATAGGGACCTGGTGGACATCAGCCATCAACCCCCATTTTCTAAGTTTGACCTCGGATCAGGTAGGGATACCCGCTGAACTTAAGCATATCAATAAGCGGAGGAAAAGAAACCAACAGGGATTGCCTCAGTAACGGCGAGTGAAGCGGCAACAGCTCAAATTTGAAATCTGGCCTAGCCCGAATTGTAATTTGTAGAGGAATGTTCGGTGTCATGTTCGGTCTAAGTTTCCTGGAACGGAACnTCTTAGAGGGTGAGAACCCCGTATTCGACTGGATCATGTCTCCATGTGA
>A0778
ATGCGATAAGTAATGTGAATTGCAGAATTCAGTGAATCATCGAATCTTTGAACGCATATTGCACCCTCTGGCATTCCGGGGGGTACACCTGTCCGAGCGCCGTCTTGACCCTCAAGCATTGCTTGGTGTTGGGAAGGGTCCCTTTGCAGGGACCCCCCCGCAACTTGTAGGCGGTCATCGCCCGCGCCCCAGCGTAGCAGGCTCACGCACTCGCTCGGGAATAGGCGACTGGCCCGCCCGGCAAACCAAACCCCAAAGGTTTGGCCTCGGATCAGGTGGGGATACCCGCTGAACTTAAGCATATCAATAAGCGGAGGAAAAGAAACTAACAAGGATTCCCCTAGTAACTGCGAGTGAAGCGGGAAGAGCTCAAATTTAAAATCTGGCGGCCTCTGGTCGTCCGAGTTGTAGTCTGGAGAAGCGTTTTCCGTGTTGGACCGTGTATAAGTC
>A0779
ATGCGATAAGTAATGCGAATTGCAGAATTCCGTGAGTCATCGAATCTTTGAACGCACATTGCGCCCGCTAGTACTCTAGCGGGCATGCCTGTTCGAGCGTCATTTCAACCCTCAAGCACCGCTTGGCGTTGGGGCCTTACAGCTGCTGTAAGCCCTGAAAGACAGTGGCGGGCTCGCTAGACTCCGAGCGCAGTAGCACATCTCGCTTAGGACGTCCTGGCGGGCTCCGGCCGTTAAACACCCCCATCTAATGGTTGACCTCGGATCAGGTAGGAATACCCGCTGAACTTAAGCATATCAATAAGCGGAGGAAAAGAAACCAACAAGGATTGCCCTAGTAACGGCGAGTGAAGCGGGAAGAGCTCAAATTTGAAATCTGGCGTCTTTGGCGTCCGAGTTGTAGTCTAGAGAGGCGTCATCCGCGGCGGACCACGTACAAGTCCTTTGGGATATGGTGTCATGGAGGGTGAGAACCCCGTACGTGACGTGGACTACCGTTGCT
>A0780
[truncated: 526,662 more chars]
