# Supplementary material for: Contrasting Diversity and Host Association of Ectomycorrhizal Basidiomycetes versus Root-Associated Ascomycetes in a Dipterocarp Rainforest
Source: PLoS One. 2015 Apr 17;10(4):e0125550. doi: 10.1371/journal.pone.0125550 (PMC4401655; doi:10.1371/journal.pone.0125550)
Supplement: S5 Dataset — (XLSX) [file pone.0125550.s006.xlsx]

## Sheet: S5
	P001	P002	P003	P004	P005	P006	P007	P008	P010	P011	P012	P013	P014	P015	P016	P017	P018	P019	P020	P021	P022	P024	P025	P026	P027	P028	P029	P030	P031	P032	P033	P035	P036	P037	P038	P039	P040	P041	P042	P043	P044	P045	P046	P047	P048	P049	P050	P051	P052
P001	0	0.00658695	0.008665	0.0133855	0	0.00645951	0.00645951	0.0109383	0.0359688	0.0868778	0.116769	0.0869618	0.102555	0.150012	0.422782	0.113563	0.117118	0.0967203	0.0856162	0.155081	0.105975	0.0829812	0.114432	0.154833	0.104475	0.155441	0.155441	0.155764	0.150608	0.115144	0.130745	0.0821944	0.0830662	0.0832801	0.0832801	0.121892	0.121892	0.121892	0.121892	0.107201	0.0937045	0.0985696	0.104255	0.124933	0.124945	0.124945	0.124945	0.14012	0.151349
P002	0.00658695	0	0.00648603	0.0111387	0.00658695	0.00899436	0.00899436	0.00873167	0.0364722	0.0739954	0.113356	0.0884466	0.104027	0.12878	0.429174	0.110152	0.113657	0.0818987	0.0825295	0.159025	0.0956305	0.0735241	0.0983938	0.141497	0.0951365	0.151429	0.151429	0.151516	0.146571	0.111722	0.127087	0.0850309	0.0858586	0.0861427	0.0861427	0.110598	0.110598	0.110598	0.110598	0.117408	0.102709	0.0952286	0.100935	0.12891	0.106252	0.106252	0.106252	0.144653	0.155752
P003	0.008665	0.00648603	0	0.013688	0.008665	0.0109975	0.0109975	0.00213212	0.0398155	0.082759	0.124091	0.0869618	0.102555	0.143592	0.434921	0.108951	0.112293	0.0911077	0.0815817	0.156299	0.106886	0.0829812	0.105272	0.161002	0.105578	0.169211	0.169211	0.168361	0.163966	0.122554	0.124697	0.0837429	0.0846546	0.085103	0.085103	0.110424	0.110424	0.110424	0.110424	0.115529	0.100637	0.0935244	0.0991336	0.126781	0.118311	0.118311	0.118311	0.143686	0.155
P004	0.0133855	0.0111387	0.013688	0	0.0133855	0.0157656	0.0157656	0.0113715	0.0336292	0.0862193	0.132336	0.0858135	0.0993081	0.143886	0.497908	0.0973322	0.100738	0.0944367	0.0847929	0.145385	0.120033	0.0778842	0.121697	0.162924	0.0916049	0.174356	0.174356	0.185882	0.167452	0.130063	0.128968	0.089307	0.0816099	0.0842805	0.0842805	0.107901	0.107901	0.107901	0.107901	0.118497	0.10656	0.105879	0.094401	0.131758	0.125026	0.125026	0.125026	0.150608	0.155428
P005	0	0.00658695	0.008665	0.0133855	0	0.00645951	0.00645951	0.0109383	0.0359688	0.0868778	0.116769	0.0869618	0.102555	0.150012	0.422782	0.113563	0.117118	0.0967203	0.0856162	0.155081	0.105975	0.0829812	0.114432	0.154833	0.104475	0.155441	0.155441	0.155764	0.150608	0.115144	0.130745	0.0821944	0.0830662	0.0832801	0.0832801	0.121892	0.121892	0.121892	0.121892	0.107201	0.0937045	0.0985696	0.104255	0.124933	0.124945	0.124945	0.124945	0.14012	0.151349
P006	0.00645951	0.00899436	0.0109975	0.0157656	0.00645951	0	0	0.0132647	0.0386402	0.0814863	0.104279	0.0970853	0.106147	0.139616	0.39601	0.119732	0.123485	0.102629	0.090675	0.15303	0.119708	0.0927549	0.100699	0.155694	0.110645	0.157007	0.157007	0.137395	0.159611	0.120842	0.130545	0.0936209	0.0945196	0.0944104	0.0944104	0.136371	0.136371	0.136371	0.136371	0.0947038	0.0879738	0.104365	0.110503	0.132342	0.132544	0.132544	0.132544	0.146474	0.157737
P007	0.00645951	0.00899436	0.0109975	0.0157656	0.00645951	0	0	0.0132647	0.0386402	0.0814863	0.104279	0.0970853	0.106147	0.139616	0.39601	0.119732	0.123485	0.102629	0.090675	0.15303	0.119708	0.0927549	0.100699	0.155694	0.110645	0.157007	0.157007	0.137395	0.159611	0.120842	0.130545	0.0936209	0.0945196	0.0944104	0.0944104	0.136371	0.136371	0.136371	0.136371	0.0947038	0.0879738	0.104365	0.110503	0.132342	0.132544	0.132544	0.132544	0.146474	0.157737
P008	0.0109383	0.00873167	0.00213212	0.0113715	0.0109383	0.0132647	0.0132647	0	0.0367974	0.0862171	0.128418	0.0902319	0.10645	0.139757	0.441204	0.10539	0.108704	0.0942264	0.084948	0.152306	0.110309	0.0860538	0.108665	0.165087	0.108941	0.172749	0.172749	0.172086	0.167574	0.126921	0.128336	0.0869472	0.0877578	0.0818441	0.0818441	0.113774	0.113774	0.113774	0.113774	0.11908	0.103839	0.0970878	0.102591	0.122861	0.121559	0.121559	0.121559	0.138622	0.149286
P010	0.0359688	0.0364722	0.0398155	0.0336292	0.0359688	0.0386402	0.0386402	0.0367974	0	0.107829	0.1417	0.111213	0.12877	0.137537	0.480459	0.105667	0.109086	0.117893	0.103877	0.149374	0.118863	0.0871657	0.133593	0.182887	0.132692	0.152805	0.152805	0.171193	0.14818	0.132072	0.137952	0.0948997	0.0950729	0.082601	0.082601	0.13313	0.13313	0.13313	0.13313	0.13381	0.118298	0.0996268	0.104137	0.133206	0.129193	0.129193	0.129193	0.132599	0.144031
P011	0.0868778	0.0739954	0.082759	0.0862193	0.0868778	0.0814863	0.0814863	0.0862171	0.107829	0	0.141458	0.0891339	0.112236	0.0921057	0.303956	0.133113	0.136616	0.0371853	0.0432223	0.123836	0.0872419	0.0908655	0.0585802	0.16438	0.0581823	0.112915	0.112915	0.108463	0.116822	0.0983094	0.150906	0.0795079	0.0726296	0.0742088	0.0742088	0.0964578	0.0964578	0.0964578	0.0964578	0.115458	0.103927	0.0699629	0.073921	0.0919252	0.0786552	0.0786552	0.0786552	0.126775	0.135911
P012	0.116769	0.113356	0.124091	0.132336	0.116769	0.104279	0.104279	0.128418	0.1417	0.141458	0	0.148322	0.182726	0.168692	0.340791	0.153228	0.156973	0.16494	0.153002	0.112779	0.147436	0.121103	0.148647	0.200233	0.160636	0.174075	0.174075	0.176112	0.201687	0.0847646	0.167159	0.122774	0.119957	0.136988	0.136988	0.192029	0.192029	0.192029	0.192029	0.0899185	0.0839453	0.148445	0.148834	0.192378	0.115553	0.115553	0.115553	0.188836	0.189385
P013	0.0869618	0.0884466	0.0869618	0.0858135	0.0869618	0.0970853	0.0970853	0.0902319	0.111213	0.0891339	0.148322	0	0.0181836	0.103223	0.311781	0.109041	0.112262	0.105335	0.0839668	0.124474	0.0994876	0.0693586	0.0979811	0.146297	0.0760636	0.108341	0.108341	0.115594	0.114173	0.123012	0.12751	0.0636008	0.0571283	0.059932	0.059932	0.0929938	0.0929938	0.0929938	0.0929938	0.113317	0.0995593	0.0731069	0.0734443	0.111706	0.0947483	0.0947483	0.0947483	0.142818	0.153575
P014	0.102555	0.104027	0.102555	0.0993081	0.102555	0.106147	0.106147	0.10645	0.12877	0.112236	0.182726	0.0181836	0	0.122749	0.340069	0.114475	0.117944	0.128453	0.104957	0.159924	0.126843	0.0884071	0.115527	0.148523	0.0894778	0.123897	0.123897	0.135816	0.140886	0.160022	0.12781	0.0871214	0.0795437	0.0840004	0.0840004	0.106139	0.106139	0.106139	0.106139	0.129179	0.129821	0.0961253	0.0930989	0.130515	0.120333	0.120333	0.120333	0.168457	0.182212
P015	0.150012	0.12878	0.143592	0.143886	0.150012	0.139616	0.139616	0.139757	0.137537	0.0921057	0.168692	0.103223	0.122749	0	0.357933	0.156085	0.15964	0.101874	0.116803	0.145112	0.0744764	0.118178	0.111523	0.134552	0.13342	0.131344	0.131344	0.127953	0.136407	0.128622	0.170358	0.093773	0.0937342	0.0854291	0.0854291	0.132241	0.132241	0.132241	0.132241	0.177958	0.157441	0.0609582	0.0678216	0.0880394	0.104629	0.104629	0.104629	0.0904703	0.0906906
P016	0.422782	0.429174	0.434921	0.497908	0.422782	0.39601	0.39601	0.441204	0.480459	0.303956	0.340791	0.311781	0.340069	0.357933	0	0.48493	0.494854	0.289403	0.310495	0.363127	0.307813	0.302791	0.270351	0.225941	0.27551	0.261337	0.261337	0.260493	0.292624	0.321824	0.510511	0.299664	0.306239	0.299239	0.299239	0.301104	0.301104	0.301104	0.301104	0.303571	0.29843	0.372105	0.37117	0.386238	0.218664	0.218664	0.218664	0.322175	0.339199
P017	0.113563	0.110152	0.108951	0.0973322	0.113563	0.119732	0.119732	0.10539	0.105667	0.133113	0.153228	0.109041	0.114475	0.156085	0.48493	0	0.00212759	0.139804	0.121404	0.131879	0.131904	0.125381	0.142483	0.227182	0.116252	0.193352	0.193352	0.210259	0.190747	0.159428	0.0471503	0.0962765	0.0967926	0.0846976	0.0846976	0.113505	0.113505	0.113505	0.113505	0.142489	0.132325	0.121596	0.108544	0.135815	0.138818	0.138818	0.138818	0.16565	0.165945
P018	0.117118	0.113657	0.112293	0.100738	0.117118	0.123485	0.123485	0.108704	0.109086	0.136616	0.156973	0.112262	0.117944	0.15964	0.494854	0.00212759	0	0.143495	0.121796	0.135569	0.135351	0.128636	0.146549	0.232698	0.119988	0.197828	0.197828	0.215179	0.195175	0.163273	0.049713	0.0994248	0.0999348	0.08771	0.08771	0.117039	0.117039	0.117039	0.117039	0.146386	0.136071	0.124827	0.111719	0.139595	0.142519	0.142519	0.142519	0.169691	0.169988
P019	0.0967203	0.0818987	0.0911077	0.0944367	0.0967203	0.102629	0.102629	0.0942264	0.117893	0.0371853	0.16494	0.105335	0.128453	0.101874	0.289403	0.139804	0.143495	0	0.0234365	0.142975	0.0858933	0.116742	0.0594444	0.154495	0.0552291	0.113147	0.113147	0.117039	0.112284	0.102378	0.143243	0.0896877	0.0897203	0.0818856	0.0818856	0.0952547	0.0952547	0.0952547	0.0952547	0.131838	0.108864	0.0805922	0.0779245	0.108192	0.0807987	0.0807987	0.0807987	0.138021	0.146763
P020	0.0856162	0.0825295	0.0815817	0.0847929	0.0856162	0.090675	0.090675	0.084948	0.103877	0.0432223	0.153002	0.0839668	0.104957	0.116803	0.310495	0.121404	0.121796	0.0234365	0	0.141135	0.0983955	0.106065	0.0558962	0.158711	0.0482079	0.122153	0.122153	0.126132	0.121022	0.103951	0.115977	0.080665	0.0805986	0.0613113	0.0613113	0.102505	0.102505	0.102505	0.102505	0.109184	0.10415	0.0716196	0.0687056	0.102588	0.0773024	0.0773024	0.0773024	0.121551	0.129285
P021	0.155081	0.159025	0.156299	0.145385	0.155081	0.15303	0.15303	0.152306	0.149374	0.123836	0.112779	0.124474	0.159924	0.145112	0.363127	0.131879	0.135569	0.142975	0.141135	0	0.125595	0.115477	0.129095	0.196483	0.140342	0.180092	0.180092	0.170473	0.170928	0.114282	0.158176	0.108533	0.106482	0.0862896	0.0862896	0.16413	0.16413	0.16413	0.16413	0.105138	0.0936371	0.105332	0.0982861	0.126068	0.0881882	0.0881882	0.0881882	0.153451	0.162392
P022	0.105975	0.0956305	0.106886	0.120033	0.105975	0.119708	0.119708	0.110309	0.118863	0.0872419	0.147436	0.0994876	0.126843	0.0744764	0.307813	0.131904	0.135351	0.0858933	0.0983955	0.125595	0	0.0861194	0.104253	0.138317	0.104702	0.112157	0.112157	0.130009	0.124894	0.109672	0.158968	0.0737258	0.0737795	0.0681812	0.0681812	0.114473	0.114473	0.114473	0.114473	0.164148	0.144762	0.059984	0.061776	0.0826079	0.0988397	0.0988397	0.0988397	0.0826257	0.0829102
P024	0.0829812	0.0735241	0.0829812	0.0778842	0.0829812	0.0927549	0.0927549	0.0860538	0.0871657	0.0908655	0.121103	0.0693586	0.0884071	0.118178	0.302791	0.125381	0.128636	0.116742	0.106065	0.115477	0.0861194	0	0.107631	0.130721	0.089651	0.124097	0.124097	0.140117	0.125777	0.117089	0.164766	0.0843937	0.0767401	0.0801673	0.0801673	0.0841573	0.0841573	0.0841573	0.0841573	0.134555	0.121911	0.0832838	0.0808486	0.120276	0.0779158	0.0779158	0.0779158	0.143361	0.154212
P025	0.114432	0.0983938	0.105272	0.121697	0.114432	0.100699	0.100699	0.108665	0.133593	0.0585802	0.148647	0.0979811	0.115527	0.111523	0.270351	0.142483	0.146549	0.0594444	0.0558962	0.129095	0.104253	0.107631	0	0.165439	0.038121	0.133262	0.133262	0.122753	0.142219	0.121571	0.123253	0.0901658	0.0903572	0.0834602	0.0834602	0.108177	0.108177	0.108177	0.108177	0.125262	0.115999	0.0835046	0.0876662	0.113995	0.082763	0.082763	0.082763	0.150005	0.15847
P026	0.154833	0.141497	0.161002	0.162924	0.154833	0.155694	0.155694	0.165087	0.182887	0.16438	0.200233	0.146297	0.148523	0.134552	0.225941	0.227182	0.232698	0.154495	0.158711	0.196483	0.138317	0.130721	0.165439	0	0.160637	0.0723533	0.0723533	0.0917196	0.0942887	0.205272	0.235507	0.145873	0.145981	0.149202	0.149202	0.158918	0.158918	0.158918	0.158918	0.18292	0.191542	0.144145	0.140483	0.165153	0.134048	0.134048	0.134048	0.167114	0.167593
P027	0.104475	0.0951365	0.105578	0.0916049	0.104475	0.110645	0.110645	0.108941	0.132692	0.0581823	0.160636	0.0760636	0.0894778	0.13342	0.27551	0.116252	0.119988	0.0552291	0.0482079	0.140342	0.104702	0.089651	0.038121	0.160637	0	0.127107	0.127107	0.14316	0.138249	0.129017	0.139526	0.0783167	0.0713537	0.0715014	0.0715014	0.0792869	0.0792869	0.0792869	0.0792869	0.115439	0.108436	0.0977285	0.0877017	0.115631	0.084594	0.084594	0.084594	0.157857	0.165196
P028	0.155441	0.151429	0.169211	0.174356	0.155441	0.157007	0.157007	0.172749	0.152805	0.112915	0.174075	0.108341	0.123897	0.131344	0.261337	0.193352	0.197828	0.113147	0.122153	0.180092	0.112157	0.124097	0.133262	0.0723533	0.127107	0	0	0.0231438	0.0228957	0.137563	0.226033	0.112586	0.112863	0.103116	0.103116	0.134026	0.134026	0.134026	0.134026	0.170604	0.160218	0.104997	0.101957	0.12781	0.117604	0.117604	0.117604	0.152584	0.164132
P029	0.155441	0.151429	0.169211	0.174356	0.155441	0.157007	0.157007	0.172749	0.152805	0.112915	0.174075	0.108341	0.123897	0.131344	0.261337	0.193352	0.197828	0.113147	0.122153	0.180092	0.112157	0.124097	0.133262	0.0723533	0.127107	0	0	0.0231438	0.0228957	0.137563	0.226033	0.112586	0.112863	0.103116	0.103116	0.134026	0.134026	0.134026	0.134026	0.170604	0.160218	0.104997	0.101957	0.12781	0.117604	0.117604	0.117604	0.152584	0.164132
P030	0.155764	0.151516	0.168361	0.185882	0.155764	0.137395	0.137395	0.172086	0.171193	0.108463	0.176112	0.115594	0.135816	0.127953	0.260493	0.210259	0.215179	0.117039	0.126132	0.170473	0.130009	0.140117	0.122753	0.0917196	0.14316	0.0231438	0.0231438	0	0.00870405	0.140381	0.252574	0.118577	0.11907	0.106442	0.106442	0.16139	0.16139	0.16139	0.16139	0.166298	0.152161	0.113149	0.117823	0.125119	0.12196	0.12196	0.12196	0.162605	0.175017
P031	0.150608	0.146571	0.163966	0.167452	0.150608	0.159611	0.159611	0.167574	0.14818	0.116822	0.201687	0.114173	0.140886	0.136407	0.292624	0.190747	0.195175	0.112284	0.121022	0.170928	0.124894	0.125777	0.142219	0.0942887	0.138249	0.0228957	0.0228957	0.00870405	0	0.138939	0.25689	0.116473	0.117278	0.10409	0.10409	0.146423	0.146423	0.146423	0.146423	0.191416	0.166619	0.108244	0.104795	0.126452	0.117016	0.117016	0.117016	0.157226	0.16907
P032	0.115144	0.111722	0.122554	0.130063	0.115144	0.120842	0.120842	0.126921	0.132072	0.0983094	0.0847646	0.123012	0.160022	0.128622	0.321824	0.159428	0.163273	0.102378	0.103951	0.114282	0.109672	0.117089	0.121571	0.205272	0.129017	0.137563	0.137563	0.140381	0.138939	0	0.169889	0.103345	0.100997	0.0974541	0.0974541	0.166288	0.166288	0.166288	0.166288	0.0928903	0.0814459	0.0889382	0.0890885	0.116115	0.087506	0.087506	0.087506	0.122548	0.132717
P033	0.130745	0.127087	0.124697	0.128968	0.130745	0.130545	0.130545	0.128336	0.137952	0.150906	0.167159	0.12751	0.12781	0.170358	0.510511	0.0471503	0.049713	0.143243	0.115977	0.158176	0.158968	0.164766	0.123253	0.235507	0.139526	0.226033	0.226033	0.252574	0.25689	0.169889	0	0.110184	0.110549	0.103614	0.103614	0.140177	0.140177	0.140177	0.140177	0.13183	0.139628	0.134612	0.129805	0.159056	0.136707	0.136707	0.136707	0.202843	0.203243
P035	0.0821944	0.0850309	0.0837429	0.089307	0.0821944	0.0936209	0.0936209	0.0869472	0.0948997	0.0795079	0.122774	0.0636008	0.0871214	0.093773	0.299664	0.0962765	0.0994248	0.0896877	0.080665	0.108533	0.0737258	0.0843937	0.0901658	0.145873	0.0783167	0.112586	0.112586	0.118577	0.116473	0.103345	0.110184	0	0.00429735	0.0208095	0.0208095	0.100098	0.100098	0.100098	0.100098	0.11541	0.105163	0.068182	0.0671169	0.0962734	0.0848373	0.0848373	0.0848373	0.095453	0.104553
P036	0.0830662	0.0858586	0.0846546	0.0816099	0.0830662	0.0945196	0.0945196	0.0877578	0.0950729	0.0726296	0.119957	0.0571283	0.0795437	0.0937342	0.306239	0.0967926	0.0999348	0.0897203	0.0805986	0.106482	0.0737795	0.0767401	0.0903572	0.145981	0.0713537	0.112863	0.112863	0.11907	0.117278	0.100997	0.110549	0.00429735	0	0.02062	0.02062	0.0921404	0.0921404	0.0921404	0.0921404	0.114851	0.104458	0.0678412	0.0669665	0.0957689	0.0865944	0.0865944	0.0865944	0.0955195	0.104311
P037	0.0832801	0.0861427	0.085103	0.0842805	0.0832801	0.0944104	0.0944104	0.0818441	0.082601	0.0742088	0.136988	0.059932	0.0840004	0.0854291	0.299239	0.0846976	0.08771	0.0818856	0.0613113	0.0862896	0.0681812	0.0801673	0.0834602	0.149202	0.0715014	0.103116	0.103116	0.106442	0.10409	0.0974541	0.103614	0.0208095	0.02062	0	0	0.0924641	0.0924641	0.0924641	0.0924641	0.0972922	0.0955306	0.0642017	0.0632091	0.0830324	0.0811731	0.0811731	0.0811731	0.0992117	0.107966
P038	0.0832801	0.0861427	0.085103	0.0842805	0.0832801	0.0944104	0.0944104	0.0818441	0.082601	0.0742088	0.136988	0.059932	0.0840004	0.0854291	0.299239	0.0846976	0.08771	0.0818856	0.0613113	0.0862896	0.0681812	0.0801673	0.0834602	0.149202	0.0715014	0.103116	0.103116	0.106442	0.10409	0.0974541	0.103614	0.0208095	0.02062	0	0	0.0924641	0.0924641	0.0924641	0.0924641	0.0972922	0.0955306	0.0642017	0.0632091	0.0830324	0.0811731	0.0811731	0.0811731	0.0992117	0.107966
P039	0.121892	0.110598	0.110424	0.107901	0.121892	0.136371	0.136371	0.113774	0.13313	0.0964578	0.192029	0.0929938	0.106139	0.132241	0.301104	0.113505	0.117039	0.0952547	0.102505	0.16413	0.114473	0.0841573	0.108177	0.158918	0.0792869	0.134026	0.134026	0.16139	0.146423	0.166288	0.140177	0.100098	0.0921404	0.0924641	0.0924641	0	0	0	0	0.166116	0.155448	0.121048	0.108947	0.14849	0.108816	0.108816	0.108816	0.162632	0.172352
P040	0.121892	0.110598	0.110424	0.107901	0.121892	0.136371	0.136371	0.113774	0.13313	0.0964578	0.192029	0.0929938	0.106139	0.132241	0.301104	0.113505	0.117039	0.0952547	0.102505	0.16413	0.114473	0.0841573	0.108177	0.158918	0.0792869	0.134026	0.134026	0.16139	0.146423	0.166288	0.140177	0.100098	0.0921404	0.0924641	0.0924641	0	0	0	0	0.166116	0.155448	0.121048	0.108947	0.14849	0.108816	0.108816	0.108816	0.162632	0.172352
P041	0.121892	0.110598	0.110424	0.107901	0.121892	0.136371	0.136371	0.113774	0.13313	0.0964578	0.192029	0.0929938	0.106139	0.132241	0.301104	0.113505	0.117039	0.0952547	0.102505	0.16413	0.114473	0.0841573	0.108177	0.158918	0.0792869	0.134026	0.134026	0.16139	0.146423	0.166288	0.140177	0.100098	0.0921404	0.0924641	0.0924641	0	0	0	0	0.166116	0.155448	0.121048	0.108947	0.14849	0.108816	0.108816	0.108816	0.162632	0.172352
P042	0.121892	0.110598	0.110424	0.107901	0.121892	0.136371	0.136371	0.113774	0.13313	0.0964578	0.192029	0.0929938	0.106139	0.132241	0.301104	0.113505	0.117039	0.0952547	0.102505	0.16413	0.114473	0.0841573	0.108177	0.158918	0.0792869	0.134026	0.134026	0.16139	0.146423	0.166288	0.140177	0.100098	0.0921404	0.0924641	0.0924641	0	0	0	0	0.166116	0.155448	0.121048	0.108947	0.14849	0.108816	0.108816	0.108816	0.162632	0.172352
P043	0.107201	0.117408	0.115529	0.118497	0.107201	0.0947038	0.0947038	0.11908	0.13381	0.115458	0.0899185	0.113317	0.129179	0.177958	0.303571	0.142489	0.146386	0.131838	0.109184	0.105138	0.164148	0.134555	0.125262	0.18292	0.115439	0.170604	0.170604	0.166298	0.191416	0.0928903	0.13183	0.11541	0.114851	0.0972922	0.0972922	0.166116	0.166116	0.166116	0.166116	0	0.0155447	0.117692	0.114972	0.156409	0.0908935	0.0908935	0.0908935	0.19302	0.198085
P044	0.0937045	0.102709	0.100637	0.10656	0.0937045	0.0879738	0.0879738	0.103839	0.118298	0.103927	0.0839453	0.0995593	0.129821	0.157441	0.29843	0.132325	0.136071	0.108864	0.10415	0.0936371	0.144762	0.121911	0.115999	0.191542	0.108436	0.160218	0.160218	0.152161	0.166619	0.0814459	0.139628	0.105163	0.104458	0.0955306	0.0955306	0.155448	0.155448	0.155448	0.155448	0.0155447	0	0.107454	0.108043	0.152895	0.0797849	0.0797849	0.0797849	0.177322	0.181205
P045	0.0985696	0.0952286	0.0935244	0.105879	0.0985696	0.104365	0.104365	0.0970878	0.0996268	0.0699629	0.148445	0.0731069	0.0961253	0.0609582	0.372105	0.121596	0.124827	0.0805922	0.0716196	0.105332	0.059984	0.0832838	0.0835046	0.144145	0.0977285	0.104997	0.104997	0.113149	0.108244	0.0889382	0.134612	0.068182	0.0678412	0.0642017	0.0642017	0.121048	0.121048	0.121048	0.121048	0.117692	0.107454	0	0.00649637	0.0444366	0.078975	0.078975	0.078975	0.077231	0.08587
P046	0.104255	0.100935	0.0991336	0.094401	0.104255	0.110503	0.110503	0.102591	0.104137	0.073921	0.148834	0.0734443	0.0930989	0.0678216	0.37117	0.108544	0.111719	0.0779245	0.0687056	0.0982861	0.061776	0.0808486	0.0876662	0.140483	0.0877017	0.101957	0.101957	0.117823	0.104795	0.0890885	0.129805	0.0671169	0.0669665	0.0632091	0.0632091	0.108947	0.108947	0.108947	0.108947	0.114972	0.108043	0.00649637	0	0.0468095	0.0790521	0.0790521	0.0790521	0.0801586	0.0885483
P047	0.124933	0.12891	0.126781	0.131758	0.124933	0.132342	0.132342	0.122861	0.133206	0.0919252	0.192378	0.111706	0.130515	0.0880394	0.386238	0.135815	0.139595	0.108192	0.102588	0.126068	0.0826079	0.120276	0.113995	0.165153	0.115631	0.12781	0.12781	0.125119	0.126452	0.116115	0.159056	0.0962734	0.0957689	0.0830324	0.0830324	0.14849	0.14849	0.14849	0.14849	0.156409	0.152895	0.0444366	0.0468095	0	0.107463	0.107463	0.107463	0.092137	0.100349
P048	0.124945	0.106252	0.118311	0.125026	0.124945	0.132544	0.132544	0.121559	0.129193	0.0786552	0.115553	0.0947483	0.120333	0.104629	0.218664	0.138818	0.142519	0.0807987	0.0773024	0.0881882	0.0988397	0.0779158	0.082763	0.134048	0.084594	0.117604	0.117604	0.12196	0.117016	0.087506	0.136707	0.0848373	0.0865944	0.0811731	0.0811731	0.108816	0.108816	0.108816	0.108816	0.0908935	0.0797849	0.078975	0.0790521	0.107463	0	0	0	0.138587	0.149652
P049	0.124945	0.106252	0.118311	0.125026	0.124945	0.132544	0.132544	0.121559	0.129193	0.0786552	0.115553	0.0947483	0.120333	0.104629	0.218664	0.138818	0.142519	0.0807987	0.0773024	0.0881882	0.0988397	0.0779158	0.082763	0.134048	0.084594	0.117604	0.117604	0.12196	0.117016	0.087506	0.136707	0.0848373	0.0865944	0.0811731	0.0811731	0.108816	0.108816	0.108816	0.108816	0.0908935	0.0797849	0.078975	0.0790521	0.107463	0	0	0	0.138587	0.149652
P050	0.124945	0.106252	0.118311	0.125026	0.124945	0.132544	0.132544	0.121559	0.129193	0.0786552	0.115553	0.0947483	0.120333	0.104629	0.218664	0.138818	0.142519	0.0807987	0.0773024	0.0881882	0.0988397	0.0779158	0.082763	0.134048	0.084594	0.117604	0.117604	0.12196	0.117016	0.087506	0.136707	0.0848373	0.0865944	0.0811731	0.0811731	0.108816	0.108816	0.108816	0.108816	0.0908935	0.0797849	0.078975	0.0790521	0.107463	0	0	0	0.138587	0.149652
P051	0.14012	0.144653	0.143686	0.150608	0.14012	0.146474	0.146474	0.138622	0.132599	0.126775	0.188836	0.142818	0.168457	0.0904703	0.322175	0.16565	0.169691	0.138021	0.121551	0.153451	0.0826257	0.143361	0.150005	0.167114	0.157857	0.152584	0.152584	0.162605	0.157226	0.122548	0.202843	0.095453	0.0955195	0.0992117	0.0992117	0.162632	0.162632	0.162632	0.162632	0.19302	0.177322	0.077231	0.0801586	0.092137	0.138587	0.138587	0.138587	0	0.00436491
P052	0.151349	0.155752	0.155	0.155428	0.151349	0.157737	0.157737	0.149286	0.144031	0.135911	0.189385	0.153575	0.182212	0.0906906	0.339199	0.165945	0.169988	0.146763	0.129285	0.162392	0.0829102	0.154212	0.15847	0.167593	0.165196	0.164132	0.164132	0.175017	0.16907	0.132717	0.203243	0.104553	0.104311	0.107966	0.107966	0.172352	0.172352	0.172352	0.172352	0.198085	0.181205	0.08587	0.0885483	0.100349	0.149652	0.149652	0.149652	0.00436491	0
P053	0.14012	0.144653	0.143686	0.161465	0.14012	0.146474	0.146474	0.149001	0.143804	0.126775	0.176492	0.142818	0.168457	0.0904703	0.322175	0.16565	0.169691	0.138021	0.121551	0.161985	0.0743432	0.143361	0.150005	0.156414	0.157857	0.152584	0.152584	0.162605	0.157226	0.122548	0.193479	0.095453	0.0955195	0.107705	0.107705	0.162632	0.162632	0.162632	0.162632	0.188309	0.172048	0.077231	0.0801586	0.100079	0.138587	0.138587	0.138587	0.00434606	0.00436491
P054	0.145754	0.150192	0.149354	0.150198	0.145754	0.152085	0.152085	0.143957	0.138303	0.131366	0.196237	0.148191	0.175431	0.0948716	0.330845	0.170414	0.174492	0.142459	0.125435	0.158001	0.0874504	0.148855	0.154248	0.17349	0.161505	0.158394	0.158394	0.168888	0.163196	0.127646	0.20843	0.099998	0.0998957	0.10359	0.10359	0.167596	0.167596	0.167596	0.167596	0.198212	0.182201	0.0815474	0.0843591	0.0962837	0.144134	0.144134	0.144134	0.00214772	0.00213435
P055	0.134273	0.138736	0.137742	0.154377	0.134273	0.140434	0.140434	0.142597	0.13674	0.122367	0.193599	0.137109	0.161164	0.0938163	0.31362	0.178884	0.183031	0.134589	0.118357	0.157948	0.0814148	0.137623	0.146552	0.160294	0.154959	0.146516	0.146516	0.156153	0.151029	0.113325	0.207523	0.0987988	0.0987625	0.102573	0.102573	0.16701	0.16701	0.16701	0.16701	0.188146	0.173165	0.0727508	0.0758583	0.0958542	0.133009	0.133009	0.133009	0.00652621	0.0113197
P056	0.14064	0.145176	0.144231	0.156168	0.14064	0.147005	0.147005	0.14387	0.138148	0.126999	0.177035	0.143266	0.169025	0.0867241	0.322819	0.161714	0.165723	0.13823	0.121739	0.157968	0.0745443	0.143798	0.150238	0.156835	0.158064	0.152916	0.152916	0.162954	0.157603	0.122857	0.193868	0.0957028	0.0957369	0.103563	0.103563	0.162988	0.162988	0.162988	0.162988	0.188589	0.172316	0.0774882	0.0804098	0.096215	0.139022	0.139022	0.139022	0.00212954	0.00214764
P057	0.150502	0.155084	0.154216	0.160472	0.150502	0.156928	0.156928	0.148721	0.142784	0.135964	0.18837	0.153156	0.181228	0.0986457	0.340594	0.167425	0.171443	0.147008	0.120783	0.162643	0.0910949	0.154256	0.158921	0.179147	0.166756	0.163398	0.163398	0.174018	0.168182	0.13202	0.200756	0.103873	0.103754	0.0999895	0.0999895	0.173381	0.173381	0.173381	0.173381	0.191039	0.187296	0.0849466	0.0879832	0.100126	0.148661	0.148661	0.148661	0.0043368	0.00657393
P058	0.0619751	0.0591998	0.0585896	0.0687696	0.0619751	0.0524626	0.0524626	0.0615024	0.0806313	0.0569231	0.107113	0.0706082	0.0803363	0.0898996	0.276536	0.0786712	0.0818983	0.0848936	0.0768238	0.1059	0.0816878	0.0888399	0.069979	0.127503	0.0635598	0.099184	0.099184	0.099455	0.108764	0.115384	0.0932233	0.0582032	0.0582507	0.0600058	0.0600058	0.0842511	0.0842511	0.0842511	0.0842511	0.10425	0.101121	0.0636907	0.0669501	0.0811262	0.0818393	0.0818393	0.0818393	0.0983099	0.10668
P059	0.0598315	0.0571943	0.0564844	0.066837	0.0598315	0.0504072	0.0504072	0.0592605	0.07731	0.0540733	0.119414	0.0682458	0.0773212	0.0877393	0.272612	0.0824203	0.0856347	0.0825795	0.0748653	0.102253	0.0856848	0.0871753	0.0672738	0.125037	0.0618377	0.0965705	0.0965705	0.0967296	0.105929	0.111707	0.0894869	0.0614963	0.0614868	0.0569527	0.0569527	0.0880469	0.0880469	0.0880469	0.0880469	0.102397	0.0984407	0.0608889	0.0645364	0.0776632	0.0789476	0.0789476	0.0789476	0.102954	0.111771
P060	0.0463086	0.0488184	0.0484508	0.0580521	0.0463086	0.0498993	0.0498993	0.0512316	0.0695748	0.0611775	0.118902	0.0565792	0.0657523	0.0869038	0.292143	0.0821912	0.0854339	0.0821471	0.0739904	0.0951972	0.0711189	0.0729359	0.0756155	0.112233	0.0558015	0.0853792	0.0853792	0.0962685	0.0939295	0.10112	0.0969803	0.0484023	0.0483211	0.0449416	0.0449416	0.080921	0.080921	0.080921	0.080921	0.101319	0.0981267	0.0535408	0.0565758	0.0631919	0.0787265	0.0787265	0.0787265	0.0937967	0.102626
P061	0.0552715	0.0526687	0.0521483	0.0621548	0.0552715	0.0462836	0.0462836	0.0550284	0.0739287	0.0577005	0.105523	0.0636866	0.0731876	0.0823468	0.286022	0.079752	0.0829855	0.0868316	0.0787128	0.0978179	0.0743595	0.081114	0.0711298	0.118019	0.0653362	0.0904483	0.0904483	0.0907403	0.0994238	0.106674	0.0951895	0.0516284	0.0516601	0.0539557	0.0539557	0.0854247	0.0854247	0.0854247	0.0854247	0.0957124	0.0925847	0.0571855	0.0603026	0.0735054	0.0833964	0.0833964	0.0833964	0.0907004	0.0989447
P062	0.116365	0.119853	0.117702	0.114126	0.116365	0.130363	0.130363	0.121578	0.14577	0.122563	0.176462	0.0636969	0.0700297	0.149234	0.374291	0.113518	0.11696	0.13063	0.126721	0.120655	0.102973	0.0951856	0.13543	0.142463	0.110293	0.112485	0.112485	0.121389	0.120888	0.138111	0.149601	0.0960378	0.0881406	0.0831482	0.0831482	0.115351	0.115351	0.115351	0.115351	0.17193	0.163283	0.0833934	0.0803525	0.10168	0.130568	0.130568	0.130568	0.145064	0.155744
P063	0.106683	0.109937	0.108192	0.108475	0.106683	0.119755	0.119755	0.112032	0.136201	0.113065	0.158799	0.0539058	0.0666432	0.134006	0.363399	0.113633	0.117057	0.123313	0.120346	0.107309	0.0998679	0.087469	0.131895	0.137718	0.103346	0.107863	0.107863	0.11282	0.112551	0.123075	0.149277	0.0878144	0.0801677	0.0758373	0.0758373	0.109578	0.109578	0.109578	0.109578	0.163661	0.146382	0.0843881	0.0845972	0.103378	0.116231	0.116231	0.116231	0.135319	0.145754
P064	0.107015	0.110271	0.108533	0.108831	0.107015	0.120102	0.120102	0.112388	0.136766	0.113274	0.159297	0.0540107	0.0667918	0.134317	0.364326	0.113903	0.117353	0.123542	0.120612	0.107533	0.100138	0.0874758	0.132124	0.13767	0.103497	0.107761	0.107761	0.112724	0.112476	0.123338	0.149648	0.0880454	0.0803324	0.0760312	0.0760312	0.109829	0.109829	0.109829	0.109829	0.163979	0.146627	0.0845858	0.0847967	0.103569	0.116517	0.116517	0.116517	0.13573	0.14624
P067	0.0964474	0.099545	0.098331	0.098229	0.0964474	0.108603	0.108603	0.102032	0.126196	0.102904	0.146992	0.0438437	0.0562344	0.116283	0.312023	0.112462	0.11578	0.112005	0.109584	0.106411	0.0996339	0.0865226	0.120581	0.128761	0.0930321	0.10286	0.10286	0.107506	0.107214	0.123713	0.137139	0.0802222	0.0727133	0.0770148	0.0770148	0.10216	0.10216	0.10216	0.10216	0.150326	0.133966	0.0766592	0.0768432	0.0946076	0.105809	0.105809	0.105809	0.115573	0.125227
P068	0.103525	0.100298	0.0986794	0.0984686	0.103525	0.11008	0.11008	0.0982407	0.0967967	0.0836192	0.152113	0.0921119	0.116676	0.0811765	0.311327	0.118584	0.121836	0.103243	0.0924136	0.111552	0.0654108	0.0748063	0.102036	0.138761	0.0948352	0.130285	0.130285	0.148369	0.132931	0.118355	0.161306	0.0651906	0.065452	0.0641379	0.0641379	0.121119	0.121119	0.121119	0.121119	0.150439	0.155183	0.0486416	0.0460223	0.0773696	0.0918193	0.0918193	0.0918193	0.092202	0.100777
P069	0.103525	0.100298	0.0986794	0.0984686	0.103525	0.11008	0.11008	0.0982407	0.0967967	0.0836192	0.152113	0.0921119	0.116676	0.0811765	0.311327	0.118584	0.121836	0.103243	0.0924136	0.111552	0.0654108	0.0748063	0.102036	0.138761	0.0948352	0.130285	0.130285	0.148369	0.132931	0.118355	0.161306	0.0651906	0.065452	0.0641379	0.0641379	0.121119	0.121119	0.121119	0.121119	0.150439	0.155183	0.0486416	0.0460223	0.0773696	0.0918193	0.0918193	0.0918193	0.092202	0.100777
P070	0.103525	0.100298	0.0986794	0.0984686	0.103525	0.11008	0.11008	0.0982407	0.0967967	0.0836192	0.152113	0.0921119	0.116676	0.0811765	0.311327	0.118584	0.121836	0.103243	0.0924136	0.111552	0.0654108	0.0748063	0.102036	0.138761	0.0948352	0.130285	0.130285	0.148369	0.132931	0.118355	0.161306	0.0651906	0.065452	0.0641379	0.0641379	0.121119	0.121119	0.121119	0.121119	0.150439	0.155183	0.0486416	0.0460223	0.0773696	0.0918193	0.0918193	0.0918193	0.092202	0.100777
P071	0.0951384	0.0918436	0.0900905	0.102171	0.0951384	0.100942	0.100942	0.0934791	0.103742	0.066849	0.14289	0.0701679	0.0925323	0.064251	0.36554	0.117204	0.120399	0.0776377	0.0686308	0.101509	0.0561084	0.079972	0.0803078	0.139426	0.0947846	0.10123	0.10123	0.109129	0.104387	0.0851443	0.130165	0.0647583	0.0645483	0.0605331	0.0605331	0.117372	0.117372	0.117372	0.117372	0.114057	0.104027	0.00213144	0.00432075	0.0415789	0.0752694	0.0752694	0.0752694	0.0733375	0.0815342
P072	0.104506	0.101151	0.0998537	0.0963455	0.104506	0.110142	0.110142	0.0960102	0.0836277	0.0758209	0.15983	0.0790781	0.103542	0.0606812	0.384874	0.112211	0.115353	0.0814612	0.0768281	0.0967908	0.0682406	0.0821628	0.0892731	0.153644	0.0946255	0.112214	0.112214	0.120342	0.10712	0.0967489	0.143373	0.0750552	0.0745426	0.0640079	0.0640079	0.118562	0.118562	0.118562	0.118562	0.138107	0.126524	0.00871245	0.0110706	0.0441131	0.0863142	0.0863142	0.0863142	0.077415	0.0861573
P073	0.114699	0.117949	0.115716	0.116479	0.114699	0.128847	0.128847	0.116243	0.12244	0.105711	0.159097	0.103608	0.126507	0.0989708	0.307136	0.136342	0.139786	0.112718	0.0994819	0.117583	0.0749704	0.112516	0.125952	0.155244	0.111551	0.131648	0.131648	0.135607	0.130645	0.129536	0.157544	0.0673917	0.067538	0.0605433	0.0605433	0.139681	0.139681	0.139681	0.139681	0.133091	0.150645	0.0670894	0.0638482	0.0757174	0.103016	0.103016	0.103016	0.111716	0.12146
P074	0.116266	0.119408	0.113563	0.121012	0.116266	0.130254	0.130254	0.11691	0.111202	0.092402	0.18727	0.102434	0.128671	0.0925476	0.354178	0.146536	0.150262	0.112245	0.0880213	0.153891	0.06798	0.109082	0.117053	0.176518	0.104355	0.139179	0.139179	0.158694	0.142617	0.140956	0.176171	0.0861459	0.0864359	0.0721271	0.0721271	0.130818	0.130818	0.130818	0.130818	0.159123	0.175276	0.0510716	0.0543797	0.0833433	0.107523	0.107523	0.107523	0.116092	0.125946
P075	0.116266	0.119408	0.113563	0.121012	0.116266	0.130254	0.130254	0.11691	0.111202	0.092402	0.18727	0.102434	0.128671	0.0925476	0.354178	0.146536	0.150262	0.112245	0.0880213	0.153891	0.06798	0.109082	0.117053	0.176518	0.104355	0.139179	0.139179	0.158694	0.142617	0.140956	0.176171	0.0861459	0.0864359	0.0721271	0.0721271	0.130818	0.130818	0.130818	0.130818	0.159123	0.175276	0.0510716	0.0543797	0.0833433	0.107523	0.107523	0.107523	0.116092	0.125946
P076	0.103719	0.100269	0.0984621	0.0990514	0.103719	0.109978	0.109978	0.0989569	0.106611	0.079696	0.16066	0.07391	0.0876431	0.0782343	0.296836	0.101381	0.104448	0.0911559	0.0802851	0.139274	0.0671213	0.0987164	0.0979302	0.157033	0.0901689	0.121089	0.121089	0.148142	0.142508	0.114244	0.120743	0.0669445	0.0667684	0.0597216	0.0597216	0.106861	0.106861	0.106861	0.106861	0.11702	0.123884	0.0509878	0.0479252	0.0816411	0.0999503	0.0999503	0.0999503	0.103098	0.111635
P077	0.103719	0.100269	0.0984621	0.0990514	0.103719	0.109978	0.109978	0.0989569	0.106611	0.079696	0.16066	0.07391	0.0876431	0.0782343	0.296836	0.101381	0.104448	0.0911559	0.0802851	0.139274	0.0671213	0.0987164	0.0979302	0.157033	0.0901689	0.121089	0.121089	0.148142	0.142508	0.114244	0.120743	0.0669445	0.0667684	0.0597216	0.0597216	0.106861	0.106861	0.106861	0.106861	0.11702	0.123884	0.0509878	0.0479252	0.0816411	0.0999503	0.0999503	0.0999503	0.103098	0.111635
P078	0.103719	0.100269	0.0984621	0.0990514	0.103719	0.109978	0.109978	0.0989569	0.106611	0.079696	0.16066	0.07391	0.0876431	0.0782343	0.296836	0.101381	0.104448	0.0911559	0.0802851	0.139274	0.0671213	0.0987164	0.0979302	0.157033	0.0901689	0.121089	0.121089	0.148142	0.142508	0.114244	0.120743	0.0669445	0.0667684	0.0597216	0.0597216	0.106861	0.106861	0.106861	0.106861	0.11702	0.123884	0.0509878	0.0479252	0.0816411	0.0999503	0.0999503	0.0999503	0.103098	0.111635
P079	0.0959851	0.0928342	0.0908332	0.0965101	0.0959851	0.102149	0.102149	0.0875825	0.0962749	0.0684438	0.121651	0.0816126	0.106115	0.0612411	0.329336	0.104872	0.10799	0.0740391	0.0659296	0.0915052	0.0423375	0.0708943	0.090587	0.132592	0.0976874	0.10402	0.10402	0.120906	0.11585	0.0826237	0.124322	0.0598262	0.0598675	0.0547436	0.0547436	0.108882	0.108882	0.108882	0.108882	0.118672	0.108125	0.0342933	0.0363898	0.0564966	0.0688098	0.0688098	0.0688098	0.062961	0.0699944
P080	0.0958454	0.0926999	0.0905294	0.099463	0.0958454	0.102156	0.102156	0.0906243	0.0994928	0.0681442	0.120687	0.0812581	0.105361	0.0641683	0.328408	0.108196	0.111337	0.0739645	0.0657195	0.0952894	0.0419251	0.0705272	0.0909966	0.131731	0.097896	0.103526	0.103526	0.120041	0.114906	0.0816267	0.123316	0.0595485	0.0596753	0.0575488	0.0575488	0.108766	0.108766	0.108766	0.108766	0.11847	0.107921	0.0337458	0.0359129	0.0598616	0.0680773	0.0680773	0.0680773	0.0659276	0.0730771
P081	0.0938979	0.0810101	0.0901113	0.0959378	0.0938979	0.0991213	0.0991213	0.0866609	0.107408	0.0543778	0.140835	0.100113	0.120122	0.10899	0.301269	0.102655	0.105798	0.0534693	0.0481343	0.136273	0.084969	0.102872	0.0523725	0.158345	0.0469811	0.115161	0.115161	0.131758	0.126885	0.118173	0.118751	0.0790532	0.079065	0.0678041	0.0678041	0.0875211	0.0875211	0.0875211	0.0875211	0.149246	0.139805	0.0851822	0.0897923	0.113653	0.100042	0.100042	0.100042	0.110722	0.118168
P082	0.098619	0.0853066	0.0947631	0.0917976	0.098619	0.10402	0.10402	0.0912663	0.1122	0.0578706	0.140027	0.0996923	0.115953	0.108602	0.294028	0.0986712	0.101812	0.0503648	0.0452403	0.136004	0.0891559	0.108472	0.0552971	0.152643	0.0441979	0.11107	0.11107	0.136919	0.132057	0.117878	0.114534	0.077939	0.0778467	0.0673117	0.0673117	0.0831321	0.0831321	0.0831321	0.0831321	0.144662	0.138849	0.0893604	0.0858915	0.118356	0.100354	0.100354	0.100354	0.115804	0.123358
P083	0.098619	0.0853066	0.0947631	0.0917976	0.098619	0.10402	0.10402	0.0912663	0.1122	0.0578706	0.140027	0.0996923	0.115953	0.108602	0.294028	0.0986712	0.101812	0.0503648	0.0452403	0.136004	0.0891559	0.108472	0.0552971	0.152643	0.0441979	0.11107	0.11107	0.136919	0.132057	0.117878	0.114534	0.077939	0.0778467	0.0673117	0.0673117	0.0831321	0.0831321	0.0831321	0.0831321	0.144662	0.138849	0.0893604	0.0858915	0.118356	0.100354	0.100354	0.100354	0.115804	0.123358
P084	0.0938979	0.0810101	0.0901113	0.0959378	0.0938979	0.0991213	0.0991213	0.0866609	0.107408	0.0543778	0.140835	0.100113	0.120122	0.10899	0.301269	0.102655	0.105798	0.0534693	0.0481343	0.136273	0.084969	0.102872	0.0523725	0.158345	0.0469811	0.115161	0.115161	0.131758	0.126885	0.118173	0.118751	0.0790532	0.079065	0.0678041	0.0678041	0.0875211	0.0875211	0.0875211	0.0875211	0.149246	0.139805	0.0851822	0.0897923	0.113653	0.100042	0.100042	0.100042	0.110722	0.118168
P085	0.0938979	0.0810101	0.0901113	0.0959378	0.0938979	0.0991213	0.0991213	0.0866609	0.107408	0.0543778	0.140835	0.100113	0.120122	0.10899	0.301269	0.102655	0.105798	0.0534693	0.0481343	0.136273	0.084969	0.102872	0.0523725	0.158345	0.0469811	0.115161	0.115161	0.131758	0.126885	0.118173	0.118751	0.0790532	0.079065	0.0678041	0.0678041	0.0875211	0.0875211	0.0875211	0.0875211	0.149246	0.139805	0.0851822	0.0897923	0.113653	0.100042	0.100042	0.100042	0.110722	0.118168
P086	0.102314	0.0889535	0.0984556	0.0952788	0.102314	0.107714	0.107714	0.0947631	0.116495	0.0611536	0.144429	0.103535	0.11167	0.112578	0.301928	0.102261	0.105433	0.0534802	0.0483152	0.140292	0.0927551	0.112037	0.0586511	0.157612	0.0471167	0.114927	0.114927	0.141702	0.136608	0.1222	0.118901	0.0817247	0.0814813	0.0712555	0.0712555	0.0864305	0.0864305	0.0864305	0.0864305	0.148574	0.142847	0.0931226	0.0894081	0.122197	0.104594	0.104594	0.104594	0.119399	0.127355
P087	0.102314	0.0889535	0.0984556	0.0952788	0.102314	0.107714	0.107714	0.0947631	0.116495	0.0611536	0.144429	0.103535	0.11167	0.112578	0.301928	0.102261	0.105433	0.0534802	0.0483152	0.140292	0.0927551	0.112037	0.0586511	0.157612	0.0471167	0.114927	0.114927	0.141702	0.136608	0.1222	0.118901	0.0817247	0.0814813	0.0712555	0.0712555	0.0864305	0.0864305	0.0864305	0.0864305	0.148574	0.142847	0.0931226	0.0894081	0.122197	0.104594	0.104594	0.104594	0.119399	0.127355
P088	0.0918049	0.0886765	0.0871308	0.0835465	0.0918049	0.0904821	0.0904821	0.0904683	0.100752	0.0940371	0.172496	0.0389824	0.0419625	0.140559	0.341604	0.0828637	0.0859781	0.115862	0.105373	0.119431	0.100712	0.0813461	0.105357	0.156809	0.0842257	0.130933	0.130933	0.126447	0.121347	0.137293	0.110859	0.0814829	0.0742445	0.0692505	0.0692505	0.0933675	0.0933675	0.0933675	0.0933675	0.136881	0.13238	0.0838803	0.0807148	0.120961	0.0964491	0.0964491	0.0964491	0.147936	0.159367
P089	0.0935585	0.0903461	0.0884484	0.09222	0.0935585	0.0923527	0.0923527	0.0917298	0.101948	0.103255	0.176339	0.0452848	0.0479539	0.142133	0.349122	0.0800707	0.0831389	0.117957	0.106906	0.123098	0.101812	0.090874	0.101695	0.16004	0.0930136	0.133506	0.133506	0.129291	0.124313	0.140709	0.10844	0.0821127	0.082508	0.0694519	0.0694519	0.102518	0.102518	0.102518	0.102518	0.140622	0.136246	0.0761376	0.0730787	0.111664	0.0997669	0.0997669	0.0997669	0.148539	0.159726
P090	0.0943203	0.0911246	0.0891267	0.0855755	0.0943203	0.0933407	0.0933407	0.0922811	0.102374	0.103687	0.170342	0.0421418	0.0422108	0.137344	0.331281	0.0801107	0.0832075	0.11094	0.0997496	0.126464	0.109652	0.0984918	0.102683	0.151365	0.0862462	0.126154	0.126154	0.130729	0.125726	0.135721	0.0998501	0.0776841	0.0780696	0.0723146	0.0723146	0.102024	0.102024	0.102024	0.102024	0.132506	0.131837	0.0763704	0.0666151	0.111709	0.0959731	0.0959731	0.0959731	0.148636	0.159288
P091	0.0931012	0.0898956	0.0880384	0.0997605	0.0931012	0.0918078	0.0918078	0.0913327	0.109969	0.10286	0.175106	0.0451955	0.047896	0.14106	0.343117	0.0867047	0.0898192	0.11734	0.106447	0.131655	0.101413	0.0991653	0.101267	0.158567	0.100367	0.132375	0.132375	0.128283	0.133027	0.139976	0.107905	0.0818465	0.0822052	0.0693132	0.0693132	0.1102	0.1102	0.1102	0.1102	0.13941	0.135335	0.0759914	0.079771	0.111409	0.0993205	0.0993205	0.0993205	0.148044	0.159323
P092	0.0968222	0.0935743	0.0917146	0.0956784	0.0968222	0.0955503	0.0955503	0.0951624	0.0982654	0.10711	0.181941	0.0480668	0.0510935	0.138035	0.356641	0.0838081	0.0869073	0.12172	0.1107	0.126725	0.105528	0.093823	0.105324	0.164036	0.0963733	0.137065	0.137065	0.132874	0.127806	0.145578	0.112628	0.0856111	0.0858763	0.072826	0.072826	0.106013	0.106013	0.106013	0.106013	0.144443	0.139911	0.0728188	0.0764347	0.116071	0.103282	0.103282	0.103282	0.153758	0.165634
P094	0.097477	0.0942534	0.0922811	0.0888875	0.097477	0.0964319	0.0964319	0.0955921	0.106093	0.107371	0.175793	0.0448948	0.0451576	0.141594	0.338587	0.0764543	0.0795205	0.114373	0.103243	0.122699	0.105897	0.095505	0.106129	0.155122	0.0893453	0.12949	0.12949	0.134105	0.129027	0.140452	0.103583	0.0810289	0.0813074	0.0688907	0.0688907	0.0985981	0.0985981	0.0985981	0.0985981	0.136026	0.135426	0.0797223	0.0697206	0.115807	0.0994425	0.0994425	0.0994425	0.153605	0.164923
P095	0.094974	0.0916842	0.0897773	0.101356	0.094974	0.0826815	0.0826815	0.093138	0.111706	0.102682	0.153885	0.0447946	0.0478497	0.130746	0.294774	0.0961498	0.0993725	0.124436	0.101172	0.122974	0.108366	0.0933346	0.0928909	0.158089	0.100622	0.149311	0.149311	0.128117	0.149899	0.145611	0.112989	0.0913522	0.0917313	0.0773449	0.0773449	0.108709	0.108709	0.108709	0.108709	0.116353	0.11389	0.0776939	0.0814276	0.11428	0.0934127	0.0934127	0.0934127	0.151336	0.162196
P096	0.094974	0.0916842	0.0897773	0.101356	0.094974	0.0826815	0.0826815	0.093138	0.111706	0.102682	0.153885	0.0447946	0.0478497	0.130746	0.294774	0.0961498	0.0993725	0.124436	0.101172	0.122974	0.108366	0.0933346	0.0928909	0.158089	0.100622	0.149311	0.149311	0.128117	0.149899	0.145611	0.112989	0.0913522	0.0917313	0.0773449	0.0773449	0.108709	0.108709	0.108709	0.108709	0.116353	0.11389	0.0776939	0.0814276	0.11428	0.0934127	0.0934127	0.0934127	0.151336	0.162196
P097	0.094974	0.0916842	0.0897773	0.101356	0.094974	0.0826815	0.0826815	0.093138	0.111706	0.102682	0.153885	0.0447946	0.0478497	0.130746	0.294774	0.0961498	0.0993725	0.124436	0.101172	0.122974	0.108366	0.0933346	0.0928909	0.158089	0.100622	0.149311	0.149311	0.128117	0.149899	0.145611	0.112989	0.0913522	0.0917313	0.0773449	0.0773449	0.108709	0.108709	0.108709	0.108709	0.116353	0.11389	0.0776939	0.0814276	0.11428	0.0934127	0.0934127	0.0934127	0.151336	0.162196
P098	0.079658	0.0825552	0.0820236	0.0731514	0.079658	0.0901541	0.0901541	0.0782991	0.0923148	0.0848415	0.121262	0.0836251	0.107387	0.0921768	0.330889	0.0886179	0.0918328	0.0832641	0.0749742	0.0763612	0.0771725	0.0782728	0.0914415	0.140018	0.0746677	0.121442	0.121442	0.134632	0.120301	0.11184	0.122258	0.0602727	0.0575236	0.0565503	0.0565503	0.092393	0.092393	0.092393	0.092393	0.135312	0.112937	0.0615753	0.0557044	0.0825399	0.0967676	0.0967676	0.0967676	0.089438	0.0979182
P099	0.0835362	0.0865039	0.086053	0.0727995	0.0835362	0.0941556	0.0941556	0.08212	0.0968596	0.0885034	0.127158	0.0873353	0.112348	0.0959303	0.338924	0.0923507	0.0955957	0.0868738	0.0786039	0.079846	0.0808681	0.0821164	0.0952646	0.145879	0.077974	0.126265	0.126265	0.139679	0.124973	0.116823	0.126684	0.0638543	0.0608974	0.0600118	0.0600118	0.0958275	0.0958275	0.0958275	0.0958275	0.139266	0.116483	0.064751	0.0588272	0.0858245	0.101001	0.101001	0.101001	0.0936712	0.0936544
P100	0.0825873	0.0854726	0.0774815	0.0752916	0.0825873	0.0931096	0.0931096	0.0737703	0.0955382	0.0934329	0.131585	0.0864626	0.11118	0.101347	0.338283	0.091347	0.0946531	0.090933	0.0822821	0.0838927	0.085384	0.0821547	0.09959	0.151024	0.0822892	0.132374	0.132374	0.146403	0.131338	0.121947	0.125396	0.0672297	0.0645375	0.0633308	0.0633308	0.0867511	0.0867511	0.0867511	0.0867511	0.137727	0.115142	0.0686648	0.0620728	0.0905095	0.105033	0.105033	0.105033	0.0995766	0.103801
P101	0.0723353	0.0751765	0.0745057	0.0727987	0.0723353	0.0825658	0.0825658	0.0709956	0.0918371	0.0778655	0.122429	0.0763778	0.099113	0.0849535	0.309657	0.0957198	0.0989815	0.0767779	0.0685285	0.0764049	0.0771121	0.0782752	0.0843894	0.130429	0.0748448	0.112622	0.112622	0.125366	0.120466	0.103274	0.121877	0.0606359	0.0576619	0.0503885	0.0503885	0.0994808	0.0994808	0.0994808	0.0994808	0.126084	0.104841	0.0555012	0.0556451	0.0760992	0.089381	0.089381	0.089381	0.0890816	0.0978917
P102	0.097777	0.0945867	0.0928521	0.0887041	0.097777	0.0969622	0.0969622	0.0960509	0.105307	0.113725	0.13123	0.101218	0.106494	0.141981	0.41554	0.033232	0.0358162	0.115637	0.100284	0.141818	0.120907	0.115172	0.117124	0.191839	0.104507	0.174219	0.174219	0.192352	0.196054	0.129599	0.0254883	0.0870623	0.0800072	0.0890336	0.0890336	0.105445	0.105445	0.105445	0.105445	0.120878	0.118205	0.104281	0.100647	0.121597	0.114194	0.114194	0.114194	0.157644	0.157836
P103	0.097777	0.0945867	0.0928521	0.0887041	0.097777	0.0969622	0.0969622	0.0960509	0.105307	0.113725	0.13123	0.101218	0.106494	0.141981	0.41554	0.033232	0.0358162	0.115637	0.100284	0.141818	0.120907	0.115172	0.117124	0.191839	0.104507	0.174219	0.174219	0.192352	0.196054	0.129599	0.0254883	0.0870623	0.0800072	0.0890336	0.0890336	0.105445	0.105445	0.105445	0.105445	0.120878	0.118205	0.104281	0.100647	0.121597	0.114194	0.114194	0.114194	0.157644	0.157836
P104	0.097777	0.0945867	0.0928521	0.0887041	0.097777	0.0969622	0.0969622	0.0960509	0.105307	0.113725	0.13123	0.101218	0.106494	0.141981	0.41554	0.033232	0.0358162	0.115637	0.100284	0.141818	0.120907	0.115172	0.117124	0.191839	0.104507	0.174219	0.174219	0.192352	0.196054	0.129599	0.0254883	0.0870623	0.0800072	0.0890336	0.0890336	0.105445	0.105445	0.105445	0.105445	0.120878	0.118205	0.104281	0.100647	0.121597	0.114194	0.114194	0.114194	0.157644	0.157836
P105	0.097777	0.0945867	0.0928521	0.0887041	0.097777	0.0969622	0.0969622	0.0960509	0.105307	0.113725	0.13123	0.101218	0.106494	0.141981	0.41554	0.033232	0.0358162	0.115637	0.100284	0.141818	0.120907	0.115172	0.117124	0.191839	0.104507	0.174219	0.174219	0.192352	0.196054	0.129599	0.0254883	0.0870623	0.0800072	0.0890336	0.0890336	0.105445	0.105445	0.105445	0.105445	0.120878	0.118205	0.104281	0.100647	0.121597	0.114194	0.114194	0.114194	0.157644	0.157836
P106	0.131991	0.12835	0.122636	0.119879	0.131991	0.123487	0.123487	0.126012	0.13916	0.13677	0.166101	0.132699	0.139611	0.161943	0.462354	0.0479876	0.0504549	0.164937	0.126465	0.147976	0.165701	0.145308	0.142119	0.253336	0.14222	0.236147	0.236147	0.233043	0.26167	0.174714	0.0303465	0.126934	0.118117	0.104818	0.104818	0.130013	0.130013	0.130013	0.130013	0.127161	0.12747	0.138174	0.134749	0.165864	0.153818	0.153818	0.153818	0.210595	0.211022
P107	0.131949	0.128257	0.125998	0.119793	0.131949	0.123391	0.123391	0.129539	0.12803	0.143127	0.159983	0.144078	0.142326	0.158333	0.484025	0.0389342	0.0413493	0.160759	0.139601	0.14281	0.161866	0.15449	0.145639	0.255247	0.144579	0.231903	0.231903	0.228637	0.238189	0.172853	0.0278477	0.115855	0.117031	0.117458	0.117458	0.134042	0.134042	0.134042	0.134042	0.140935	0.130007	0.134301	0.120859	0.161872	0.156909	0.156909	0.156909	0.197918	0.198244
P108	0.131949	0.128257	0.125998	0.119793	0.131949	0.123391	0.123391	0.129539	0.12803	0.143127	0.159983	0.144078	0.142326	0.158333	0.484025	0.0389342	0.0413493	0.160759	0.139601	0.14281	0.161866	0.15449	0.145639	0.255247	0.144579	0.231903	0.231903	0.228637	0.238189	0.172853	0.0278477	0.115855	0.117031	0.117458	0.117458	0.134042	0.134042	0.134042	0.134042	0.140935	0.130007	0.134301	0.120859	0.161872	0.156909	0.156909	0.156909	0.197918	0.198244
P109	0.131949	0.128257	0.125998	0.119793	0.131949	0.123391	0.123391	0.129539	0.12803	0.143127	0.159983	0.144078	0.142326	0.158333	0.484025	0.0389342	0.0413493	0.160759	0.139601	0.14281	0.161866	0.15449	0.145639	0.255247	0.144579	0.231903	0.231903	0.228637	0.238189	0.172853	0.0278477	0.115855	0.117031	0.117458	0.117458	0.134042	0.134042	0.134042	0.134042	0.140935	0.130007	0.134301	0.120859	0.161872	0.156909	0.156909	0.156909	0.197918	0.198244
P110	0.131949	0.128257	0.125998	0.119793	0.131949	0.123391	0.123391	0.129539	0.12803	0.143127	0.159983	0.144078	0.142326	0.158333	0.484025	0.0389342	0.0413493	0.160759	0.139601	0.14281	0.161866	0.15449	0.145639	0.255247	0.144579	0.231903	0.231903	0.228637	0.238189	0.172853	0.0278477	0.115855	0.117031	0.117458	0.117458	0.134042	0.134042	0.134042	0.134042	0.140935	0.130007	0.134301	0.120859	0.161872	0.156909	0.156909	0.156909	0.197918	0.198244
P112	0.111808	0.115123	0.113678	0.108716	0.111808	0.124954	0.124954	0.117286	0.127307	0.134946	0.160213	0.117487	0.121923	0.157671	0.451425	0.0337436	0.0361386	0.144293	0.116546	0.137395	0.130531	0.126912	0.147697	0.221566	0.12398	0.204729	0.204729	0.226581	0.22187	0.158715	0.0327707	0.0993455	0.0915943	0.0863377	0.0863377	0.108223	0.108223	0.108223	0.108223	0.130669	0.131179	0.122702	0.11891	0.140553	0.141838	0.141838	0.141838	0.176777	0.177119
P113	0.111808	0.115123	0.113678	0.108716	0.111808	0.124954	0.124954	0.117286	0.127307	0.134946	0.160213	0.117487	0.121923	0.157671	0.451425	0.0337436	0.0361386	0.144293	0.116546	0.137395	0.130531	0.126912	0.147697	0.221566	0.12398	0.204729	0.204729	0.226581	0.22187	0.158715	0.0327707	0.0993455	0.0915943	0.0863377	0.0863377	0.108223	0.108223	0.108223	0.108223	0.130669	0.131179	0.122702	0.11891	0.140553	0.141838	0.141838	0.141838	0.176777	0.177119
P114	0.111808	0.115123	0.113678	0.108716	0.111808	0.124954	0.124954	0.117286	0.127307	0.134946	0.160213	0.117487	0.121923	0.157671	0.451425	0.0337436	0.0361386	0.144293	0.116546	0.137395	0.130531	0.126912	0.147697	0.221566	0.12398	0.204729	0.204729	0.226581	0.22187	0.158715	0.0327707	0.0993455	0.0915943	0.0863377	0.0863377	0.108223	0.108223	0.108223	0.108223	0.130669	0.131179	0.122702	0.11891	0.140553	0.141838	0.141838	0.141838	0.176777	0.177119
P115	0.125876	0.122302	0.120757	0.116286	0.125876	0.125123	0.125123	0.124768	0.135749	0.142899	0.152442	0.129662	0.119554	0.165599	0.482901	0.033729	0.0361971	0.150968	0.123072	0.153159	0.14508	0.139016	0.149002	0.220508	0.131358	0.204713	0.204713	0.225563	0.22923	0.169475	0.03326	0.112901	0.104592	0.0992499	0.0992499	0.122474	0.122474	0.122474	0.122474	0.129859	0.137269	0.13096	0.126635	0.15025	0.149219	0.149219	0.149219	0.185509	0.185884
P116	0.125876	0.122302	0.120757	0.116286	0.125876	0.125123	0.125123	0.124768	0.135749	0.142899	0.152442	0.129662	0.119554	0.165599	0.482901	0.033729	0.0361971	0.150968	0.123072	0.153159	0.14508	0.139016	0.149002	0.220508	0.131358	0.204713	0.204713	0.225563	0.22923	0.169475	0.03326	0.112901	0.104592	0.0992499	0.0992499	0.122474	0.122474	0.122474	0.122474	0.129859	0.137269	0.13096	0.126635	0.15025	0.149219	0.149219	0.149219	0.185509	0.185884
P117	0.111808	0.115123	0.113678	0.108716	0.111808	0.124954	0.124954	0.117286	0.127307	0.134946	0.160213	0.117487	0.121923	0.157671	0.451425	0.0337436	0.0361386	0.144293	0.116546	0.137395	0.130531	0.126912	0.147697	0.221566	0.12398	0.204729	0.204729	0.226581	0.22187	0.158715	0.0327707	0.0993455	0.0915943	0.0863377	0.0863377	0.108223	0.108223	0.108223	0.108223	0.130669	0.131179	0.122702	0.11891	0.140553	0.141838	0.141838	0.141838	0.176777	0.177119
P118	0.115092	0.118428	0.116846	0.112032	0.115092	0.121369	0.121369	0.120502	0.130716	0.138169	0.156592	0.120561	0.118663	0.16096	0.458474	0.0361482	0.0386429	0.147534	0.119603	0.140729	0.133642	0.129887	0.143846	0.216263	0.120496	0.200391	0.200391	0.221704	0.225468	0.162288	0.0303981	0.102287	0.0944798	0.0892118	0.0892118	0.111405	0.111405	0.111405	0.111405	0.126961	0.134544	0.125761	0.121935	0.137049	0.145073	0.145073	0.145073	0.180556	0.180901
P119	0.125876	0.122302	0.120757	0.116286	0.125876	0.125123	0.125123	0.124768	0.135749	0.142899	0.152442	0.129662	0.119554	0.165599	0.482901	0.033729	0.0361971	0.150968	0.123072	0.153159	0.14508	0.139016	0.149002	0.220508	0.131358	0.204713	0.204713	0.225563	0.22923	0.169475	0.03326	0.112901	0.104592	0.0992499	0.0992499	0.122474	0.122474	0.122474	0.122474	0.129859	0.137269	0.13096	0.126635	0.15025	0.149219	0.149219	0.149219	0.185509	0.185884
P120	0.107659	0.110943	0.109185	0.113204	0.107659	0.113834	0.113834	0.112613	0.122052	0.139417	0.148588	0.12153	0.119259	0.151657	0.440393	0.0357611	0.0382516	0.13947	0.112253	0.141587	0.132757	0.139932	0.135292	0.206483	0.122448	0.190482	0.190482	0.211899	0.215145	0.154364	0.0253017	0.0950107	0.0957785	0.0887219	0.0887219	0.119567	0.119567	0.119567	0.119567	0.120341	0.127824	0.117685	0.113895	0.128581	0.137694	0.137694	0.137694	0.170601	0.170898
P122	0.107659	0.110943	0.109185	0.113204	0.107659	0.113834	0.113834	0.112613	0.122052	0.139417	0.148588	0.12153	0.119259	0.151657	0.440393	0.0357611	0.0382516	0.13947	0.112253	0.141587	0.132757	0.139932	0.135292	0.206483	0.122448	0.190482	0.190482	0.211899	0.215145	0.154364	0.0253017	0.0950107	0.0957785	0.0887219	0.0887219	0.119567	0.119567	0.119567	0.119567	0.120341	0.127824	0.117685	0.113895	0.128581	0.137694	0.137694	0.137694	0.170601	0.170898
P123	0.112678	0.109265	0.108063	0.10352	0.112678	0.118534	0.118534	0.111819	0.122331	0.128886	0.154517	0.116672	0.113073	0.149841	0.439824	0.0311874	0.0335587	0.136365	0.110273	0.138735	0.130961	0.125575	0.14181	0.209396	0.124748	0.194186	0.194186	0.213704	0.209342	0.153843	0.0303862	0.101175	0.0932974	0.0882712	0.0882712	0.109879	0.109879	0.109879	0.109879	0.123068	0.123336	0.117947	0.113829	0.142667	0.134828	0.134828	0.134828	0.168796	0.169113
P124	0.11597	0.112528	0.111196	0.106803	0.11597	0.115079	0.115079	0.115005	0.125723	0.132077	0.151005	0.119783	0.109876	0.153106	0.446836	0.0335777	0.0360464	0.139548	0.113284	0.142073	0.134083	0.128584	0.138091	0.204446	0.121303	0.19011	0.19011	0.209183	0.212879	0.157429	0.0280401	0.104139	0.0962005	0.0911673	0.0911673	0.113065	0.113065	0.113065	0.113065	0.11953	0.126625	0.120992	0.116836	0.139203	0.138017	0.138017	0.138017	0.172541	0.17286
P125	0.125876	0.122302	0.120757	0.116286	0.125876	0.125123	0.125123	0.124768	0.135749	0.142899	0.152442	0.129662	0.119554	0.165599	0.482901	0.033729	0.0361971	0.150968	0.123072	0.153159	0.14508	0.139016	0.149002	0.220508	0.131358	0.204713	0.204713	0.225563	0.22923	0.169475	0.03326	0.112901	0.104592	0.0992499	0.0992499	0.122474	0.122474	0.122474	0.122474	0.129859	0.137269	0.13096	0.126635	0.15025	0.149219	0.149219	0.149219	0.185509	0.185884
P126	0.104437	0.1077	0.106079	0.109925	0.104437	0.117378	0.117378	0.109465	0.118734	0.136239	0.152232	0.118493	0.122487	0.148434	0.433493	0.0333617	0.0357534	0.13627	0.109242	0.138109	0.129616	0.136897	0.139087	0.211755	0.125904	0.194797	0.194797	0.216762	0.211583	0.150763	0.027629	0.0921365	0.0929145	0.0858397	0.0858397	0.116336	0.116336	0.116336	0.116336	0.124063	0.12441	0.114698	0.11094	0.132035	0.134416	0.134416	0.134416	0.16691	0.167205
P128	0.111808	0.115123	0.113678	0.108716	0.111808	0.124954	0.124954	0.117286	0.127307	0.134946	0.160213	0.117487	0.121923	0.157671	0.451425	0.0337436	0.0361386	0.144293	0.116546	0.137395	0.130531	0.126912	0.147697	0.221566	0.12398	0.204729	0.204729	0.226581	0.22187	0.158715	0.0327707	0.0993455	0.0915943	0.0863377	0.0863377	0.108223	0.108223	0.108223	0.108223	0.130669	0.131179	0.122702	0.11891	0.140553	0.141838	0.141838	0.141838	0.176777	0.177119
P129	0.108467	0.111732	0.110242	0.105126	0.108467	0.121516	0.121516	0.113678	0.12333	0.13102	0.165465	0.113666	0.117805	0.161784	0.44376	0.0363039	0.0387209	0.140637	0.113172	0.133735	0.134253	0.123269	0.14353	0.22618	0.120534	0.20052	0.20052	0.222449	0.217902	0.153534	0.035459	0.096068	0.0885057	0.0832453	0.0832453	0.104958	0.104958	0.104958	0.104958	0.130626	0.131118	0.118752	0.115186	0.136322	0.138016	0.138016	0.138016	0.172518	0.181667
P130	0.112678	0.109265	0.108063	0.10352	0.112678	0.118534	0.118534	0.111819	0.122331	0.128886	0.154517	0.116672	0.113073	0.149841	0.439824	0.0311874	0.0335587	0.136365	0.110273	0.138735	0.130961	0.125575	0.14181	0.209396	0.124748	0.194186	0.194186	0.213704	0.209342	0.153843	0.0303862	0.101175	0.0932974	0.0882712	0.0882712	0.109879	0.109879	0.109879	0.109879	0.123068	0.123336	0.117947	0.113829	0.142667	0.134828	0.134828	0.134828	0.168796	0.169113
P131	0.115092	0.118428	0.116846	0.112032	0.115092	0.121369	0.121369	0.120502	0.130716	0.138169	0.156592	0.120561	0.118663	0.16096	0.458474	0.0361482	0.0386429	0.147534	0.119603	0.140729	0.133642	0.129887	0.143846	0.216263	0.120496	0.200391	0.200391	0.221704	0.225468	0.162288	0.0303981	0.102287	0.0944798	0.0892118	0.0892118	0.111405	0.111405	0.111405	0.111405	0.126961	0.134544	0.125761	0.121935	0.137049	0.145073	0.145073	0.145073	0.180556	0.180901
P132	0.111808	0.115123	0.113678	0.108716	0.111808	0.124954	0.124954	0.117286	0.127307	0.134946	0.160213	0.117487	0.121923	0.157671	0.451425	0.0337436	0.0361386	0.144293	0.116546	0.137395	0.130531	0.126912	0.147697	0.221566	0.12398	0.204729	0.204729	0.226581	0.22187	0.158715	0.0327707	0.0993455	0.0915943	0.0863377	0.0863377	0.108223	0.108223	0.108223	0.108223	0.130669	0.131179	0.122702	0.11891	0.140553	0.141838	0.141838	0.141838	0.176777	0.177119
P133	0.125876	0.122302	0.120757	0.116286	0.125876	0.125123	0.125123	0.124768	0.135749	0.142899	0.152442	0.129662	0.119554	0.165599	0.482901	0.033729	0.0361971	0.150968	0.123072	0.153159	0.14508	0.139016	0.149002	0.220508	0.131358	0.204713	0.204713	0.225563	0.22923	0.169475	0.03326	0.112901	0.104592	0.0992499	0.0992499	0.122474	0.122474	0.122474	0.122474	0.129859	0.137269	0.13096	0.126635	0.15025	0.149219	0.149219	0.149219	0.185509	0.185884
P134	0.109256	0.10585	0.104497	0.100383	0.109256	0.11531	0.11531	0.108189	0.109137	0.12852	0.147812	0.104883	0.110334	0.15811	0.470709	0.0043012	0.00644923	0.13525	0.117185	0.136244	0.127038	0.120583	0.137673	0.220816	0.112266	0.18721	0.18721	0.204282	0.185042	0.154072	0.0441587	0.0923611	0.0926855	0.0876467	0.0876467	0.109775	0.109775	0.109775	0.109775	0.138018	0.128049	0.117414	0.104688	0.140531	0.134238	0.134238	0.134238	0.168867	0.169223
P135	0.109256	0.10585	0.104497	0.100383	0.109256	0.11531	0.11531	0.108189	0.109137	0.12852	0.147812	0.104883	0.110334	0.15811	0.470709	0.0043012	0.00644923	0.13525	0.117185	0.136244	0.127038	0.120583	0.137673	0.220816	0.112266	0.18721	0.18721	0.204282	0.185042	0.154072	0.0441587	0.0923611	0.0926855	0.0876467	0.0876467	0.109775	0.109775	0.109775	0.109775	0.138018	0.128049	0.117414	0.104688	0.140531	0.134238	0.134238	0.134238	0.168867	0.169223
P136	0.11	0.106624	0.105373	0.100815	0.11	0.116148	0.116148	0.108951	0.109482	0.128806	0.148273	0.104888	0.109972	0.159999	0.475195	0.00213133	0.00427936	0.135937	0.117754	0.136094	0.128145	0.121603	0.138114	0.222047	0.112676	0.188489	0.188489	0.205563	0.186381	0.153681	0.0443219	0.0926928	0.0933205	0.0879958	0.0879958	0.109868	0.109868	0.109868	0.109868	0.138711	0.128663	0.117293	0.104592	0.140281	0.134665	0.134665	0.134665	0.170068	0.170378
P138	0.113518	0.11009	0.10868	0.104251	0.113518	0.11986	0.11986	0.112293	0.112931	0.132268	0.15197	0.108067	0.113389	0.163588	0.485039	0.00427936	0.00213104	0.139596	0.118017	0.139807	0.131559	0.124823	0.142123	0.227498	0.11637	0.192916	0.192916	0.210434	0.190768	0.157466	0.0468567	0.0958055	0.0964274	0.0910343	0.0910343	0.113368	0.113368	0.113368	0.113368	0.142565	0.132373	0.120481	0.107727	0.144097	0.138326	0.138326	0.138326	0.174144	0.174456
P139	0.113518	0.11009	0.10868	0.104251	0.113518	0.11986	0.11986	0.112293	0.112931	0.132268	0.15197	0.108067	0.113389	0.163588	0.485039	0.00427936	0.00213104	0.139596	0.118017	0.139807	0.131559	0.124823	0.142123	0.227498	0.11637	0.192916	0.192916	0.210434	0.190768	0.157466	0.0468567	0.0958055	0.0964274	0.0910343	0.0910343	0.113368	0.113368	0.113368	0.113368	0.142565	0.132373	0.120481	0.107727	0.144097	0.138326	0.138326	0.138326	0.174144	0.174456
P140	0.11	0.106624	0.105373	0.100815	0.11	0.116148	0.116148	0.108951	0.109482	0.128806	0.148273	0.104888	0.109972	0.159999	0.475195	0.00213133	0.00427936	0.135937	0.117754	0.136094	0.128145	0.121603	0.138114	0.222047	0.112676	0.188489	0.188489	0.205563	0.186381	0.153681	0.0443219	0.0926928	0.0933205	0.0879958	0.0879958	0.109868	0.109868	0.109868	0.109868	0.138711	0.128663	0.117293	0.104592	0.140281	0.134665	0.134665	0.134665	0.170068	0.170378
P141	0.103022	0.0997071	0.0949352	0.0956737	0.103022	0.0910864	0.0910864	0.0915814	0.116824	0.106526	0.166578	0.103879	0.109834	0.111562	0.30042	0.123584	0.127505	0.111091	0.109508	0.127913	0.131928	0.130629	0.100674	0.141333	0.0984813	0.136445	0.136445	0.146616	0.157412	0.165318	0.121797	0.108632	0.107763	0.0948311	0.0948311	0.124897	0.124897	0.124897	0.124897	0.122494	0.115857	0.104634	0.100447	0.0967001	0.107199	0.107199	0.107199	0.132969	0.142975
P142	0.0741311	0.0712012	0.0703661	0.0746496	0.0741311	0.0786163	0.0786163	0.0737448	0.0915641	0.0933415	0.138031	0.0711376	0.0711204	0.08154	0.372339	0.0751384	0.0781272	0.0985841	0.0953758	0.138565	0.0893785	0.0853834	0.106645	0.10405	0.0929954	0.100236	0.100236	0.11506	0.111089	0.119583	0.0931537	0.0734743	0.0731628	0.0768058	0.0768058	0.122236	0.122236	0.122236	0.122236	0.105176	0.092657	0.0743647	0.0708464	0.103416	0.0896145	0.0896145	0.0896145	0.115101	0.115422
P143	0.0741311	0.0712012	0.0703661	0.0746496	0.0741311	0.0786163	0.0786163	0.0737448	0.0915641	0.0933415	0.138031	0.0711376	0.0711204	0.08154	0.372339	0.0751384	0.0781272	0.0985841	0.0953758	0.138565	0.0893785	0.0853834	0.106645	0.10405	0.0929954	0.100236	0.100236	0.11506	0.111089	0.119583	0.0931537	0.0734743	0.0731628	0.0768058	0.0768058	0.122236	0.122236	0.122236	0.122236	0.105176	0.092657	0.0743647	0.0708464	0.103416	0.0896145	0.0896145	0.0896145	0.115101	0.115422
P144	0.0712797	0.0685134	0.0676101	0.0669013	0.0712797	0.0696503	0.0696503	0.0708647	0.0885288	0.092829	0.120632	0.066352	0.0707954	0.100111	0.362985	0.0795946	0.0826821	0.108749	0.104685	0.128898	0.0953811	0.0741475	0.103305	0.113823	0.0776462	0.103405	0.103405	0.117513	0.120542	0.11028	0.0962564	0.0663127	0.0595834	0.0695356	0.0695356	0.111103	0.111103	0.111103	0.111103	0.0949128	0.0855713	0.078636	0.0778346	0.102977	0.0917166	0.0917166	0.0917166	0.120705	0.120948
P145	0.0880186	0.0850327	0.0843341	0.0744962	0.0880186	0.0862976	0.0862976	0.088043	0.099316	0.0927268	0.147675	0.0842716	0.0791079	0.103627	0.391786	0.0814505	0.0846105	0.11354	0.110097	0.145006	0.104473	0.0841734	0.122909	0.109074	0.0853961	0.0958744	0.0958744	0.109736	0.103532	0.134855	0.108688	0.0874187	0.0797416	0.09103	0.09103	0.121064	0.121064	0.121064	0.121064	0.111828	0.105195	0.0878542	0.0771058	0.111757	0.101944	0.101944	0.101944	0.123139	0.123487
P146	0.0776028	0.0748193	0.0743346	0.0647562	0.0776028	0.0821489	0.0821489	0.07795	0.0891031	0.088795	0.141431	0.0610173	0.0668197	0.0914838	0.379939	0.076936	0.0799176	0.100774	0.0980279	0.130505	0.0935209	0.0674186	0.109504	0.118846	0.0803103	0.115676	0.115676	0.131513	0.117813	0.122113	0.100692	0.0775091	0.0700673	0.08123	0.08123	0.108121	0.108121	0.108121	0.108121	0.106298	0.0936736	0.0706288	0.0607185	0.10651	0.0908868	0.0908868	0.0908868	0.121451	0.121802
P147	0.08505	0.0822238	0.0819141	0.0717211	0.08505	0.0897112	0.0897112	0.0857909	0.0887785	0.0964963	0.152928	0.0674265	0.073472	0.0836111	0.401043	0.0840274	0.0870555	0.108636	0.105948	0.139446	0.102012	0.0743337	0.115264	0.127671	0.0869352	0.124666	0.124666	0.135609	0.121774	0.132161	0.10834	0.0854711	0.0774688	0.0895199	0.0895199	0.115929	0.115929	0.115929	0.115929	0.114384	0.101395	0.0707324	0.0673664	0.114915	0.0988447	0.0988447	0.0988447	0.131975	0.132356
P148	0.08505	0.0822238	0.0819141	0.0717211	0.08505	0.0897112	0.0897112	0.0857909	0.0887785	0.0964963	0.152928	0.0674265	0.073472	0.0836111	0.401043	0.0840274	0.0870555	0.108636	0.105948	0.139446	0.102012	0.0743337	0.115264	0.127671	0.0869352	0.124666	0.124666	0.135609	0.121774	0.132161	0.10834	0.0854711	0.0774688	0.0895199	0.0895199	0.115929	0.115929	0.115929	0.115929	0.114384	0.101395	0.0707324	0.0673664	0.114915	0.0988447	0.0988447	0.0988447	0.131975	0.132356
P149	0.087098	0.0842263	0.083646	0.0802055	0.087098	0.0921114	0.0921114	0.087273	0.106941	0.088955	0.140941	0.0777804	0.0775169	0.0927427	0.343586	0.0888237	0.0919073	0.106198	0.098051	0.139109	0.0944018	0.0881145	0.109386	0.107914	0.0874792	0.0977565	0.0977565	0.111564	0.108003	0.116519	0.113101	0.0773812	0.0699461	0.0812249	0.0812249	0.116092	0.116092	0.116092	0.116092	0.118415	0.109417	0.078249	0.0747288	0.0986226	0.0910436	0.0910436	0.0910436	0.107413	0.107737
P150	0.0755182	0.0776537	0.076615	0.0800553	0.0755182	0.070942	0.070942	0.0798304	0.0855152	0.0771938	0.131788	0.0775473	0.0902167	0.0903145	0.355114	0.0682017	0.0710225	0.102183	0.0925703	0.108482	0.0916435	0.0871895	0.0915605	0.132154	0.0823122	0.121055	0.121055	0.115773	0.115595	0.136865	0.0975396	0.0750874	0.0755057	0.0776786	0.0776786	0.103509	0.103509	0.103509	0.103509	0.107316	0.0972889	0.0659315	0.063545	0.089382	0.0924658	0.0924658	0.0924658	0.107763	0.107987
P151	0.109447	0.112556	0.110174	0.114112	0.109447	0.116445	0.116445	0.113705	0.0916276	0.100092	0.187986	0.0921721	0.10489	0.103055	0.347628	0.117551	0.12113	0.111793	0.0908854	0.149946	0.0691801	0.101413	0.120293	0.15139	0.0934629	0.128091	0.128091	0.147082	0.138832	0.152133	0.151626	0.101321	0.101436	0.0850845	0.0850845	0.118807	0.118807	0.118807	0.118807	0.132109	0.141734	0.0616339	0.0652494	0.0775042	0.0990831	0.0990831	0.0990831	0.100938	0.109935
P152	0.104022	0.0890441	0.0990039	0.111843	0.104022	0.0975805	0.0975805	0.102435	0.120167	0.0761876	0.119856	0.102734	0.12981	0.119654	0.269172	0.141312	0.144843	0.0740341	0.0834208	0.127405	0.0860227	0.0875885	0.101068	0.126523	0.11272	0.0887295	0.0887295	0.078474	0.081866	0.109398	0.168656	0.0929761	0.0933448	0.0928806	0.0928806	0.124179	0.124179	0.124179	0.124179	0.114568	0.0962936	0.0967321	0.1012	0.11807	0.104867	0.104867	0.104867	0.124104	0.132576
P153	0.0849026	0.0818251	0.0801789	0.0858455	0.0849026	0.0902011	0.0902011	0.0770599	0.07994	0.113918	0.158493	0.0989509	0.120584	0.0846903	0.395439	0.104835	0.108054	0.127858	0.100456	0.163102	0.0753129	0.0824137	0.139842	0.171809	0.144095	0.1531	0.1531	0.165693	0.160158	0.123593	0.127787	0.0777021	0.0779972	0.0767949	0.0767949	0.167951	0.167951	0.167951	0.167951	0.142447	0.129302	0.066345	0.0693219	0.0812093	0.0998302	0.0998302	0.0998302	0.0915502	0.0996939
P154	0.12596	0.122433	0.135727	0.143508	0.12596	0.125784	0.125784	0.139867	0.167179	0.165631	0.089041	0.14373	0.15858	0.140805	0.294318	0.135302	0.139109	0.170159	0.183453	0.125747	0.13668	0.152998	0.171201	0.175578	0.15336	0.149146	0.149146	0.153623	0.157299	0.0761356	0.147017	0.129227	0.126833	0.132334	0.132334	0.170269	0.170269	0.170269	0.170269	0.0945119	0.0880586	0.12771	0.128188	0.147735	0.109352	0.109352	0.109352	0.1513	0.151761
P155	0.102405	0.104277	0.102445	0.106551	0.102405	0.0945536	0.0945536	0.105782	0.115006	0.113328	0.137706	0.0943892	0.0992531	0.138766	0.377731	0.0355677	0.0380773	0.134597	0.116422	0.120212	0.134931	0.123356	0.107882	0.198273	0.107513	0.177863	0.177863	0.173764	0.19954	0.148496	0.0313739	0.0927089	0.0928194	0.0883366	0.0883366	0.126711	0.126711	0.126711	0.126711	0.113039	0.110283	0.115028	0.11088	0.126542	0.132631	0.132631	0.132631	0.175799	0.17614
P156	0.102405	0.104277	0.102445	0.106551	0.102405	0.0945536	0.0945536	0.105782	0.115006	0.113328	0.137706	0.0943892	0.0992531	0.138766	0.377731	0.0355677	0.0380773	0.134597	0.116422	0.120212	0.134931	0.123356	0.107882	0.198273	0.107513	0.177863	0.177863	0.173764	0.19954	0.148496	0.0313739	0.0927089	0.0928194	0.0883366	0.0883366	0.126711	0.126711	0.126711	0.126711	0.113039	0.110283	0.115028	0.11088	0.126542	0.132631	0.132631	0.132631	0.175799	0.17614
P158	0.122587	0.126113	0.123588	0.126865	0.122587	0.137607	0.137607	0.127064	0.122319	0.0992431	0.176705	0.113936	0.140298	0.135368	0.431613	0.122353	0.12602	0.121078	0.111229	0.130871	0.117321	0.111094	0.124763	0.180579	0.109986	0.149923	0.149923	0.133133	0.122632	0.152878	0.137284	0.0674414	0.0674947	0.0699978	0.0699978	0.117166	0.117166	0.117166	0.117166	0.163619	0.151328	0.0982028	0.10254	0.113959	0.115582	0.115582	0.115582	0.16471	0.169764
[truncated: 98 more columns]
