# Supplementary material for: Contrasting Diversity and Host Association of Ectomycorrhizal Basidiomycetes versus Root-Associated Ascomycetes in a Dipterocarp Rainforest
Source: PLoS One. 2015 Apr 17;10(4):e0125550. doi: 10.1371/journal.pone.0125550 (PMC4401655; doi:10.1371/journal.pone.0125550)
Supplement: S6 Dataset — (XLSX) [file pone.0125550.s007.xlsx]

## Sheet: S6a
query	superkingdom	kingdom	phylum	class	subclass	order	family	subfamily	tribe	genus	species
P001	Eukaryota	Viridiplantae	Streptophyta		rosids	Rosales	Moraceae
P002	Eukaryota	Viridiplantae	Streptophyta		rosids	Rosales	Moraceae
P003	Eukaryota	Viridiplantae	Streptophyta		rosids	Rosales	Moraceae			Artocarpus
P004	Eukaryota	Viridiplantae	Streptophyta		rosids	Rosales	Moraceae			Artocarpus
P005	Eukaryota	Viridiplantae	Streptophyta		rosids	Rosales	Moraceae			Artocarpus
P006	Eukaryota	Viridiplantae	Streptophyta		rosids	Rosales	Moraceae
P007	Eukaryota	Viridiplantae	Streptophyta		rosids	Rosales	Moraceae			Artocarpus
P008	Eukaryota	Viridiplantae	Streptophyta		rosids	Rosales	Moraceae			Artocarpus
P010	Eukaryota	Viridiplantae	Streptophyta		rosids	Rosales	Moraceae
P011	Eukaryota	Viridiplantae	Streptophyta		asterids	Gentianales	Rubiaceae	Cinchonoideae
P012	Eukaryota	Viridiplantae	Streptophyta		rosids	Fabales	Fabaceae	Papilionoideae	Phaseoleae
P013	Eukaryota	Viridiplantae	Streptophyta		rosids	Sapindales
P014	Eukaryota	Viridiplantae	Streptophyta		rosids	Sapindales
P015	Eukaryota	Viridiplantae	Streptophyta		rosids	Malpighiales	Phyllanthaceae
P016	Eukaryota	Viridiplantae	Streptophyta	Liliopsida	commelinids	Poales	Poaceae	Bambusoideae	Bambuseae
P017	Eukaryota	Viridiplantae	Streptophyta		rosids	Malvales	Dipterocarpaceae	Dipterocarpoidae
P018	Eukaryota	Viridiplantae	Streptophyta		rosids	Malvales	Dipterocarpaceae	Dipterocarpoidae
P019	Eukaryota	Viridiplantae	Streptophyta		asterids	Gentianales	Rubiaceae
P020	Eukaryota	Viridiplantae	Streptophyta		asterids	Gentianales	Rubiaceae
P021	Eukaryota	Viridiplantae	Streptophyta		rosids	Fabales	Fabaceae	Caesalpinioideae
P022	Eukaryota	Viridiplantae	Streptophyta		rosids	Malpighiales	Ochnaceae
P023	Eukaryota	Viridiplantae
P024	Eukaryota	Viridiplantae	Streptophyta			Dilleniales	Dilleniaceae
P025	Eukaryota	Viridiplantae	Streptophyta		asterids	Gentianales	Apocynaceae
P026	Eukaryota	Viridiplantae	Streptophyta	Liliopsida	commelinids	Arecales	Arecaceae
P027	Eukaryota	Viridiplantae	Streptophyta		asterids	Gentianales	Apocynaceae	Rauvolfioideae
P028	Eukaryota	Viridiplantae	Streptophyta			Magnoliales	Annonaceae
P029	Eukaryota	Viridiplantae	Streptophyta			Magnoliales	Annonaceae
P030	Eukaryota	Viridiplantae	Streptophyta			Magnoliales	Annonaceae
P031	Eukaryota	Viridiplantae	Streptophyta			Magnoliales	Annonaceae			Xylopia
P032	Eukaryota	Viridiplantae	Streptophyta		rosids	Fabales	Fabaceae	Papilionoideae	Millettieae
P033	Eukaryota	Viridiplantae	Streptophyta		rosids	Malvales	Dipterocarpaceae	Dipterocarpoidae
P035	Eukaryota	Viridiplantae	Streptophyta		rosids
P036	Eukaryota	Viridiplantae	Streptophyta		rosids	Oxalidales	Connaraceae
P037	Eukaryota	Viridiplantae	Streptophyta		rosids	Oxalidales	Oxalidaceae			Dapania
P038	Eukaryota	Viridiplantae	Streptophyta		rosids	Oxalidales	Oxalidaceae			Dapania
P039	Eukaryota	Viridiplantae	Streptophyta		asterids	Solanales	Convolvulaceae		Erycibeae	Erycibe
P040	Eukaryota	Viridiplantae	Streptophyta		asterids	Solanales	Convolvulaceae		Erycibeae	Erycibe
P041	Eukaryota	Viridiplantae	Streptophyta		asterids	Solanales	Convolvulaceae		Erycibeae	Erycibe
P042	Eukaryota	Viridiplantae	Streptophyta		asterids	Solanales	Convolvulaceae
P043	Eukaryota	Viridiplantae	Streptophyta		rosids	Fabales	Fabaceae	Papilionoideae
P044	Eukaryota	Viridiplantae	Streptophyta		rosids	Fabales	Fabaceae	Papilionoideae	Dalbergieae
P045	Eukaryota	Viridiplantae	Streptophyta		rosids	Malpighiales	Calophyllaceae		Calophylleae	Calophyllum
P046	Eukaryota	Viridiplantae	Streptophyta		rosids	Malpighiales	Calophyllaceae		Calophylleae	Calophyllum
P047	Eukaryota	Viridiplantae	Streptophyta		rosids	Malpighiales	Clusiaceae		Garcinieae	Garcinia
P048	Eukaryota	Viridiplantae	Streptophyta		rosids	Fabales	Fabaceae	Caesalpinioideae	Cercideae
P049	Eukaryota	Viridiplantae	Streptophyta		rosids	Fabales	Fabaceae	Caesalpinioideae	Cercideae
P050	Eukaryota	Viridiplantae	Streptophyta		rosids	Fabales	Fabaceae	Caesalpinioideae	Cercideae
P051	Eukaryota	Viridiplantae	Streptophyta		rosids	Malpighiales	Phyllanthaceae		Antidesmeae
P052	Eukaryota	Viridiplantae	Streptophyta		rosids	Malpighiales	Phyllanthaceae		Antidesmeae
P053	Eukaryota	Viridiplantae	Streptophyta		rosids	Malpighiales	Phyllanthaceae		Antidesmeae
P054	Eukaryota	Viridiplantae	Streptophyta		rosids	Malpighiales	Phyllanthaceae		Antidesmeae
P055	Eukaryota	Viridiplantae	Streptophyta		rosids	Malpighiales	Phyllanthaceae		Antidesmeae
P056	Eukaryota	Viridiplantae	Streptophyta		rosids	Malpighiales	Phyllanthaceae		Antidesmeae
P057	Eukaryota	Viridiplantae	Streptophyta		rosids	Malpighiales	Phyllanthaceae		Antidesmeae
P058	Eukaryota	Viridiplantae	Streptophyta		rosids	Myrtales	Myrtaceae
P059	Eukaryota	Viridiplantae	Streptophyta		rosids	Myrtales
P060	Eukaryota	Viridiplantae	Streptophyta		rosids	Myrtales	Myrtaceae
P061	Eukaryota	Viridiplantae	Streptophyta		rosids	Myrtales	Myrtaceae
P062	Eukaryota	Viridiplantae	Streptophyta
P063	Eukaryota	Viridiplantae	Streptophyta
P064	Eukaryota	Viridiplantae	Streptophyta
P067	Eukaryota	Viridiplantae	Streptophyta
P068	Eukaryota	Viridiplantae	Streptophyta		rosids	Malpighiales	Euphorbiaceae
P069	Eukaryota	Viridiplantae	Streptophyta		rosids	Malpighiales	Euphorbiaceae	Acalyphoideae
P070	Eukaryota	Viridiplantae	Streptophyta		rosids	Malpighiales	Euphorbiaceae	Acalyphoideae
P071	Eukaryota	Viridiplantae	Streptophyta		rosids	Malpighiales	Calophyllaceae		Calophylleae	Calophyllum
P072	Eukaryota	Viridiplantae	Streptophyta		rosids	Malpighiales	Calophyllaceae		Calophylleae
P073	Eukaryota	Viridiplantae	Streptophyta		rosids	Malpighiales	Euphorbiaceae	Acalyphoideae	Acalypheae	Macaranga
P074	Eukaryota	Viridiplantae	Streptophyta		rosids	Malpighiales	Euphorbiaceae	Acalyphoideae
P075	Eukaryota	Viridiplantae	Streptophyta		rosids	Malpighiales	Euphorbiaceae	Acalyphoideae
P076	Eukaryota	Viridiplantae	Streptophyta		rosids	Malpighiales	Euphorbiaceae	Acalyphoideae
P077	Eukaryota	Viridiplantae	Streptophyta		rosids	Malpighiales	Euphorbiaceae	Acalyphoideae
P078	Eukaryota	Viridiplantae	Streptophyta		rosids	Malpighiales	Euphorbiaceae	Acalyphoideae
P079	Eukaryota	Viridiplantae	Streptophyta		rosids	Malpighiales
P080	Eukaryota	Viridiplantae	Streptophyta		rosids	Malpighiales	Euphorbiaceae	Acalyphoideae	Chaetocarpeae
P081	Eukaryota	Viridiplantae	Streptophyta		asterids	Gentianales	Loganiaceae			Strychnos
P082	Eukaryota	Viridiplantae	Streptophyta		asterids	Gentianales	Loganiaceae			Strychnos
P083	Eukaryota	Viridiplantae	Streptophyta		asterids	Gentianales	Loganiaceae			Strychnos
P084	Eukaryota	Viridiplantae	Streptophyta		asterids	Gentianales	Loganiaceae			Strychnos
P085	Eukaryota	Viridiplantae	Streptophyta		asterids	Gentianales	Loganiaceae			Strychnos
P086	Eukaryota	Viridiplantae	Streptophyta		asterids	Gentianales	Loganiaceae			Strychnos
P087	Eukaryota	Viridiplantae	Streptophyta		asterids	Gentianales	Loganiaceae			Strychnos
P088	Eukaryota	Viridiplantae	Streptophyta		rosids	Sapindales	Burseraceae
P089	Eukaryota	Viridiplantae	Streptophyta		rosids	Sapindales	Burseraceae			Canarium
P090	Eukaryota	Viridiplantae	Streptophyta		rosids	Sapindales	Burseraceae			Canarium
P091	Eukaryota	Viridiplantae	Streptophyta		rosids	Sapindales	Burseraceae
P092	Eukaryota	Viridiplantae	Streptophyta		rosids	Sapindales	Burseraceae
P094	Eukaryota	Viridiplantae	Streptophyta		rosids	Sapindales	Burseraceae			Canarium
P095	Eukaryota	Viridiplantae	Streptophyta		rosids	Sapindales	Burseraceae			Dacryodes
P096	Eukaryota	Viridiplantae	Streptophyta		rosids	Sapindales	Burseraceae			Dacryodes
P097	Eukaryota	Viridiplantae	Streptophyta		rosids	Sapindales	Burseraceae			Dacryodes
P098	Eukaryota	Viridiplantae	Streptophyta		asterids	Ericales	Sapotaceae
P099	Eukaryota	Viridiplantae	Streptophyta		asterids	Ericales	Sapotaceae
P100	Eukaryota	Viridiplantae	Streptophyta		asterids	Ericales	Sapotaceae
P101	Eukaryota	Viridiplantae	Streptophyta		asterids	Ericales	Sapotaceae
P102	Eukaryota	Viridiplantae	Streptophyta		rosids	Malvales	Dipterocarpaceae	Dipterocarpoidae
P103	Eukaryota	Viridiplantae	Streptophyta		rosids	Malvales	Dipterocarpaceae	Dipterocarpoidae
P104	Eukaryota	Viridiplantae	Streptophyta		rosids	Malvales	Dipterocarpaceae	Dipterocarpoidae
P105	Eukaryota	Viridiplantae	Streptophyta		rosids	Malvales	Dipterocarpaceae	Dipterocarpoidae
P106	Eukaryota	Viridiplantae	Streptophyta		rosids	Malvales	Dipterocarpaceae	Dipterocarpoidae
P107	Eukaryota	Viridiplantae	Streptophyta		rosids	Malvales	Dipterocarpaceae	Dipterocarpoidae
P108	Eukaryota	Viridiplantae	Streptophyta		rosids	Malvales	Dipterocarpaceae	Dipterocarpoidae
P109	Eukaryota	Viridiplantae	Streptophyta		rosids	Malvales	Dipterocarpaceae	Dipterocarpoidae
P110	Eukaryota	Viridiplantae	Streptophyta		rosids	Malvales	Dipterocarpaceae	Dipterocarpoidae
P112	Eukaryota	Viridiplantae	Streptophyta		rosids	Malvales	Dipterocarpaceae	Dipterocarpoidae
P113	Eukaryota	Viridiplantae	Streptophyta		rosids	Malvales	Dipterocarpaceae	Dipterocarpoidae
P114	Eukaryota	Viridiplantae	Streptophyta		rosids	Malvales	Dipterocarpaceae	Dipterocarpoidae
P115	Eukaryota	Viridiplantae	Streptophyta		rosids	Malvales	Dipterocarpaceae	Dipterocarpoidae
P116	Eukaryota	Viridiplantae	Streptophyta		rosids	Malvales	Dipterocarpaceae	Dipterocarpoidae
P117	Eukaryota	Viridiplantae	Streptophyta		rosids	Malvales	Dipterocarpaceae	Dipterocarpoidae
P118	Eukaryota	Viridiplantae	Streptophyta		rosids	Malvales	Dipterocarpaceae	Dipterocarpoidae
P119	Eukaryota	Viridiplantae	Streptophyta		rosids	Malvales	Dipterocarpaceae	Dipterocarpoidae
P120	Eukaryota	Viridiplantae	Streptophyta		rosids	Malvales	Dipterocarpaceae	Dipterocarpoidae
P122	Eukaryota	Viridiplantae	Streptophyta		rosids	Malvales	Dipterocarpaceae	Dipterocarpoidae
P123	Eukaryota	Viridiplantae	Streptophyta		rosids	Malvales	Dipterocarpaceae	Dipterocarpoidae
P124	Eukaryota	Viridiplantae	Streptophyta		rosids	Malvales	Dipterocarpaceae	Dipterocarpoidae
P125	Eukaryota	Viridiplantae	Streptophyta		rosids	Malvales	Dipterocarpaceae	Dipterocarpoidae
P126	Eukaryota	Viridiplantae	Streptophyta		rosids	Malvales	Dipterocarpaceae	Dipterocarpoidae
P128	Eukaryota	Viridiplantae	Streptophyta		rosids	Malvales	Dipterocarpaceae	Dipterocarpoidae
P129	Eukaryota	Viridiplantae	Streptophyta		rosids	Malvales	Dipterocarpaceae	Dipterocarpoidae
P130	Eukaryota	Viridiplantae	Streptophyta		rosids	Malvales	Dipterocarpaceae	Dipterocarpoidae
P131	Eukaryota	Viridiplantae	Streptophyta		rosids	Malvales	Dipterocarpaceae	Dipterocarpoidae
P132	Eukaryota	Viridiplantae	Streptophyta		rosids	Malvales	Dipterocarpaceae	Dipterocarpoidae
P133	Eukaryota	Viridiplantae	Streptophyta		rosids	Malvales	Dipterocarpaceae	Dipterocarpoidae
P134	Eukaryota	Viridiplantae	Streptophyta		rosids	Malvales	Dipterocarpaceae	Dipterocarpoidae
P135	Eukaryota	Viridiplantae	Streptophyta		rosids	Malvales	Dipterocarpaceae	Dipterocarpoidae
P136	Eukaryota	Viridiplantae	Streptophyta		rosids	Malvales	Dipterocarpaceae	Dipterocarpoidae
P138	Eukaryota	Viridiplantae	Streptophyta		rosids	Malvales	Dipterocarpaceae	Dipterocarpoidae
P139	Eukaryota	Viridiplantae	Streptophyta		rosids	Malvales	Dipterocarpaceae	Dipterocarpoidae
P140	Eukaryota	Viridiplantae	Streptophyta		rosids	Malvales	Dipterocarpaceae	Dipterocarpoidae
P141	Eukaryota	Viridiplantae	Streptophyta		rosids	Myrtales	Melastomataceae			Memecylon
P142	Eukaryota	Viridiplantae	Streptophyta		rosids	Malvales	Malvaceae
P143	Eukaryota	Viridiplantae	Streptophyta		rosids	Malvales	Malvaceae
P144	Eukaryota	Viridiplantae	Streptophyta		rosids	Malvales	Malvaceae
P145	Eukaryota	Viridiplantae	Streptophyta		rosids	Malvales	Malvaceae	Sterculioideae		Sterculia
P146	Eukaryota	Viridiplantae	Streptophyta		rosids	Malvales	Malvaceae	Brownlowioideae
P147	Eukaryota	Viridiplantae	Streptophyta
P148	Eukaryota	Viridiplantae	Streptophyta
P149	Eukaryota	Viridiplantae	Streptophyta		rosids	Malvales	Malvaceae	Grewioideae		Microcos
P150	Eukaryota	Viridiplantae	Streptophyta		rosids	Malvales	Thymelaeaceae
P151	Eukaryota	Viridiplantae	Streptophyta
P152	Eukaryota	Viridiplantae	Streptophyta			Santalales	Strombosiaceae
P153	Eukaryota	Viridiplantae	Streptophyta		rosids	Malpighiales	Rhizophoraceae			Carallia	Carallia brachiata
P154	Eukaryota	Viridiplantae	Streptophyta		rosids	Fabales	Fabaceae	Papilionoideae	Millettieae
P155	Eukaryota	Viridiplantae	Streptophyta		rosids	Malvales	Dipterocarpaceae	Dipterocarpoidae
P156	Eukaryota	Viridiplantae	Streptophyta		rosids	Malvales	Dipterocarpaceae	Dipterocarpoidae
P158	Eukaryota	Viridiplantae	Streptophyta		rosids	Celastrales	Celastraceae

## Sheet: S6b
query	superkingdom	kingdom	subkingdom	phylum	class	subclass	order	suborder	family	genus	species	varietas	ECM	Top Blast hit (Accession)
A0001	Eukaryota	Fungi	Dikarya	Ascomycota									0	Catenulifera brevicollaris (AB190385)
A0002	Eukaryota	Fungi	Dikarya	Ascomycota	Leotiomycetes		Helotiales						0	Leptodontidium elatius (AY781230)
A0003	Eukaryota	Fungi	Dikarya	Ascomycota									0	Phialemonium dimorphosporum (FJ441614)
A0004	Eukaryota	Fungi	Dikarya	Ascomycota									0	Cordana pauciseptata (AF178563)
A0005	Eukaryota	Fungi	Dikarya	Ascomycota	Sordariomycetes	Sordariomycetidae	Sordariales				Sordariales		0	Xylomelasma sp. ZK29/08 (FR837913)
A0006	Eukaryota	Fungi	Dikarya	Ascomycota	Sordariomycetes	Hypocreomycetidae	Hypocreales		Hypocreaceae	Hypocrea			0	Trichoderma cf. stramineum KRCF224 (AB298692)
A0007	Eukaryota	Fungi	Dikarya	Ascomycota									0	Phialophora verrucosa (AB550779)
A0008	Eukaryota	Fungi	Dikarya	Ascomycota	Sordariomycetes								0	Pseudoplagiostoma eucalypti (AB630956)
A0009	Eukaryota	Fungi	Dikarya	Ascomycota									0	Catenulifera brevicollaris (AB190385)
A0010	Eukaryota	Fungi	Dikarya	Ascomycota									0	Leptodontidium elatius (AY781230)
A0011	Eukaryota	Fungi	Dikarya	Ascomycota									0	Lachnum pygmaeum (AJ430219)
A0012	Eukaryota	Fungi	Dikarya	Ascomycota	Sordariomycetes	Sordariomycetidae	Chaetosphaeriales		Chaetosphaeriaceae				0	Chaetosphaeria sp. TMS-2011 (HQ630994)
A0013	Eukaryota	Fungi	Dikarya	Ascomycota									0	Paecilomyces sp. ATT041 (HQ607812)
A0014	Eukaryota	Fungi	Dikarya	Ascomycota	Sordariomycetes								0	Hypoxylon anthochroum (JN660819)
A0015	Eukaryota	Fungi	Dikarya	Ascomycota									0	Diaporthe eres (EU805539)
A0016	Eukaryota	Fungi	Dikarya	Ascomycota									0	Diaporthe amygdali (GU133064)
A0017	Eukaryota	Fungi	Dikarya	Ascomycota									0	Geopora sp. TAA 179778 (FM206464)
A0018	Eukaryota	Fungi	Dikarya	Ascomycota	Lecanoromycetes	Ostropomycetidae	Ostropales		Stictidaceae	Cryptodiscus			0	Cryptodiscus pini (FJ904681)
A0019	Eukaryota	Fungi	Dikarya	Ascomycota	Sordariomycetes								0	Seiridium ceratosporum (JN198518)
A0020	Eukaryota	Fungi	Dikarya	Ascomycota									0	Humicola sp. L-2 (HM371217)
A0021	Eukaryota	Fungi	Dikarya	Ascomycota	Eurotiomycetes	Chaetothyriomycetidae	Chaetothyriales		Herpotrichiellaceae				0	Cladophialophora bantiana (GQ258793)
A0022	Eukaryota	Fungi	Dikarya	Ascomycota	Sordariomycetes	Sordariomycetidae	Diaporthales						0	Diaporthe amygdali (GU133064)
A0023	Eukaryota	Fungi	Dikarya	Ascomycota	Leotiomycetes		Helotiales				Helotiales		0	Pezicula heterochroma (AF141167)
A0024	Eukaryota	Fungi	Dikarya	Ascomycota	Leotiomycetes		Helotiales		Dermateaceae	Scleropezicula			0	Scleropezicula alnicola (AF141168)
A0025	Eukaryota	Fungi	Dikarya	Ascomycota	Eurotiomycetes	Chaetothyriomycetidae	Chaetothyriales		Herpotrichiellaceae				0	Exophiala xenobiotica (DQ182594)
A0026	Eukaryota	Fungi	Dikarya	Ascomycota									0	Acrostalagmus luteoalbus (JN545827)
A0027	Eukaryota	Fungi	Dikarya	Ascomycota									0	Cladophialophora sp. 99002b (EU139132)
A0028	Eukaryota	Fungi	Dikarya	Ascomycota	Eurotiomycetes	Chaetothyriomycetidae	Chaetothyriales		Herpotrichiellaceae				0	Exophiala xenobiotica (DQ182594)
A0029	Eukaryota	Fungi	Dikarya	Ascomycota									0	Podospora inflatula (GQ922537)
A0030	Eukaryota	Fungi	Dikarya	Ascomycota									0	Diaporthe amygdali (GU133064)
A0031	Eukaryota	Fungi	Dikarya	Ascomycota	Eurotiomycetes	Chaetothyriomycetidae	Chaetothyriales						0	Exophiala sp. LX M8-6 (HE605222)
A0032	Eukaryota	Fungi	Dikarya	Ascomycota									0	Pezicula heterochroma (AF141167)
A0033	Eukaryota	Fungi	Dikarya	Ascomycota									0	Chalara microspora (FR667226)
A0034	Eukaryota	Fungi	Dikarya	Ascomycota									0	Mycoleptodiscus sp. NE_4 (FJ478407)
A0035	Eukaryota	Fungi	Dikarya	Ascomycota	Sordariomycetes	Sordariomycetidae							0	Phialemoniopsis curvata (GU205097)
A0036	Eukaryota	Fungi	Dikarya	Ascomycota	Sordariomycetes	Sordariomycetidae	Chaetosphaeriales		Chaetosphaeriaceae	Chaetosphaeria			0	Chaetosphaeria abietis (AF178541)
A0037	Eukaryota	Fungi	Dikarya	Ascomycota	Eurotiomycetes	Eurotiomycetidae	Eurotiales		Trichocomaceae				0	Aspergillus sparsus (EF661181)
A0038	Eukaryota	Fungi	Dikarya	Ascomycota									0	Arthrinium sp. B16 (HQ696037)
A0039	Eukaryota	Fungi	Dikarya	Ascomycota									0	Neofabraea alba (HQ166293)
A0040	Eukaryota	Fungi	Dikarya	Ascomycota	Leotiomycetes		Helotiales		Dermateaceae				0	Pezicula heterochroma (AF141167)
A0041	Eukaryota	Fungi	Dikarya	Ascomycota									0	Pseudogymnoascus destructans (GU944940)
A0042	Eukaryota	Fungi	Dikarya	Ascomycota	Sordariomycetes	Hypocreomycetidae	Hypocreales		Nectriaceae	Gliocephalotrichum	Gliocephalotrichum cylindrosporum		0	Gliocephalotrichum cylindrosporum (DQ366706)
A0043	Eukaryota	Fungi	Dikarya	Ascomycota									0	Acrostalagmus sp. JZ-172 (HQ637290)
A0044	Eukaryota	Fungi	Dikarya	Ascomycota	Sordariomycetes	Sordariomycetidae	Diaporthales			Greeneria	Greeneria uvicola		0	Greeneria uvicola (HQ610174)
A0045	Eukaryota	Fungi	Dikarya	Ascomycota									0	Cordana pauciseptata (AF178563)
A0046	Eukaryota	Fungi	Dikarya	Ascomycota	Leotiomycetes								0	Pseudogymnoascus destructans (GU944940)
A0047	Eukaryota	Fungi	Dikarya	Ascomycota									0	Phialophora verrucosa (U31846)
A0048	Eukaryota	Fungi	Dikarya	Ascomycota	Eurotiomycetes	Eurotiomycetidae	Eurotiales		Elaphomycetaceae				0	Monascus purpureus (AB477244)
A0049	Eukaryota	Fungi	Dikarya	Ascomycota									0	Liberomyces saliciphilus (FR715519 HQ232965)
A0050	Eukaryota	Fungi	Dikarya	Ascomycota	Sordariomycetes	Sordariomycetidae	Diaporthales						0	Stegonsporium galeatum (EU039967)
A0051	Eukaryota	Fungi	Dikarya	Ascomycota	Lecanoromycetes	Ostropomycetidae	Ostropales		Stictidaceae	Cryptodiscus			0	Cryptodiscus pini (FJ904681)
A0052	Eukaryota	Fungi	Dikarya	Ascomycota	Sordariomycetes	Hypocreomycetidae	Hypocreales		Nectriaceae	Calonectria			0	Calonectria pacifica (AF348254)
A0053	Eukaryota	Fungi	Dikarya	Ascomycota									0	Neofabraea alba (HQ166293)
A0054	Eukaryota	Fungi	Dikarya	Ascomycota	Sordariomycetes								0	Fusarium avenaceum (FJ602999)
A0055	Eukaryota	Fungi	Dikarya	Ascomycota									0	Pezicula heterochroma (AF141167)
A0056	Eukaryota	Fungi	Dikarya	Ascomycota									0	Thyrostroma carpophilum (JN208891)
A0057	Eukaryota	Fungi	Dikarya	Ascomycota									0	Zopfiella marina (FJ175159)
A0058	Eukaryota	Fungi	Dikarya	Ascomycota									0	Lachnum pygmaeum (AJ430219)
A0059	Eukaryota	Fungi	Dikarya	Ascomycota	Leotiomycetes		Helotiales		Dermateaceae	Scleropezicula			0	Scleropezicula alnicola (AF141168)
A0060	Eukaryota	Fungi	Dikarya	Ascomycota									0	Phialemonium dimorphosporum (FJ441614)
A0061	Eukaryota	Fungi	Dikarya	Ascomycota	Lecanoromycetes	Ostropomycetidae	Ostropales		Stictidaceae	Cryptodiscus			0	Cryptodiscus pini (FJ904681)
A0062	Eukaryota	Fungi	Dikarya	Ascomycota									0	Thyrostroma carpophilum (JN208891)
A0063	Eukaryota	Fungi	Dikarya	Ascomycota	Sordariomycetes	Sordariomycetidae	Sordariales				Sordariales		0	Xylomelasma sp. ZK29/08 (FR837913)
A0064	Eukaryota	Fungi	Dikarya	Ascomycota									0	Neofabraea alba (HQ166293)
A0065	Eukaryota	Fungi	Dikarya	Ascomycota									0	Phialophora verrucosa (U31846)
A0066	Eukaryota	Fungi	Dikarya	Ascomycota	Sordariomycetes	Sordariomycetidae	Chaetosphaeriales		Chaetosphaeriaceae	Thozetella			0	Thozetella havanensis (EF029184)
A0067	Eukaryota	Fungi	Dikarya	Ascomycota	Sordariomycetes	Sordariomycetidae							0	Zopfiella marina (FJ175159)
A0068	Eukaryota	Fungi	Dikarya	Ascomycota									0	Cladosporium sp. EXP0486F (DQ914668)
A0069	Eukaryota	Fungi	Dikarya	Ascomycota									0	Paecilomyces sp. ATT041 (HQ607812)
A0070	Eukaryota	Fungi	Dikarya	Ascomycota									0	Scytalidium lignicola (GU934579)
A0071	Eukaryota	Fungi	Dikarya	Ascomycota									0	Phialophora verrucosa (AB550779)
A0072	Eukaryota	Fungi	Dikarya	Ascomycota	Sordariomycetes								0	Cordana pauciseptata (AF178563)
A0073	Eukaryota	Fungi	Dikarya	Ascomycota									0	Lauriomyces bellulus (FJ839623)
A0074	Eukaryota	Fungi	Dikarya	Ascomycota	Eurotiomycetes	Chaetothyriomycetidae	Chaetothyriales		Herpotrichiellaceae	Cladophialophora			0	Cladophialophora sp. 99002b (EU139132)
A0075	Eukaryota	Fungi	Dikarya	Ascomycota									0	Pseudogymnoascus pannorum (FR799445)
A0076	Eukaryota	Fungi	Dikarya	Ascomycota									0	Paecilomyces sp. ATT041 (HQ607812)
A0077	Eukaryota	Fungi	Dikarya	Ascomycota									0	Mycoleptodiscus sp. NE_4 (FJ478407)
A0078	Eukaryota	Fungi	Dikarya	Ascomycota	Sordariomycetes	Hypocreomycetidae	Hypocreales		Hypocreaceae	Hypocrea			0	Trichoderma harzianum (EF488145)
A0079	Eukaryota	Fungi	Dikarya	Ascomycota									0	Acrostalagmus sp. JZ-172 (HQ637290)
A0080	Eukaryota	Fungi	Dikarya	Ascomycota	Leotiomycetes								0	Pseudogymnoascus destructans (GU944940)
A0081	Eukaryota	Fungi	Dikarya	Ascomycota									0	Phomopsis sp. Vega087 (EU002920)
A0082	Eukaryota	Fungi	Dikarya	Ascomycota	Leotiomycetes		Helotiales						0	Meliniomyces variabilis (EF093167)
A0083	Eukaryota	Fungi	Dikarya	Ascomycota									0	Zopfiella marina (FJ175159)
A0084	Eukaryota	Fungi	Dikarya	Ascomycota									0	Aureobasidium pullulans (JF419645)
A0085	Eukaryota	Fungi	Dikarya	Ascomycota									0	Lectera colletotrichoides (AJ301962)
A0086	Eukaryota	Fungi	Dikarya	Ascomycota									0	Cordana pauciseptata (AF178563)
A0087	Eukaryota	Fungi	Dikarya	Ascomycota	Eurotiomycetes	Chaetothyriomycetidae	Chaetothyriales		Herpotrichiellaceae				0	Cladophialophora bantiana (GQ258793)
A0088	Eukaryota	Fungi	Dikarya	Ascomycota									0	Diaporthe sclerotioides (AB201430)
A0089	Eukaryota	Fungi	Dikarya	Ascomycota									0	Acrostalagmus sp. r145 (HQ649867)
A0090	Eukaryota	Fungi	Dikarya	Ascomycota									0	Cordana pauciseptata (AF178563)
A0091	Eukaryota	Fungi	Dikarya	Ascomycota	Leotiomycetes		Helotiales				Helotiales		0	Pezicula heterochroma (AF141167)
A0092	Eukaryota	Fungi	Dikarya	Ascomycota									0	Geopora sp. TAA 179778 (FM206464)
A0093	Eukaryota	Fungi	Dikarya	Ascomycota									0	Hyphodiscus hymeniophilus (DQ227263)
A0094	Eukaryota	Fungi	Dikarya	Ascomycota	Dothideomycetes								0	Rhytidhysteron rufulum (EU020030)
A0095	Eukaryota	Fungi	Dikarya	Ascomycota									0	Thelidium umbilicatum (EU559737)
A0096	Eukaryota	Fungi	Dikarya	Ascomycota									0	Pseudogymnoascus pannorum (FR799445)
A0097	Eukaryota	Fungi	Dikarya	Ascomycota									0	Henrica theleodes (FJ232927)
A0098	Eukaryota	Fungi	Dikarya	Ascomycota									0	Pseudocercospora chiangmaiensis (EU882130)
A0099	Eukaryota	Fungi	Dikarya	Ascomycota									0	Henrica theleodes (FJ232927)
A0100	Eukaryota	Fungi	Dikarya	Ascomycota	Sordariomycetes	Sordariomycetidae							0	Phaeoacremonium sp. NRRL 32148 (JN093259)
A0101	Eukaryota	Fungi	Dikarya	Ascomycota	Eurotiomycetes	Chaetothyriomycetidae	Chaetothyriales		Herpotrichiellaceae				0	Capronia sp. A7/3/1/A2 (AM981229)
A0102	Eukaryota	Fungi	Dikarya	Ascomycota									0	Diaporthe sclerotioides (AB201430)
A0103	Eukaryota	Fungi	Dikarya	Ascomycota									0	Macrophomina phaseolina (FJ395232)
A0104	Eukaryota	Fungi	Dikarya	Ascomycota	Sordariomycetes	Sordariomycetidae	Ophiostomatales		Ophiostomataceae	Sporothrix			0	Acidothrix acidophila (FJ430781)
A0105	Eukaryota	Fungi	Dikarya	Ascomycota									0	Togninia minima (AY179952)
A0106	Eukaryota	Fungi	Dikarya	Ascomycota	Eurotiomycetes	Chaetothyriomycetidae	Chaetothyriales		Herpotrichiellaceae				0	Capronia sp. A7/3/1/A2 (AM981229)
A0107	Eukaryota	Fungi	Dikarya	Ascomycota									0	Geopora sp. TAA 179778 (FM206464)
A0108	Eukaryota	Fungi	Dikarya	Ascomycota									0	Madurella fahalii (JN573178)
A0109	Eukaryota	Fungi	Dikarya	Ascomycota									0	Zopfiella marina (FJ175159)
A0110	Eukaryota	Fungi	Dikarya	Ascomycota	Leotiomycetes		Helotiales						0	Meliniomyces variabilis (EF093167)
A0111	Eukaryota	Fungi	Dikarya	Ascomycota									0	Ochrolechia microstictoides (FR799241)
A0112	Eukaryota	Fungi	Dikarya	Ascomycota						Beltrania			0	Beltrania querna (EF029240)
A0113	Eukaryota	Fungi	Dikarya	Ascomycota									0	Lachnum pygmaeum (AJ430219)
A0114	Eukaryota	Fungi	Dikarya	Ascomycota									0	Catenulifera brachyconia (GU727559)
A0115	Eukaryota	Fungi	Dikarya	Ascomycota									0	Aureobasidium pullulans (JF419645)
A0116	Eukaryota	Fungi	Dikarya	Ascomycota									0	Thamnolia vermicularis (EU714422)
A0117	Eukaryota	Fungi	Dikarya	Ascomycota									0	Phomopsis sp. FLS-2010 (HQ022898)
A0118	Eukaryota	Fungi	Dikarya	Ascomycota									0	Acrostalagmus sp. JZ-172 (HQ637290)
A0119	Eukaryota	Fungi	Dikarya	Ascomycota	Leotiomycetes		Helotiales				Helotiales		0	Pezicula heterochroma (AF141167)
A0120	Eukaryota	Fungi	Dikarya	Ascomycota									0	Macrophomina phaseolina (FJ395232)
A0121	Eukaryota	Fungi	Dikarya	Ascomycota	Sordariomycetes	Hypocreomycetidae	Hypocreales		Hypocreaceae	Hypocrea			0	Trichoderma harzianum (EF488145)
A0122	Eukaryota	Fungi	Dikarya	Ascomycota									0	Capnodium sp. OUCMBI101100 (HQ914834)
A0123	Eukaryota	Fungi	Dikarya	Ascomycota	Eurotiomycetes	Chaetothyriomycetidae	Chaetothyriales		Herpotrichiellaceae				0	Capronia sp. A7/3/1/A2 (AM981229)
A0124	Eukaryota	Fungi	Dikarya	Ascomycota	Dothideomycetes	Pleosporomycetidae	Pleosporales						0	Helminthosporium solani (AF073907)
A0125	Eukaryota	Fungi	Dikarya	Ascomycota									0	Antarctomyces psychrotrophicus (AM489755)
A0126	Eukaryota	Fungi	Dikarya	Ascomycota									0	Cordana pauciseptata (AF178563)
A0127	Eukaryota	Fungi	Dikarya	Ascomycota	Leotiomycetes		Helotiales			Satchmopsis	Satchmopsis brasiliensis		0	Satchmopsis brasiliensis (DQ195784)
A0129	Eukaryota	Fungi	Dikarya	Ascomycota	Sordariomycetes								0	Hypoxylon anthochroum (JN660819)
A0130	Eukaryota	Fungi	Dikarya	Ascomycota	Sordariomycetes								0	Physalospora vaccinii (FJ603600)
A0131	Eukaryota	Fungi	Dikarya	Ascomycota									0	Thamnolia vermicularis (EU714422)
A0133	Eukaryota	Fungi	Dikarya	Ascomycota	Eurotiomycetes	Eurotiomycetidae	Eurotiales		Elaphomycetaceae	Elaphomyces			1	Elaphomyces guangdongensis (HM357249)
A0134	Eukaryota	Fungi	Dikarya	Ascomycota	Sordariomycetes								0	Pseudoplagiostoma eucalypti (AB630956)
A0135	Eukaryota	Fungi	Dikarya	Ascomycota									0	Thamnolia vermicularis (EU714422)
A0136	Eukaryota	Fungi	Dikarya	Ascomycota	Sordariomycetes	Sordariomycetidae	Chaetosphaeriales		Chaetosphaeriaceae	Chaetosphaeria			0	Chaetosphaeria hebetiseta (AF178549)
A0137	Eukaryota	Fungi	Dikarya	Ascomycota									0	Neofusicoccum eucalypticola (AY615140)
A0138	Eukaryota	Fungi	Dikarya	Ascomycota									0	Phomopsis sp. FLS-2010 (HQ022898)
A0139	Eukaryota	Fungi	Dikarya	Ascomycota	Sordariomycetes	Sordariomycetidae	Sordariales		Chaetomiaceae				0	Myceliophthora sp. MTCC 6661 (EU257369)
A0140	Eukaryota	Fungi	Dikarya	Ascomycota									0	Polyscytalum fecundissimum (EU035441)
A0141	Eukaryota	Fungi	Dikarya	Ascomycota	Sordariomycetes	Hypocreomycetidae							0	Acrostalagmus luteoalbus (JN545827)
A0142	Eukaryota	Fungi	Dikarya	Ascomycota									0	Tuber sp. TG-2008 (FM205623)
A0143	Eukaryota	Fungi	Dikarya	Ascomycota									0	Byssoascus striatosporus (AF062817)
A0144	Eukaryota	Fungi	Dikarya	Ascomycota	Eurotiomycetes	Eurotiomycetidae	Eurotiales		Elaphomycetaceae	Elaphomyces			1	Elaphomyces guangdongensis (HM357249)
A0145	Eukaryota	Fungi	Dikarya	Ascomycota									0	Macrophomina phaseolina (FJ395232)
A0146	Eukaryota	Fungi	Dikarya	Ascomycota									0	Catenulifera brachyconia (GU727559)
A0147	Eukaryota	Fungi	Dikarya	Ascomycota									0	Chalara microspora (FR667226)
A0148	Eukaryota	Fungi	Dikarya	Ascomycota	Eurotiomycetes	Eurotiomycetidae	Eurotiales						0	Rasamsonia byssochlamydoides (JF417476)
A0149	Eukaryota	Fungi	Dikarya	Ascomycota	Dothideomycetes								0	Venturia nashicola (AB499862)
A0151	Eukaryota	Fungi	Dikarya	Ascomycota	Lecanoromycetes	Ostropomycetidae	Ostropales		Stictidaceae	Cryptodiscus			0	Cryptodiscus pini (FJ904681)
A0152	Eukaryota	Fungi	Dikarya	Ascomycota	Sordariomycetes	Sordariomycetidae	Chaetosphaeriales		Chaetosphaeriaceae				0	Chaetosphaeria hebetiseta (AF178549)
A0153	Eukaryota	Fungi	Dikarya	Ascomycota	Dothideomycetes	Dothideomycetidae	Capnodiales						0	Trochophora fasciculata (FJ839632)
A0154	Eukaryota	Fungi	Dikarya	Ascomycota									0	Lectera colletotrichoides (AJ301962)
A0155	Eukaryota	Fungi	Dikarya	Ascomycota									0	Pseudogymnoascus destructans (GU944940)
A0156	Eukaryota	Fungi	Dikarya	Ascomycota									0	Pseudogymnoascus destructans (GU944940)
A0157	Eukaryota	Fungi	Dikarya	Ascomycota									0	Aureobasidium pullulans (JF419645)
A0158	Eukaryota	Fungi	Dikarya	Ascomycota									0	Aureobasidium pullulans (JF419645)
A0159	Eukaryota	Fungi	Dikarya	Ascomycota									0	Cordana pauciseptata (AF178563)
A0161	Eukaryota	Fungi	Dikarya	Ascomycota	Eurotiomycetes	Chaetothyriomycetidae	Chaetothyriales		Herpotrichiellaceae				0	Exophiala xenobiotica (DQ182594)
A0162	Eukaryota	Fungi	Dikarya	Ascomycota									0	Idriella sp. EXP0505F (DQ914680)
A0163	Eukaryota	Fungi	Dikarya	Ascomycota	Sordariomycetes	Hypocreomycetidae	Hypocreales		Nectriaceae				0	Fusarium oxysporum (EU520062)
A0164	Eukaryota	Fungi	Dikarya	Ascomycota									0	Lachnum pygmaeum (AJ430219)
A0165	Eukaryota	Fungi	Dikarya	Ascomycota									0	Aureobasidium pullulans (JF419645)
A0167	Eukaryota	Fungi	Dikarya	Ascomycota									0	Thyrostroma carpophilum (JN208891)
A0168	Eukaryota	Fungi	Dikarya	Ascomycota	Leotiomycetes		Helotiales						0	Leptodontidium sp. aurim643 (DQ069033)
A0169	Eukaryota	Fungi	Dikarya	Ascomycota	Sordariomycetes	Sordariomycetidae	Chaetosphaeriales		Chaetosphaeriaceae	Chaetosphaeria			0	Chaetosphaeria lignomollis (EU037896)
A0170	Eukaryota	Fungi	Dikarya	Ascomycota	Eurotiomycetes	Chaetothyriomycetidae	Chaetothyriales		Herpotrichiellaceae	Capronia			0	Capronia villosa (AF050261)
A0171	Eukaryota	Fungi	Dikarya	Ascomycota									0	Neofabraea alba (HQ166293)
A0172	Eukaryota	Fungi	Dikarya	Ascomycota									0	Parmelina quercina (HM017023)
A0173	Eukaryota	Fungi	Dikarya	Ascomycota									0	Macrophomina phaseolina (FJ395232)
A0175	Eukaryota	Fungi	Dikarya	Ascomycota	Leotiomycetes		Helotiales						0	Cadophora sp. REF038 (JN859258)
A0176	Eukaryota	Fungi	Dikarya	Ascomycota	Sordariomycetes								0	Stachybotrys sp. JZ-170 (HQ637273)
A0177	Eukaryota	Fungi	Dikarya	Ascomycota	Sordariomycetes	Sordariomycetidae							0	Cephalotheca foveolata (AB278171)
A0178	Eukaryota	Fungi	Dikarya	Ascomycota									0	Parmelina quercina (HM017023)
A0180	Eukaryota	Fungi	Dikarya	Ascomycota	Sordariomycetes	Hypocreomycetidae	Hypocreales		Cordycipitaceae	Beauveria	Beauveria virella		0	Beauveria virella (U18957)
A0181	Eukaryota	Fungi	Dikarya	Ascomycota	Eurotiomycetes	Chaetothyriomycetidae	Chaetothyriales		Herpotrichiellaceae				0	Exophiala xenobiotica (DQ182594)
A0182	Eukaryota	Fungi	Dikarya	Ascomycota									0	Macrophomina phaseolina (FJ395232)
A0183	Eukaryota	Fungi	Dikarya	Ascomycota									0	Oidiodendron fuscum (AF062807)
A0184	Eukaryota	Fungi	Dikarya	Ascomycota									0	Lectera colletotrichoides (AJ301962)
A0185	Eukaryota	Fungi	Dikarya	Ascomycota	Sordariomycetes								0	Cordana pauciseptata (AF178563)
A0186	Eukaryota	Fungi	Dikarya	Ascomycota									0	Cordana pauciseptata (AF178563)
A0187	Eukaryota	Fungi	Dikarya	Ascomycota	Sordariomycetes	Hypocreomycetidae	Hypocreales		Nectriaceae				0	Fusarium oxysporum (EU520062)
A0188	Eukaryota	Fungi	Dikarya	Ascomycota									0	Phomopsis sp. FLS-2010 (HQ022898)
A0189	Eukaryota	Fungi	Dikarya	Ascomycota	Leotiomycetes								0	Pseudogymnoascus destructans (GU944940)
A0190	Eukaryota	Fungi	Dikarya	Ascomycota									0	Hyphodiscus hymeniophilus (AB546951)
A0191	Eukaryota	Fungi	Dikarya	Ascomycota	Sordariomycetes	Hypocreomycetidae	Hypocreales		Hypocreaceae	Hypocrea			0	Trichoderma cf. stramineum KRCF224 (AB298692)
A0192	Eukaryota	Fungi	Dikarya	Ascomycota	Eurotiomycetes	Eurotiomycetidae	Eurotiales						0	Geosmithia sp. NRRL 35678 (EF200094)
A0193	Eukaryota	Fungi	Dikarya	Ascomycota	Eurotiomycetes	Chaetothyriomycetidae	Chaetothyriales		Herpotrichiellaceae				0	Cladophialophora bantiana (GQ258793)
A0195	Eukaryota	Fungi	Dikarya	Ascomycota									0	Neofabraea alba (HQ166293)
A0196	Eukaryota	Fungi	Dikarya	Ascomycota									0	Cornuvesica falcata (AY372074 L05965)
A0197	Eukaryota	Fungi	Dikarya	Ascomycota	Sordariomycetes								0	Pestalotiopsis sp. YM10 (AB297798)
A0198	Eukaryota	Fungi	Dikarya	Ascomycota									0	Hyphodiscus hymeniophilus (DQ227263)
A0199	Eukaryota	Fungi	Dikarya	Ascomycota									0	Acrostalagmus sp. JZ-172 (HQ637290)
A0200	Eukaryota	Fungi	Dikarya	Ascomycota									0	Scytalidium lignicola (GU934579)
A0201	Eukaryota	Fungi	Dikarya	Ascomycota									0	Catenulifera brevicollaris (AB190385)
A0202	Eukaryota	Fungi	Dikarya	Ascomycota									0	Zopfiella marina (FJ175159)
A0203	Eukaryota	Fungi	Dikarya	Ascomycota	Leotiomycetes		Helotiales						0	Leptodontidium sp. aurim643 (DQ069033)
A0204	Eukaryota	Fungi	Dikarya	Ascomycota	Lecanoromycetes	Ostropomycetidae	Ostropales		Stictidaceae	Cryptodiscus			0	Cryptodiscus pini (FJ904681)
A0205	Eukaryota	Fungi	Dikarya	Ascomycota									0	Neofabraea alba (HQ166293)
A0206	Eukaryota	Fungi	Dikarya	Ascomycota	Sordariomycetes	Sordariomycetidae	Chaetosphaeriales		Chaetosphaeriaceae	Thozetella			0	Thozetella nivea (EU825201)
A0207	Eukaryota	Fungi	Dikarya	Ascomycota									0	Phialophora verrucosa (U31846)
A0208	Eukaryota	Fungi	Dikarya	Ascomycota									0	Diaporthe amygdali (GU133064)
A0209	Eukaryota	Fungi	Dikarya	Ascomycota									0	Pseudoplagiostoma eucalypti (AB630956)
A0210	Eukaryota	Fungi	Dikarya	Ascomycota									0	Catenulifera brachyconia (GU727559)
A0211	Eukaryota	Fungi	Dikarya	Ascomycota									0	Phomopsis asparagi (AB107885)
A0212	Eukaryota	Fungi	Dikarya	Ascomycota									0	Phomopsis sp. Vega087 (EU002920)
A0213	Eukaryota	Fungi	Dikarya	Ascomycota	Sordariomycetes	Sordariomycetidae	Magnaporthales		Magnaporthaceae	Mycoleptodiscus			0	Mycoleptodiscus sp. NE_4 (FJ478407)
A0214	Eukaryota	Fungi	Dikarya	Ascomycota									0	Cordana pauciseptata (AF178563)
A0215	Eukaryota	Fungi	Dikarya	Ascomycota	Leotiomycetes		Helotiales		Hyaloscyphaceae				0	Lachnum abnorme (AB267636)
A0216	Eukaryota	Fungi	Dikarya	Ascomycota									0	Acrostalagmus sp. r145 (HQ649867)
A0217	Eukaryota	Fungi	Dikarya	Ascomycota									0	Neofabraea alba (HQ166293)
A0218	Eukaryota	Fungi	Dikarya	Ascomycota	Sordariomycetes	Sordariomycetidae	Magnaporthales		Magnaporthaceae	Mycoleptodiscus			0	Mycoleptodiscus terrestris (EU364807)
A0220	Eukaryota	Fungi	Dikarya	Ascomycota									0	Lecythophora sp. F47 (GU067748)
A0222	Eukaryota	Fungi	Dikarya	Ascomycota									0	Thyrostroma carpophilum (JN208891)
A0223	Eukaryota	Fungi	Dikarya	Ascomycota	Dothideomycetes	Pleosporomycetidae	Pleosporales		Lophiostomataceae	Lophiostoma			0	Lophiostoma sp. OUCMBI101098 (HQ914838)
A0224	Eukaryota	Fungi	Dikarya	Ascomycota									0	Thozetella havanensis (EF029184)
A0226	Eukaryota	Fungi	Dikarya	Ascomycota									0	Lauriomyces bellulus (FJ839623)
A0227	Eukaryota	Fungi	Dikarya	Ascomycota	Sordariomycetes	Hypocreomycetidae	Hypocreales						0	Myrothecium prestonii (AY254154)
A0228	Eukaryota	Fungi	Dikarya	Ascomycota	Leotiomycetes		Helotiales						0	Leptodontidium elatius (AY781230)
A0229	Eukaryota	Fungi	Dikarya	Ascomycota	Leotiomycetes		Helotiales						0	Catenulifera brevicollaris (AB190385)
A0230	Eukaryota	Fungi	Dikarya	Ascomycota									0	Acrostalagmus luteoalbus (JN545827)
A0231	Eukaryota	Fungi	Dikarya	Ascomycota									0	Parmelina quercina (HM017023)
A0232	Eukaryota	Fungi	Dikarya	Ascomycota									0	Cordana pauciseptata (AF178563)
A0233	Eukaryota	Fungi	Dikarya	Ascomycota	Sordariomycetes	Hypocreomycetidae	Hypocreales		Nectriaceae	Gliocephalotrichum			0	Gliocephalotrichum simplex (DQ366703)
A0234	Eukaryota	Fungi	Dikarya	Ascomycota									0	Liberomyces saliciphilus (FR715519 HQ232965)
A0235	Eukaryota	Fungi	Dikarya	Ascomycota									0	Dactylaria ampulliformis (AY265336)
A0236	Eukaryota	Fungi	Dikarya	Ascomycota	Leotiomycetes		Helotiales						0	Rhizoscyphus ericae (AF149069)
A0237	Eukaryota	Fungi	Dikarya	Ascomycota	Sordariomycetes	Sordariomycetidae	Chaetosphaeriales		Chaetosphaeriaceae				0	Chaetosphaeria callimorpha (AF178555)
A0238	Eukaryota	Fungi	Dikarya	Ascomycota									0	ectomycorrhizal isolate (cf. Rhizoscyphus ericae aggregate) (AJ430181)
A0239	Eukaryota	Fungi	Dikarya	Ascomycota									0	Diaporthe eres (EU805539)
A0240	Eukaryota	Fungi	Dikarya	Ascomycota	Dothideomycetes	Pleosporomycetidae	Pleosporales						0	Helminthosporium solani (AF073907)
A0241	Eukaryota	Fungi	Dikarya	Ascomycota									0	Leptodontidium elatius (AY781230)
A0242	Eukaryota	Fungi	Dikarya	Ascomycota	Dothideomycetes								0	Rhytidhysteron rufulum (EU020030)
A0243	Eukaryota	Fungi	Dikarya	Ascomycota									0	Acrostalagmus sp. r145 (HQ649867)
A0244	Eukaryota	Fungi	Dikarya	Ascomycota	Sordariomycetes								0	Phialemonium sp. E6903b (HM992812)
A0245	Eukaryota	Fungi	Dikarya	Ascomycota									0	Catenulifera brevicollaris (AB190385)
A0246	Eukaryota	Fungi	Dikarya	Ascomycota	Sordariomycetes								0	Hypoxylon anthochroum (JN660819)
A0247	Eukaryota	Fungi	Dikarya	Ascomycota	Sordariomycetes								0	Colletotrichum sp. Vega413 (EF687925)
A0248	Eukaryota	Fungi	Dikarya	Ascomycota	Lecanoromycetes	Ostropomycetidae	Ostropales		Stictidaceae	Cryptodiscus			0	Cryptodiscus pini (FJ904681)
A0249	Eukaryota	Fungi	Dikarya	Ascomycota	Leotiomycetes		Helotiales				Helotiales		0	Pezicula heterochroma (AF141167)
A0250	Eukaryota	Fungi	Dikarya	Ascomycota									0	Phialemonium sp. E6903b (HM992812)
A0251	Eukaryota	Fungi	Dikarya	Ascomycota	Eurotiomycetes	Chaetothyriomycetidae							0	Placopyrenium canellum (EU010249)
A0252	Eukaryota	Fungi	Dikarya	Ascomycota									0	Madurella fahalii (JN573178)
A0253	Eukaryota	Fungi	Dikarya	Ascomycota	Sordariomycetes	Hypocreomycetidae	Hypocreales		Bionectriaceae	Bionectria			0	Clonostachys rosea (AY669327)
A0254	Eukaryota	Fungi	Dikarya	Ascomycota	Sordariomycetes	Sordariomycetidae	Diaporthales						0	Harknessia pseudohawaiiensis (JQ706111)
A0255	Eukaryota	Fungi	Dikarya	Ascomycota									0	Pseudoplagiostoma eucalypti (AB630956)
A0256	Eukaryota	Fungi	Dikarya	Ascomycota	Sordariomycetes	Sordariomycetidae	Chaetosphaeriales		Chaetosphaeriaceae	Chloridium	Chloridium virescens	Chloridium virescens var. chlamydosporum	0	Chloridium virescens var. chlamydosporum (GU183124)
A0257	Eukaryota	Fungi	Dikarya	Ascomycota									0	Cordana pauciseptata (AF178563)
A0258	Eukaryota	Fungi	Dikarya	Ascomycota	Sordariomycetes	Hypocreomycetidae	Hypocreales		Nectriaceae				0	Fusarium decemcellulare (HM054158)
A0259	Eukaryota	Fungi	Dikarya	Ascomycota									0	Podospora inflatula (GQ922537)
A0261	Eukaryota	Fungi	Dikarya	Ascomycota	Eurotiomycetes	Chaetothyriomycetidae	Chaetothyriales		Herpotrichiellaceae	Cladophialophora			0	Cladophialophora sp. 99002b (EU139132)
A0262	Eukaryota	Fungi	Dikarya	Ascomycota	Dothideomycetes								0	Venturia nashicola (AB499862)
A0264	Eukaryota	Fungi	Dikarya	Ascomycota									0	Thyrostroma carpophilum (JN208891)
A0265	Eukaryota	Fungi	Dikarya	Ascomycota	Dothideomycetes					Cenococcum			1	uncultured Cenococcum (DQ474342)
A0267	Eukaryota	Fungi	Dikarya	Ascomycota	Leotiomycetes		Helotiales		Hyaloscyphaceae				0	Lachnum abnorme (AB267637)
A0268	Eukaryota	Fungi	Dikarya	Ascomycota									0	Acrostalagmus sp. JZ-172 (HQ637290)
A0271	Eukaryota	Fungi	Dikarya	Ascomycota									0	Phomopsis sp. Vega087 (EU002920)
A0272	Eukaryota	Fungi	Dikarya	Ascomycota									0	Cladorrhinum sp. CBS 290.75 (FN662475)
A0273	Eukaryota	Fungi	Dikarya	Ascomycota	Sordariomycetes	Sordariomycetidae	Chaetosphaeriales		Chaetosphaeriaceae				0	Chloridium sp. Ppf44 (GU586848)
A0274	Eukaryota	Fungi	Dikarya	Ascomycota	Sordariomycetes								0	Phaeoacremonium rubrigenum (GU355672)
A0275	Eukaryota	Fungi	Dikarya	Ascomycota	Sordariomycetes	Sordariomycetidae	Chaetosphaeriales		Chaetosphaeriaceae				0	Chaetosphaeria hebetiseta (AF178549)
A0276	Eukaryota	Fungi	Dikarya	Ascomycota	Sordariomycetes								0	Cordana pauciseptata (AF178563)
A0277	Eukaryota	Fungi	Dikarya	Ascomycota									0	Phomopsis sp. Vega087 (EU002920)
A0278	Eukaryota	Fungi	Dikarya	Ascomycota									0	Thyrostroma carpophilum (JN208891)
A0279	Eukaryota	Fungi	Dikarya	Ascomycota									0	Macrophomina phaseolina (FJ395232)
A0280	Eukaryota	Fungi	Dikarya	Ascomycota									0	Paecilomyces sp. ATT041 (HQ607812)
A0281	Eukaryota	Fungi	Dikarya	Ascomycota	Leotiomycetes		Helotiales						0	Catenulifera brevicollaris (AB190385)
A0282	Eukaryota	Fungi	Dikarya	Ascomycota									0	Cordana pauciseptata (AF178563)
A0284	Eukaryota	Fungi	Dikarya	Ascomycota	Eurotiomycetes	Chaetothyriomycetidae	Chaetothyriales		Herpotrichiellaceae				0	Exophiala cancerae (HQ659023)
A0285	Eukaryota	Fungi	Dikarya	Ascomycota	Dothideomycetes		Botryosphaeriales		Botryosphaeriaceae	Endomelanconiopsis	Endomelanconiopsis endophytica		0	Endomelanconiopsis endophytica (FJ884089)
A0286	Eukaryota	Fungi	Dikarya	Ascomycota	Dothideomycetes		Botryosphaeriales		Botryosphaeriaceae	Lasiodiplodia			0	Lasiodiplodia pseudotheobromae (GQ469946)
A0287	Eukaryota	Fungi	Dikarya	Ascomycota	Dothideomycetes		Botryosphaeriales		Botryosphaeriaceae	Lasiodiplodia			0	Lasiodiplodia pseudotheobromae (GQ471828)
A0288	Eukaryota	Fungi	Dikarya	Ascomycota	Dothideomycetes		Botryosphaeriales		Botryosphaeriaceae	Lasiodiplodia			0	Lasiodiplodia theobromae (GU226856)
A0289	Eukaryota	Fungi	Dikarya	Ascomycota	Dothideomycetes		Botryosphaeriales		Botryosphaeriaceae	Lasiodiplodia			0	Lasiodiplodia pseudotheobromae (GQ471828)
A0290	Eukaryota	Fungi	Dikarya	Ascomycota	Dothideomycetes		Botryosphaeriales		Botryosphaeriaceae				0	Botryosphaeria dothidea (AY786322)
A0292	Eukaryota	Fungi	Dikarya	Ascomycota	Dothideomycetes		Botryosphaeriales		Botryosphaeriaceae				0	Botryosphaeria dothidea (AY786322)
A0293	Eukaryota	Fungi	Dikarya	Ascomycota	Sordariomycetes	Sordariomycetidae	Calosphaeriales		Calosphaeriaceae				0	Pleurostomophora richardsiae (AB364695)
A0294	Eukaryota	Fungi	Dikarya	Ascomycota	Sordariomycetes	Sordariomycetidae	Calosphaeriales		Calosphaeriaceae				0	Togninia minima (AY179952)
A0295	Eukaryota	Fungi	Dikarya	Ascomycota	Sordariomycetes	Sordariomycetidae	Calosphaeriales		Calosphaeriaceae				0	Togninia minima (AY179952)
A0296	Eukaryota	Fungi	Dikarya	Ascomycota	Dothideomycetes	Dothideomycetidae	Capnodiales						0	Trochophora fasciculata (FJ839632)
A0297	Eukaryota	Fungi	Dikarya	Ascomycota	Dothideomycetes	Dothideomycetidae	Capnodiales						0	Readeriella guyanensis (EU707900)
A0298	Eukaryota	Fungi	Dikarya	Ascomycota	Dothideomycetes	Dothideomycetidae	Capnodiales						0	Teratosphaeria pseudonubilosa (HQ130828)
A0299	Eukaryota	Fungi	Dikarya	Ascomycota	Dothideomycetes	Dothideomycetidae	Capnodiales						0	Pseudocercospora chiangmaiensis (EU882130)
A0300	Eukaryota	Fungi	Dikarya	Ascomycota	Dothideomycetes	Dothideomycetidae	Capnodiales						0	Trochophora fasciculata (FJ839632)
A0301	Eukaryota	Fungi	Dikarya	Ascomycota	Dothideomycetes	Dothideomycetidae	Capnodiales				Capnodiales		0	Septoria digitalis (FJ557246)
A0302	Eukaryota	Fungi	Dikarya	Ascomycota	Sordariomycetes	Sordariomycetidae	Chaetosphaeriales		Chaetosphaeriaceae	Chaetosphaeria			0	Chaetosphaeria lignomollis (EU037896)
A0303	Eukaryota	Fungi	Dikarya	Ascomycota	Sordariomycetes	Sordariomycetidae	Chaetosphaeriales		Chaetosphaeriaceae	Chaetosphaeria			0	Chaetosphaeria ellisii (AY906940)
A0304	Eukaryota	Fungi	Dikarya	Ascomycota	Sordariomycetes	Sordariomycetidae	Chaetosphaeriales		Chaetosphaeriaceae	Chaetosphaeria			0	Chaetosphaeria bombycina (EU037892)
A0305	Eukaryota	Fungi	Dikarya	Ascomycota	Sordariomycetes	Sordariomycetidae	Chaetosphaeriales		Chaetosphaeriaceae	Chaetosphaeria			0	Chaetosphaeria sp. TMS-2011 (HQ630994)
A0306	Eukaryota	Fungi	Dikarya	Ascomycota	Sordariomycetes	Sordariomycetidae	Chaetosphaeriales		Chaetosphaeriaceae	Chaetosphaeria			0	Chaetosphaeria abietis (AF178541)
A0307	Eukaryota	Fungi	Dikarya	Ascomycota	Sordariomycetes	Sordariomycetidae	Chaetosphaeriales		Chaetosphaeriaceae	Chaetosphaeria			0	Chaetosphaeria lignomollis (EU037896)
A0308	Eukaryota	Fungi	Dikarya	Ascomycota	Sordariomycetes	Sordariomycetidae	Chaetosphaeriales		Chaetosphaeriaceae	Chaetosphaeria			0	Chaetosphaeria sp. TMS-2011 (HQ630994)
A0311	Eukaryota	Fungi	Dikarya	Ascomycota	Sordariomycetes	Sordariomycetidae	Chaetosphaeriales		Chaetosphaeriaceae	Chaetosphaeria			0	Chaetosphaeria sp. TMS-2011 (HQ630994)
A0315	Eukaryota	Fungi	Dikarya	Ascomycota	Sordariomycetes	Sordariomycetidae	Chaetosphaeriales		Chaetosphaeriaceae	Chaetosphaeria			0	Chaetosphaeria sp. KRCF708 (AB374283)
A0316	Eukaryota	Fungi	Dikarya	Ascomycota	Sordariomycetes	Sordariomycetidae	Chaetosphaeriales		Chaetosphaeriaceae	Chaetosphaeria			0	Chaetosphaeria ellisii (AY906940)
A0317	Eukaryota	Fungi	Dikarya	Ascomycota	Sordariomycetes	Sordariomycetidae	Chaetosphaeriales		Chaetosphaeriaceae	Chaetosphaeria			0	Chaetosphaeria sp. TMS-2011 (HQ630994)
A0318	Eukaryota	Fungi	Dikarya	Ascomycota	Sordariomycetes	Sordariomycetidae	Chaetosphaeriales		Chaetosphaeriaceae	Chaetosphaeria			0	Chaetosphaeria sp. TMS-2011 (HQ630994)
A0321	Eukaryota	Fungi	Dikarya	Ascomycota	Sordariomycetes	Sordariomycetidae	Chaetosphaeriales		Chaetosphaeriaceae	Chaetosphaeria			0	Chaetosphaeria sp. TMS-2011 (HQ630994)
A0322	Eukaryota	Fungi	Dikarya	Ascomycota	Sordariomycetes	Sordariomycetidae	Chaetosphaeriales		Chaetosphaeriaceae	Chaetosphaeria			0	Chaetosphaeria ellisii (AY906940)
A0323	Eukaryota	Fungi	Dikarya	Ascomycota	Sordariomycetes	Sordariomycetidae	Chaetosphaeriales		Chaetosphaeriaceae	Chloridium	Chloridium virescens	Chloridium virescens var. chlamydosporum	0	Chloridium virescens var. chlamydosporum (GU183124)
A0324	Eukaryota	Fungi	Dikarya	Ascomycota	Sordariomycetes	Sordariomycetidae	Chaetosphaeriales		Chaetosphaeriaceae	Chloridium	Chloridium virescens	Chloridium virescens var. chlamydosporum	0	Chloridium virescens var. chlamydosporum (GU183124)
A0326	Eukaryota	Fungi	Dikarya	Ascomycota	Sordariomycetes	Sordariomycetidae	Chaetosphaeriales		Chaetosphaeriaceae	Chloridium	Chloridium virescens	Chloridium virescens var. chlamydosporum	0	Chloridium virescens var. chlamydosporum (GU183124)
A0327	Eukaryota	Fungi	Dikarya	Ascomycota	Sordariomycetes	Sordariomycetidae	Chaetosphaeriales		Chaetosphaeriaceae	Chloridium	Chloridium virescens	Chloridium virescens var. chlamydosporum	0	Chloridium virescens var. chlamydosporum (GU183124)
A0328	Eukaryota	Fungi	Dikarya	Ascomycota	Sordariomycetes	Sordariomycetidae	Chaetosphaeriales		Chaetosphaeriaceae	Chloridium	Chloridium virescens	Chloridium virescens var. chlamydosporum	0	Chloridium virescens var. chlamydosporum (GU183124)
A0329	Eukaryota	Fungi	Dikarya	Ascomycota	Sordariomycetes	Sordariomycetidae	Chaetosphaeriales		Chaetosphaeriaceae	Chloridium	Chloridium virescens	Chloridium virescens var. chlamydosporum	0	Chloridium virescens var. chlamydosporum (GU183124)
A0331	Eukaryota	Fungi	Dikarya	Ascomycota	Sordariomycetes	Sordariomycetidae	Chaetosphaeriales		Chaetosphaeriaceae				0	Chaetosphaeria sp. ASR-188 (GU973742)
A0332	Eukaryota	Fungi	Dikarya	Ascomycota	Sordariomycetes	Sordariomycetidae	Chaetosphaeriales		Chaetosphaeriaceae				0	Chloridium virescens var. chlamydosporum (GU183124)
A0333	Eukaryota	Fungi	Dikarya	Ascomycota	Sordariomycetes	Sordariomycetidae	Chaetosphaeriales		Chaetosphaeriaceae				0	Chloridium virescens var. chlamydosporum (GU183124)
A0334	Eukaryota	Fungi	Dikarya	Ascomycota	Sordariomycetes	Sordariomycetidae	Chaetosphaeriales		Chaetosphaeriaceae				0	Chaetosphaeria hebetiseta (AF178549)
A0335	Eukaryota	Fungi	Dikarya	Ascomycota	Sordariomycetes	Sordariomycetidae	Chaetosphaeriales		Chaetosphaeriaceae				0	Chloridium sp. Ppf44 (GU586848)
A0336	Eukaryota	Fungi	Dikarya	Ascomycota	Sordariomycetes	Sordariomycetidae	Chaetosphaeriales		Chaetosphaeriaceae				0	Chloridium virescens var. chlamydosporum (GU183124)
A0337	Eukaryota	Fungi	Dikarya	Ascomycota	Sordariomycetes	Sordariomycetidae	Chaetosphaeriales		Chaetosphaeriaceae				0	Chaetosphaeria callimorpha (AF178555)
A0338	Eukaryota	Fungi	Dikarya	Ascomycota	Sordariomycetes	Sordariomycetidae	Chaetosphaeriales		Chaetosphaeriaceae				0	Chaetosphaeria callimorpha (AF178555)
A0339	Eukaryota	Fungi	Dikarya	Ascomycota	Sordariomycetes	Sordariomycetidae	Chaetosphaeriales		Chaetosphaeriaceae				0	Chloridium virescens var. chlamydosporum (EF029220)
A0340	Eukaryota	Fungi	Dikarya	Ascomycota	Sordariomycetes	Sordariomycetidae	Chaetosphaeriales		Chaetosphaeriaceae				0	Codinaeopsis gonytrichoides (AF178556)
A0341	Eukaryota	Fungi	Dikarya	Ascomycota	Sordariomycetes	Sordariomycetidae	Chaetosphaeriales		Chaetosphaeriaceae				0	Thozetella falcata (AY331004)
A0342	Eukaryota	Fungi	Dikarya	Ascomycota	Sordariomycetes	Sordariomycetidae	Chaetosphaeriales		Chaetosphaeriaceae				0	Chaetosphaeria hebetiseta (AF178549)
A0343	Eukaryota	Fungi	Dikarya	Ascomycota	Sordariomycetes	Sordariomycetidae	Chaetosphaeriales		Chaetosphaeriaceae				0	Chaetosphaeria sp. TMS-2011 (HQ630994)
A0344	Eukaryota	Fungi	Dikarya	Ascomycota	Sordariomycetes	Sordariomycetidae	Chaetosphaeriales		Chaetosphaeriaceae				0	Chaetosphaeria callimorpha (AF178555)
A0345	Eukaryota	Fungi	Dikarya	Ascomycota	Sordariomycetes	Sordariomycetidae	Chaetosphaeriales		Chaetosphaeriaceae				0	Chaetosphaeria hebetiseta (AF178549)
A0346	Eukaryota	Fungi	Dikarya	Ascomycota	Sordariomycetes	Sordariomycetidae	Chaetosphaeriales		Chaetosphaeriaceae				0	Chloridium sp. Ppf44 (GU586848)
A0347	Eukaryota	Fungi	Dikarya	Ascomycota	Sordariomycetes	Sordariomycetidae	Chaetosphaeriales		Chaetosphaeriaceae				0	Chaetosphaeria myriocarpa (AF178552)
A0348	Eukaryota	Fungi	Dikarya	Ascomycota	Sordariomycetes	Sordariomycetidae	Chaetosphaeriales		Chaetosphaeriaceae				0	Chaetosphaeria hebetiseta (AF178549)
A0350	Eukaryota	Fungi	Dikarya	Ascomycota	Eurotiomycetes	Chaetothyriomycetidae	Chaetothyriales		Herpotrichiellaceae	Capronia			0	Capronia villosa (AF050261)
A0351	Eukaryota	Fungi	Dikarya	Ascomycota	Eurotiomycetes	Chaetothyriomycetidae	Chaetothyriales		Herpotrichiellaceae	Capronia			0	Capronia villosa (AF050261)
A0352	Eukaryota	Fungi	Dikarya	Ascomycota	Eurotiomycetes	Chaetothyriomycetidae	Chaetothyriales		Herpotrichiellaceae	Cladophialophora			0	Cladophialophora sp. 99002b (EU139132)
A0353	Eukaryota	Fungi	Dikarya	Ascomycota	Eurotiomycetes	Chaetothyriomycetidae	Chaetothyriales		Herpotrichiellaceae	Cladophialophora			0	Cladophialophora chaetospira (EU035404)
A0354	Eukaryota	Fungi	Dikarya	Ascomycota	Eurotiomycetes	Chaetothyriomycetidae	Chaetothyriales		Herpotrichiellaceae	Cladophialophora			0	Cladophialophora sp. 99002b (EU139132)
A0355	Eukaryota	Fungi	Dikarya	Ascomycota	Eurotiomycetes	Chaetothyriomycetidae	Chaetothyriales		Herpotrichiellaceae	Cladophialophora			0	Phialophora verrucosa (U31846)
A0356	Eukaryota	Fungi	Dikarya	Ascomycota	Eurotiomycetes	Chaetothyriomycetidae	Chaetothyriales		Herpotrichiellaceae	Cladophialophora			0	Cladophialophora carrionii (AB109179)
A0357	Eukaryota	Fungi	Dikarya	Ascomycota	Eurotiomycetes	Chaetothyriomycetidae	Chaetothyriales		Herpotrichiellaceae	Cladophialophora			0	Cladophialophora carrionii (AB109179)
A0358	Eukaryota	Fungi	Dikarya	Ascomycota	Eurotiomycetes	Chaetothyriomycetidae	Chaetothyriales		Herpotrichiellaceae				0	Capronia sp. A7/3/1/A2 (AM981229)
A0359	Eukaryota	Fungi	Dikarya	Ascomycota	Eurotiomycetes	Chaetothyriomycetidae	Chaetothyriales		Herpotrichiellaceae				0	Capronia sp. A7/3/1/A2 (AM981229)
A0360	Eukaryota	Fungi	Dikarya	Ascomycota	Eurotiomycetes	Chaetothyriomycetidae	Chaetothyriales		Herpotrichiellaceae				0	Exophiala alcalophila (JF747044)
A0361	Eukaryota	Fungi	Dikarya	Ascomycota	Eurotiomycetes	Chaetothyriomycetidae	Chaetothyriales		Herpotrichiellaceae				0	Capronia pulcherrima (AF050256)
A0362	Eukaryota	Fungi	Dikarya	Ascomycota	Eurotiomycetes	Chaetothyriomycetidae	Chaetothyriales		Herpotrichiellaceae				0	Capronia sp. A7/3/1/A2 (AM981229)
A0363	Eukaryota	Fungi	Dikarya	Ascomycota	Eurotiomycetes	Chaetothyriomycetidae	Chaetothyriales		Herpotrichiellaceae				0	Cladophialophora bantiana (GQ258793)
A0364	Eukaryota	Fungi	Dikarya	Ascomycota	Eurotiomycetes	Chaetothyriomycetidae	Chaetothyriales		Herpotrichiellaceae				0	Capronia sp. A7/3/1/A2 (AM981229)
A0365	Eukaryota	Fungi	Dikarya	Ascomycota	Eurotiomycetes	Chaetothyriomycetidae	Chaetothyriales		Herpotrichiellaceae				0	Exophiala xenobiotica (DQ182594)
A0367	Eukaryota	Fungi	Dikarya	Ascomycota	Eurotiomycetes	Chaetothyriomycetidae	Chaetothyriales		Herpotrichiellaceae				0	Cladophialophora sp. TRN515 (AY843190)
A0368	Eukaryota	Fungi	Dikarya	Ascomycota	Eurotiomycetes	Chaetothyriomycetidae	Chaetothyriales		Herpotrichiellaceae				0	Capronia sp. UBCTRA 1.01 (AF284127)
A0369	Eukaryota	Fungi	Dikarya	Ascomycota	Eurotiomycetes	Chaetothyriomycetidae	Chaetothyriales		Herpotrichiellaceae				0	Cladophialophora bantiana (GQ258793)
A0371	Eukaryota	Fungi	Dikarya	Ascomycota	Eurotiomycetes	Chaetothyriomycetidae	Chaetothyriales		Herpotrichiellaceae				0	Exophiala xenobiotica (DQ182594)
A0372	Eukaryota	Fungi	Dikarya	Ascomycota	Eurotiomycetes	Chaetothyriomycetidae	Chaetothyriales		Herpotrichiellaceae				0	Cladophialophora sp. 99002b (EU139132)
A0373	Eukaryota	Fungi	Dikarya	Ascomycota	Eurotiomycetes	Chaetothyriomycetidae	Chaetothyriales		Herpotrichiellaceae				0	Capronia sp. UBCTRA1522.6 (AF284126)
A0375	Eukaryota	Fungi	Dikarya	Ascomycota	Eurotiomycetes	Chaetothyriomycetidae	Chaetothyriales		Herpotrichiellaceae				0	Exophiala sideris (HQ452323)
A0376	Eukaryota	Fungi	Dikarya	Ascomycota	Eurotiomycetes	Chaetothyriomycetidae	Chaetothyriales		Herpotrichiellaceae				0	Phialophora verrucosa (U31846)
A0377	Eukaryota	Fungi	Dikarya	Ascomycota	Eurotiomycetes	Chaetothyriomycetidae	Chaetothyriales		Herpotrichiellaceae				0	Exophiala oligosperma (DQ836797)
A0378	Eukaryota	Fungi	Dikarya	Ascomycota	Eurotiomycetes	Chaetothyriomycetidae	Chaetothyriales		Herpotrichiellaceae				0	Fonsecaea pedrosoi (EU707576)
A0379	Eukaryota	Fungi	Dikarya	Ascomycota	Eurotiomycetes	Chaetothyriomycetidae	Chaetothyriales		Herpotrichiellaceae				0	Exophiala dermatitidis (AF147492)
A0380	Eukaryota	Fungi	Dikarya	Ascomycota	Eurotiomycetes	Chaetothyriomycetidae	Chaetothyriales		Herpotrichiellaceae				0	Capronia pulcherrima (AF050256)
A0381	Eukaryota	Fungi	Dikarya	Ascomycota	Eurotiomycetes	Chaetothyriomycetidae	Chaetothyriales		Herpotrichiellaceae				0	Capronia sp. UBCTRA 1.01 (AF284127)
A0382	Eukaryota	Fungi	Dikarya	Ascomycota	Eurotiomycetes	Chaetothyriomycetidae	Chaetothyriales		Herpotrichiellaceae				0	Cladophialophora bantiana (GQ258793)
A0383	Eukaryota	Fungi	Dikarya	Ascomycota	Eurotiomycetes	Chaetothyriomycetidae	Chaetothyriales		Herpotrichiellaceae				0	Capronia sp. UBCTRA1522.6 (AF284126)
A0384	Eukaryota	Fungi	Dikarya	Ascomycota	Eurotiomycetes	Chaetothyriomycetidae	Chaetothyriales		Herpotrichiellaceae				0	Capronia sp. UBCTRA 1.01 (AF284127)
A0385	Eukaryota	Fungi	Dikarya	Ascomycota	Eurotiomycetes	Chaetothyriomycetidae	Chaetothyriales		Herpotrichiellaceae				0	Fonsecaea pedrosoi (AB114126)
A0386	Eukaryota	Fungi	Dikarya	Ascomycota	Eurotiomycetes	Chaetothyriomycetidae	Chaetothyriales		Herpotrichiellaceae				0	Capronia villosa (AF050261)
A0387	Eukaryota	Fungi	Dikarya	Ascomycota	Eurotiomycetes	Chaetothyriomycetidae	Chaetothyriales		Herpotrichiellaceae				0	Exophiala xenobiotica (DQ182594)
A0388	Eukaryota	Fungi	Dikarya	Ascomycota	Eurotiomycetes	Chaetothyriomycetidae	Chaetothyriales		Herpotrichiellaceae				0	Fonsecaea pedrosoi (EU707576)
A0390	Eukaryota	Fungi	Dikarya	Ascomycota	Eurotiomycetes	Chaetothyriomycetidae	Chaetothyriales		Herpotrichiellaceae				0	Fonsecaea pedrosoi (EU707576)
A0392	Eukaryota	Fungi	Dikarya	Ascomycota	Eurotiomycetes	Chaetothyriomycetidae	Chaetothyriales		Herpotrichiellaceae				0	Exophiala cancerae (HQ659023)
A0393	Eukaryota	Fungi	Dikarya	Ascomycota	Eurotiomycetes	Chaetothyriomycetidae	Chaetothyriales		Herpotrichiellaceae				0	Fonsecaea pedrosoi (EU707576)
A0394	Eukaryota	Fungi	Dikarya	Ascomycota	Eurotiomycetes	Chaetothyriomycetidae	Chaetothyriales		Herpotrichiellaceae				0	Exophiala angulospora (JF747053)
A0397	Eukaryota	Fungi	Dikarya	Ascomycota	Eurotiomycetes	Chaetothyriomycetidae	Chaetothyriales		Herpotrichiellaceae				0	Exophiala cancerae (HQ659023)
A0398	Eukaryota	Fungi	Dikarya	Ascomycota	Eurotiomycetes	Chaetothyriomycetidae	Chaetothyriales						0	Exophiala xenobiotica (DQ182594)
A0400	Eukaryota	Fungi	Dikarya	Ascomycota	Eurotiomycetes	Chaetothyriomycetidae	Chaetothyriales						0	Capronia pulcherrima (AF050256)
A0401	Eukaryota	Fungi	Dikarya	Ascomycota	Eurotiomycetes	Chaetothyriomycetidae	Chaetothyriales						0	Thelidium umbilicatum (EU559737)
A0402	Eukaryota	Fungi	Dikarya	Ascomycota	Eurotiomycetes	Chaetothyriomycetidae	Chaetothyriales						0	Phialophora verrucosa (AB538235)
A0404	Eukaryota	Fungi	Dikarya	Ascomycota	Eurotiomycetes	Chaetothyriomycetidae	Chaetothyriales						0	Exophiala xenobiotica (DQ182594)
A0405	Eukaryota	Fungi	Dikarya	Ascomycota	Eurotiomycetes	Chaetothyriomycetidae	Chaetothyriales						0	Exophiala spinifera (AM176734)
A0406	Eukaryota	Fungi	Dikarya	Ascomycota	Eurotiomycetes	Chaetothyriomycetidae	Chaetothyriales						0	Exophiala dermatitidis (AF147492)
A0409	Eukaryota	Fungi	Dikarya	Ascomycota	Sordariomycetes	Sordariomycetidae	Diaporthales			Greeneria	Greeneria uvicola		0	Greeneria sp. UFMGCB 3859 (JQ346196)
A0410	Eukaryota	Fungi	Dikarya	Ascomycota	Sordariomycetes	Sordariomycetidae	Diaporthales						0	Diaporthe amygdali (GU133064)
A0411	Eukaryota	Fungi	Dikarya	Ascomycota	Sordariomycetes	Sordariomycetidae	Diaporthales						0	Phomopsis liquidambaris (AY601919)
A0412	Eukaryota	Fungi	Dikarya	Ascomycota	Sordariomycetes	Sordariomycetidae	Diaporthales						0	Diaporthe amygdali (GU133064)
A0413	Eukaryota	Fungi	Dikarya	Ascomycota	Sordariomycetes	Sordariomycetidae	Diaporthales						0	Diaporthe amygdali (GU133064)
A0414	Eukaryota	Fungi	Dikarya	Ascomycota	Sordariomycetes	Sordariomycetidae	Diaporthales						0	Stegonsporium galeatum (EU039967)
A0416	Eukaryota	Fungi	Dikarya	Ascomycota	Sordariomycetes	Sordariomycetidae	Diaporthales						0	Stegonsporium galeatum (EU039967)
A0417	Eukaryota	Fungi	Dikarya	Ascomycota	Sordariomycetes	Sordariomycetidae	Diaporthales						0	Harknessia pseudohawaiiensis (JQ706111)
A0418	Eukaryota	Fungi	Dikarya	Ascomycota	Sordariomycetes	Sordariomycetidae	Diaporthales						0	Stegonsporium galeatum (EU039967)
A0419	Eukaryota	Fungi	Dikarya	Ascomycota	Sordariomycetes	Sordariomycetidae	Diaporthales						0	Stegonsporium galeatum (EU039967)
A0420	Eukaryota	Fungi	Dikarya	Ascomycota	Sordariomycetes	Sordariomycetidae	Diaporthales						0	Diaporthe sclerotioides (AB201430)
A0422	Eukaryota	Fungi	Dikarya	Ascomycota	Sordariomycetes	Sordariomycetidae	Diaporthales						0	Diaporthe eres (EU571101)
A0423	Eukaryota	Fungi	Dikarya	Ascomycota	Sordariomycetes	Sordariomycetidae	Diaporthales						0	Diaporthe amygdali (GU133064)
A0424	Eukaryota	Fungi	Dikarya	Ascomycota	Sordariomycetes	Sordariomycetidae	Diaporthales						0	Harknessia pseudohawaiiensis (JQ706111)
A0425	Eukaryota	Fungi	Dikarya	Ascomycota	Sordariomycetes	Sordariomycetidae	Diaporthales						0	Stegonsporium galeatum (EU039967)
A0426	Eukaryota	Fungi	Dikarya	Ascomycota	Sordariomycetes	Sordariomycetidae	Diaporthales						0	Phomopsis sp. FLS-2010 (HQ022898)
A0427	Eukaryota	Fungi	Dikarya	Ascomycota	Sordariomycetes	Sordariomycetidae	Diaporthales						0	Diaporthe sclerotioides (AB201430)
A0429	Eukaryota	Fungi	Dikarya	Ascomycota	Sordariomycetes	Sordariomycetidae	Diaporthales						0	Stegonsporium galeatum (EU039967)
A0430	Eukaryota	Fungi	Dikarya	Ascomycota	Sordariomycetes	Sordariomycetidae	Diaporthales						0	Stegonsporium galeatum (EU039967)
A0431	Eukaryota	Fungi	Dikarya	Ascomycota	Sordariomycetes	Sordariomycetidae	Diaporthales		Valsaceae				0	Pseudoplagiostoma eucalypti (GU973518)
A0432	Eukaryota	Fungi	Dikarya	Ascomycota	Eurotiomycetes	Eurotiomycetidae	Eurotiales						0	Rasamsonia byssochlamydoides (JF417476)
A0435	Eukaryota	Fungi	Dikarya	Ascomycota	Eurotiomycetes	Eurotiomycetidae	Eurotiales		Trichocomaceae				0	Paecilomyces sp. JS1121 (AM176702)
A0436	Eukaryota	Fungi	Dikarya	Ascomycota	Eurotiomycetes	Eurotiomycetidae	Eurotiales		Trichocomaceae				0	Talaromyces purpureogenus (HQ637358)
A0438	Eukaryota	Fungi	Dikarya	Ascomycota	Eurotiomycetes	Eurotiomycetidae	Eurotiales		Trichocomaceae				0	Talaromyces flavus (JN602366)
A0439	Eukaryota	Fungi	Dikarya	Ascomycota	Eurotiomycetes	Eurotiomycetidae	Eurotiales		Trichocomaceae				0	Talaromyces flavus (JN602366)
A0440	Eukaryota	Fungi	Dikarya	Ascomycota	Eurotiomycetes	Eurotiomycetidae	Eurotiales		Trichocomaceae				0	Paecilomyces sp. JS1121 (AM176702)
A0441	Eukaryota	Fungi	Dikarya	Ascomycota	Eurotiomycetes	Eurotiomycetidae	Eurotiales		Trichocomaceae				0	Rasamsonia brevistipitata (JF417489)
A0442	Eukaryota	Fungi	Dikarya	Ascomycota	Eurotiomycetes	Eurotiomycetidae	Eurotiales		Trichocomaceae				0	Talaromyces sp. IFM 53522 (AB176639)
A0445	Eukaryota	Fungi	Dikarya	Ascomycota	Eurotiomycetes	Eurotiomycetidae	Eurotiales		Trichocomaceae	Penicillium			0	Talaromyces minioluteus (FR670332)
A0446	Eukaryota	Fungi	Dikarya	Ascomycota	Eurotiomycetes	Eurotiomycetidae	Eurotiales		Trichocomaceae	Penicillium			0	Penicillium sp. KCR-2010 (HM582686)
A0447	Eukaryota	Fungi	Dikarya	Ascomycota	Eurotiomycetes	Eurotiomycetidae	Eurotiales		Trichocomaceae	Penicillium			0	Talaromyces minioluteus (AY213674)
A0448	Eukaryota	Fungi	Dikarya	Ascomycota	Eurotiomycetes	Eurotiomycetidae	Eurotiales		Trichocomaceae	Talaromyces	Talaromyces mimosinus		0	Talaromyces mimosinus (L14526)
A0449	Eukaryota	Fungi	Dikarya	Ascomycota	Geoglossomycetes		Geoglossales		Geoglossaceae	Geoglossum			0	Geoglossum umbratile (HQ222876)
A0451	Eukaryota	Fungi	Dikarya	Ascomycota	Sordariomycetes	Hypocreomycetidae	Glomerellales		Glomerellaceae				0	Colletotrichum gloeosporioides (JF796308)
A0452	Eukaryota	Fungi	Dikarya	Ascomycota	Sordariomycetes	Hypocreomycetidae	Glomerellales		Glomerellaceae				0	Colletotrichum sp. LD16(L2) (FJ968584)
A0453	Eukaryota	Fungi	Dikarya	Ascomycota	Sordariomycetes	Hypocreomycetidae	Glomerellales		Glomerellaceae				0	Colletotrichum gloeosporioides (JF796308)
A0454	Eukaryota	Fungi	Dikarya	Ascomycota	Leotiomycetes		Helotiales		Dermateaceae	Cryptosporiopsis			0	Cryptosporiopsis melanigena (AF141196)
A0455	Eukaryota	Fungi	Dikarya	Ascomycota	Leotiomycetes		Helotiales		Dermateaceae				0	Pezicula heterochroma (AF141167)
A0456	Eukaryota	Fungi	Dikarya	Ascomycota	Leotiomycetes		Helotiales		Dermateaceae				0	Pezicula heterochroma (AF141167)
A0458	Eukaryota	Fungi	Dikarya	Ascomycota	Leotiomycetes		Helotiales		Dermateaceae				0	Pezicula heterochroma (AF141167)
A0459	Eukaryota	Fungi	Dikarya	Ascomycota	Leotiomycetes		Helotiales		Dermateaceae				0	Pezicula heterochroma (AF141167)
A0460	Eukaryota	Fungi	Dikarya	Ascomycota	Leotiomycetes		Helotiales		Dermateaceae				0	Neofabraea alba (HQ166571)
A0464	Eukaryota	Fungi	Dikarya	Ascomycota	Leotiomycetes		Helotiales		Dermateaceae	Scleropezicula			0	Scleropezicula alnicola (AF141168)
A0465	Eukaryota	Fungi	Dikarya	Ascomycota	Leotiomycetes		Helotiales		Hyaloscyphaceae				0	Incrucipulum radiatum (AB481262)
A0466	Eukaryota	Fungi	Dikarya	Ascomycota	Leotiomycetes		Helotiales		Hyaloscyphaceae				0	Catenulifera luxurians (GU727560)
A0467	Eukaryota	Fungi	Dikarya	Ascomycota	Leotiomycetes		Helotiales		Hyaloscyphaceae				0	Lachnellula subtilissima (AB481247)
A0468	Eukaryota	Fungi	Dikarya	Ascomycota	Leotiomycetes		Helotiales		Hyaloscyphaceae				0	Lachnellula subtilissima (AB481247)
A0469	Eukaryota	Fungi	Dikarya	Ascomycota	Leotiomycetes		Helotiales		Hyaloscyphaceae				0	Incrucipulum radiatum (AB481262)
A0470	Eukaryota	Fungi	Dikarya	Ascomycota	Leotiomycetes		Helotiales		Hyaloscyphaceae				0	Lachnum abnorme (AB267636)
A0471	Eukaryota	Fungi	Dikarya	Ascomycota	Leotiomycetes		Helotiales						0	axenic ericoid root isolate (cf. Rhizoscyphus ericae aggregate) (AJ430110)
A0472	Eukaryota	Fungi	Dikarya	Ascomycota	Leotiomycetes		Helotiales						0	Leptodontidium elatius (AY781230)
A0473	Eukaryota	Fungi	Dikarya	Ascomycota	Leotiomycetes		Helotiales						0	Meliniomyces variabilis (EF093167)
A0474	Eukaryota	Fungi	Dikarya	Ascomycota	Leotiomycetes		Helotiales						0	Leptodontidium elatius (AY781230)
A0475	Eukaryota	Fungi	Dikarya	Ascomycota	Leotiomycetes		Helotiales						0	Neofabraea alba (HQ166293)
A0477	Eukaryota	Fungi	Dikarya	Ascomycota	Leotiomycetes		Helotiales						0	Catenulifera brevicollaris (AB190385)
A0481	Eukaryota	Fungi	Dikarya	Ascomycota	Leotiomycetes		Helotiales						0	Phialocephala sphaeroides (HQ157852)
A0483	Eukaryota	Fungi	Dikarya	Ascomycota	Leotiomycetes		Helotiales						0	Phialocephala sphaeroides (HQ157852)
A0484	Eukaryota	Fungi	Dikarya	Ascomycota	Leotiomycetes		Helotiales						0	Pezicula ocellata (AF141199)
A0485	Eukaryota	Fungi	Dikarya	Ascomycota	Leotiomycetes		Helotiales						0	Catenulifera brevicollaris (AB190385)
A0486	Eukaryota	Fungi	Dikarya	Ascomycota	Leotiomycetes		Helotiales						0	Neofabraea malicorticis (AF281381)
A0487	Eukaryota	Fungi	Dikarya	Ascomycota	Leotiomycetes		Helotiales						0	Hyphodiscus hymeniophilus (AB546951)
A0488	Eukaryota	Fungi	Dikarya	Ascomycota	Leotiomycetes		Helotiales						0	Leptodontidium elatius (AY781230)
A0490	Eukaryota	Fungi	Dikarya	Ascomycota	Leotiomycetes		Helotiales						0	Leptodontidium elatius (AY781230)
A0491	Eukaryota	Fungi	Dikarya	Ascomycota	Leotiomycetes		Helotiales						0	Cadophora sp. REF038 (JN859258)
A0492	Eukaryota	Fungi	Dikarya	Ascomycota	Leotiomycetes		Helotiales						0	Pezicula heterochroma (AF141167)
A0494	Eukaryota	Fungi	Dikarya	Ascomycota	Leotiomycetes		Helotiales						0	Leptodontidium elatius (AY781230)
A0495	Eukaryota	Fungi	Dikarya	Ascomycota	Leotiomycetes		Helotiales						0	Catenulifera brevicollaris (AB190385)
A0496	Eukaryota	Fungi	Dikarya	Ascomycota	Leotiomycetes		Helotiales						0	Rhizoscyphus ericae (AF149069)
A0497	Eukaryota	Fungi	Dikarya	Ascomycota	Leotiomycetes		Helotiales						0	Rutstroemia firma (Z80893)
A0499	Eukaryota	Fungi	Dikarya	Ascomycota	Leotiomycetes		Helotiales						0	Leptodontidium elatius (AY781230)
A0501	Eukaryota	Fungi	Dikarya	Ascomycota	Leotiomycetes		Helotiales						0	Cadophora sp. REF038 (JN859258)
A0502	Eukaryota	Fungi	Dikarya	Ascomycota	Leotiomycetes		Helotiales						0	Cadophora sp. REF038 (JN859258)
A0503	Eukaryota	Fungi	Dikarya	Ascomycota	Leotiomycetes		Helotiales						0	Neofabraea alba (HQ166293)
A0504	Eukaryota	Fungi	Dikarya	Ascomycota	Leotiomycetes		Helotiales						0	Catenulifera brachyconia (GU727559)
A0505	Eukaryota	Fungi	Dikarya	Ascomycota	Leotiomycetes		Helotiales						0	Meliniomyces variabilis (EF093167)
A0507	Eukaryota	Fungi	Dikarya	Ascomycota	Leotiomycetes		Helotiales						0	Catenulifera brevicollaris (AB190385)
A0508	Eukaryota	Fungi	Dikarya	Ascomycota	Leotiomycetes		Helotiales						0	Catenulifera brevicollaris (AB190385)
A0509	Eukaryota	Fungi	Dikarya	Ascomycota	Leotiomycetes		Helotiales						0	Leptodontidium elatius (AY781230)
A0511	Eukaryota	Fungi	Dikarya	Ascomycota	Leotiomycetes		Helotiales						0	Catenulifera brachyconia (GU727559)
A0513	Eukaryota	Fungi	Dikarya	Ascomycota	Leotiomycetes		Helotiales						0	Rhizoscyphus ericae (AF149069)
A0514	Eukaryota	Fungi	Dikarya	Ascomycota	Leotiomycetes		Helotiales						0	Pezicula heterochroma (AF141167)
A0515	Eukaryota	Fungi	Dikarya	Ascomycota	Leotiomycetes		Helotiales						0	Phialocephala sphaeroides (HQ157852)
A0517	Eukaryota	Fungi	Dikarya	Ascomycota	Leotiomycetes		Helotiales				Helotiales		0	Pezicula heterochroma (AF141167)
A0518	Eukaryota	Fungi	Dikarya	Ascomycota	Leotiomycetes		Helotiales				Helotiales		0	Neofabraea alba (HQ166293)
A0519	Eukaryota	Fungi	Dikarya	Ascomycota	Leotiomycetes		Helotiales				Helotiales		0	Neofabraea alba (HQ166293)
A0520	Eukaryota	Fungi	Dikarya	Ascomycota	Leotiomycetes		Helotiales				Helotiales		0	Pezicula heterochroma (AF141167)
A0521	Eukaryota	Fungi	Dikarya	Ascomycota	Leotiomycetes		Helotiales				Helotiales		0	Pezicula heterochroma (AF141167)
A0524	Eukaryota	Fungi	Dikarya	Ascomycota	Leotiomycetes		Helotiales				Helotiales		0	Pezicula heterochroma (AF141167)
A0525	Eukaryota	Fungi	Dikarya	Ascomycota	Leotiomycetes		Helotiales				Helotiales		0	Pezicula heterochroma (AF141167)
A0526	Eukaryota	Fungi	Dikarya	Ascomycota	Leotiomycetes		Helotiales				Helotiales		0	Neofabraea alba (HQ166293)
A0527	Eukaryota	Fungi	Dikarya	Ascomycota	Leotiomycetes		Helotiales				Helotiales		0	Pezicula heterochroma (AF141167)
A0528	Eukaryota	Fungi	Dikarya	Ascomycota	Leotiomycetes		Helotiales				Helotiales		0	Leptodontidium elatius (FJ903334)
A0530	Eukaryota	Fungi	Dikarya	Ascomycota	Leotiomycetes		Helotiales				Helotiales		0	Neofabraea alba (HQ166293)
A0532	Eukaryota	Fungi	Dikarya	Ascomycota	Sordariomycetes	Hypocreomycetidae	Hypocreales		Bionectriaceae	Bionectria			0	Clonostachys rosea (AY669327)
A0533	Eukaryota	Fungi	Dikarya	Ascomycota	Sordariomycetes	Hypocreomycetidae	Hypocreales		Clavicipitaceae	Chaunopycnis			0	Tolypocladium album (AF389192)
A0534	Eukaryota	Fungi	Dikarya	Ascomycota	Sordariomycetes	Hypocreomycetidae	Hypocreales		Clavicipitaceae				0	Paecilomyces carneus (AY624170)
A0535	Eukaryota	Fungi	Dikarya	Ascomycota	Sordariomycetes	Hypocreomycetidae	Hypocreales		Cordycipitaceae	Simplicillium			0	Simplicillium sp. TS38 (JF793535)
A0537	Eukaryota	Fungi	Dikarya	Ascomycota	Sordariomycetes	Hypocreomycetidae	Hypocreales		Hypocreaceae	Hypocrea			0	Trichoderma tomentosum (EU280083)
A0538	Eukaryota	Fungi	Dikarya	Ascomycota	Sordariomycetes	Hypocreomycetidae	Hypocreales		Hypocreaceae	Hypocrea			0	Trichoderma erinaceum (EU280106)
A0539	Eukaryota	Fungi	Dikarya	Ascomycota	Sordariomycetes	Hypocreomycetidae	Hypocreales		Hypocreaceae	Hypocrea			0	Trichoderma longibrachiatum (EU401562)
A0540	Eukaryota	Fungi	Dikarya	Ascomycota	Sordariomycetes	Hypocreomycetidae	Hypocreales		Hypocreaceae	Hypocrea			0	Trichoderma cf. stramineum KRCF224 (AB298692)
A0541	Eukaryota	Fungi	Dikarya	Ascomycota	Sordariomycetes	Hypocreomycetidae	Hypocreales		Hypocreaceae	Hypocrea			0	Trichoderma cf. stramineum KRCF224 (AB298692)
A0542	Eukaryota	Fungi	Dikarya	Ascomycota	Sordariomycetes	Hypocreomycetidae	Hypocreales		Hypocreaceae	Hypocrea			0	Trichoderma erinaceum (EU280106)
A0543	Eukaryota	Fungi	Dikarya	Ascomycota	Sordariomycetes	Hypocreomycetidae	Hypocreales		Hypocreaceae	Hypocrea			0	Trichoderma harzianum (FJ412011)
A0544	Eukaryota	Fungi	Dikarya	Ascomycota	Sordariomycetes	Hypocreomycetidae	Hypocreales		Hypocreaceae	Hypocrea			0	Trichoderma harzianum (EF488145)
A0545	Eukaryota	Fungi	Dikarya	Ascomycota	Sordariomycetes	Hypocreomycetidae	Hypocreales		Hypocreaceae	Hypocrea			0	Trichoderma koningii (EF488160)
A0546	Eukaryota	Fungi	Dikarya	Ascomycota	Sordariomycetes	Hypocreomycetidae	Hypocreales		Hypocreaceae	Hypocrea			0	Trichoderma erinaceum (JN157758)
A0547	Eukaryota	Fungi	Dikarya	Ascomycota	Sordariomycetes	Hypocreomycetidae	Hypocreales		Hypocreaceae				0	Trichoderma sp. T4519-5-7 (AB294831)
A0548	Eukaryota	Fungi	Dikarya	Ascomycota	Sordariomycetes	Hypocreomycetidae	Hypocreales		Hypocreaceae				0	Trichoderma sp. T4519-5-7 (AB294831)
A0549	Eukaryota	Fungi	Dikarya	Ascomycota	Sordariomycetes	Hypocreomycetidae	Hypocreales						0	Nectria rubropeziza (HQ897797)
A0551	Eukaryota	Fungi	Dikarya	Ascomycota	Sordariomycetes	Hypocreomycetidae	Hypocreales						0	Tolypocladium sp. 1 WL-2011 (JN198447)
A0553	Eukaryota	Fungi	Dikarya	Ascomycota	Sordariomycetes	Hypocreomycetidae	Hypocreales						0	Calonectria kyotensis (AF348243)
A0554	Eukaryota	Fungi	Dikarya	Ascomycota	Sordariomycetes	Hypocreomycetidae	Hypocreales						0	Stylonectria carpini (HQ897823)
A0555	Eukaryota	Fungi	Dikarya	Ascomycota	Sordariomycetes	Hypocreomycetidae	Hypocreales						0	Tolypocladium sp. ENF7 (HQ339883)
A0556	Eukaryota	Fungi	Dikarya	Ascomycota	Sordariomycetes	Hypocreomycetidae	Hypocreales						0	Acremonium furcatum (JN596334)
A0557	Eukaryota	Fungi	Dikarya	Ascomycota	Sordariomycetes	Hypocreomycetidae	Hypocreales						0	Beauveria sp. LA264c (HQ022490)
A0558	Eukaryota	Fungi	Dikarya	Ascomycota	Sordariomycetes	Hypocreomycetidae	Hypocreales						0	Cylindrocladiella sp. BRIP 54019 (JN243765)
A0559	Eukaryota	Fungi	Dikarya	Ascomycota	Sordariomycetes	Hypocreomycetidae	Hypocreales						0	Myrothecium prestonii (AY254154)
A0560	Eukaryota	Fungi	Dikarya	Ascomycota	Sordariomycetes	Hypocreomycetidae	Hypocreales						0	Cladobotryum sp. KP-2010b (FN859404)
A0562	Eukaryota	Fungi	Dikarya	Ascomycota	Sordariomycetes	Hypocreomycetidae	Hypocreales						0	Nectria rubropeziza (HQ897797)
A0563	Eukaryota	Fungi	Dikarya	Ascomycota	Sordariomycetes	Hypocreomycetidae	Hypocreales						0	Nectria ventricosa (L36657)
A0564	Eukaryota	Fungi	Dikarya	Ascomycota	Sordariomycetes	Hypocreomycetidae	Hypocreales						0	Metarhizium flavoviride var. novazealandicum (AF139851)
A0565	Eukaryota	Fungi	Dikarya	Ascomycota	Sordariomycetes	Hypocreomycetidae	Hypocreales						0	Ephelis sp. giant.bermu (AB038565)
A0566	Eukaryota	Fungi	Dikarya	Ascomycota	Sordariomycetes	Hypocreomycetidae	Hypocreales						0	Isaria fumosorosea (AB086629)
A0567	Eukaryota	Fungi	Dikarya	Ascomycota	Sordariomycetes	Hypocreomycetidae	Hypocreales						0	Beauveria virella (U18957)
A0568	Eukaryota	Fungi	Dikarya	Ascomycota	Sordariomycetes	Hypocreomycetidae	Hypocreales						0	Cordyceps sp. CY194 (HQ608023)
A0569	Eukaryota	Fungi	Dikarya	Ascomycota	Sordariomycetes	Hypocreomycetidae	Hypocreales						0	Trichoderma spirale (FJ442668)
A0570	Eukaryota	Fungi	Dikarya	Ascomycota	Sordariomycetes	Hypocreomycetidae	Hypocreales						0	Nectria pseudotrichia (HM534899)
A0571	Eukaryota	Fungi	Dikarya	Ascomycota	Sordariomycetes	Hypocreomycetidae	Hypocreales						0	Trichoderma spirale (FJ442668)
A0573	Eukaryota	Fungi	Dikarya	Ascomycota	Sordariomycetes	Hypocreomycetidae	Hypocreales						0	Nectria rubropeziza (HQ897797)
A0574	Eukaryota	Fungi	Dikarya	Ascomycota	Sordariomycetes	Hypocreomycetidae	Hypocreales						0	Neonectria shennongjiana (FJ560440)
A0576	Eukaryota	Fungi	Dikarya	Ascomycota	Sordariomycetes	Hypocreomycetidae	Hypocreales						0	Cordyceps sp. HMIGD 20927 (EF495097)
A0577	Eukaryota	Fungi	Dikarya	Ascomycota	Sordariomycetes	Hypocreomycetidae	Hypocreales						0	Calonectria kyotensis (AF348243)
A0578	Eukaryota	Fungi	Dikarya	Ascomycota	Sordariomycetes	Hypocreomycetidae	Hypocreales						0	Nectria rubropeziza (HQ897797)
A0580	Eukaryota	Fungi	Dikarya	Ascomycota	Sordariomycetes	Hypocreomycetidae	Hypocreales						0	Syspastospora parasitica (AY015634)
A0581	Eukaryota	Fungi	Dikarya	Ascomycota	Sordariomycetes	Hypocreomycetidae	Hypocreales						0	Tolypocladium paradoxum (JN943324)
A0582	Eukaryota	Fungi	Dikarya	Ascomycota	Sordariomycetes	Hypocreomycetidae	Hypocreales			Stachybotrys			0	Stachybotrys parvispora (AF081483)
A0583	Eukaryota	Fungi	Dikarya	Ascomycota	Sordariomycetes	Hypocreomycetidae	Hypocreales		Nectriaceae	Calonectria			0	Calonectria kyotensis (AF348243)
A0584	Eukaryota	Fungi	Dikarya	Ascomycota	Sordariomycetes	Hypocreomycetidae	Hypocreales		Nectriaceae	Calonectria			0	Calonectria ilicicola (JN828654)
A0585	Eukaryota	Fungi	Dikarya	Ascomycota	Sordariomycetes	Hypocreomycetidae	Hypocreales		Nectriaceae	Fusidium			0	Fusidium sp. INBio2924G (HM770988)
A0586	Eukaryota	Fungi	Dikarya	Ascomycota	Sordariomycetes	Hypocreomycetidae	Hypocreales		Nectriaceae	Fusidium	Fusidium griseum		0	Fusidium griseum (EF029217)
A0587	Eukaryota	Fungi	Dikarya	Ascomycota	Sordariomycetes	Hypocreomycetidae	Hypocreales		Nectriaceae	Gliocephalotrichum			0	Gliocephalotrichum cylindrosporum (DQ366706)
A0589	Eukaryota	Fungi	Dikarya	Ascomycota	Sordariomycetes	Hypocreomycetidae	Hypocreales		Nectriaceae				0	Nectria sp. KF-2011a (JF728242)
A0590	Eukaryota	Fungi	Dikarya	Ascomycota	Sordariomycetes	Hypocreomycetidae	Hypocreales		Nectriaceae				0	Calonectria kyotensis (AF348243)
A0591	Eukaryota	Fungi	Dikarya	Ascomycota	Sordariomycetes	Hypocreomycetidae	Hypocreales		Nectriaceae				0	Neonectria shennongjiana (FJ560440)
A0593	Eukaryota	Fungi	Dikarya	Ascomycota	Sordariomycetes	Hypocreomycetidae	Hypocreales		Nectriaceae				0	Thelonectria lucida (HM036601)
A0595	Eukaryota	Fungi	Dikarya	Ascomycota	Sordariomycetes	Hypocreomycetidae	Hypocreales		Nectriaceae				0	Nectria rubropeziza (HQ897797)
A0596	Eukaryota	Fungi	Dikarya	Ascomycota	Sordariomycetes	Hypocreomycetidae	Hypocreales		Nectriaceae	Pseudonectria			0	Volutella ciliata (GU586855)
A0597	Eukaryota	Fungi	Dikarya	Ascomycota	Dothideomycetes	Pleosporomycetidae	Hysteriales		Hysteriaceae				0	Rhytidhysteron rufulum (EU020063)
A0598	Eukaryota	Fungi	Dikarya	Ascomycota	Sordariomycetes	Sordariomycetidae	Magnaporthales		Magnaporthaceae	Mycoleptodiscus			0	Mycoleptodiscus terrestris (EU364807)
A0599	Eukaryota	Fungi	Dikarya	Ascomycota	Sordariomycetes	Sordariomycetidae	Magnaporthales		Magnaporthaceae	Mycoleptodiscus			0	Mycoleptodiscus terrestris (EU364807)
A0600	Eukaryota	Fungi	Dikarya	Ascomycota	Sordariomycetes	Sordariomycetidae	Magnaporthales		Magnaporthaceae	Mycoleptodiscus			0	Mycoleptodiscus terrestris (EU364807)
A0601	Eukaryota	Fungi	Dikarya	Ascomycota	Sordariomycetes	Sordariomycetidae	Magnaporthales						0	Corynespora cassiicola (JN541214)
A0604	Eukaryota	Fungi	Dikarya	Ascomycota	Leotiomycetes				Myxotrichaceae	Oidiodendron			0	Oidiodendron fuscum (AF062807)
A0605	Eukaryota	Fungi	Dikarya	Ascomycota	Dothideomycetes					Cenococcum			1	uncultured Cenococcum (DQ474342)
A0609	Eukaryota	Fungi	Dikarya	Ascomycota									0	Acrostalagmus luteoalbus (JN545827)
A0612	Eukaryota	Fungi	Dikarya	Ascomycota									0	Zopfiella marina (FJ175159)
A0613	Eukaryota	Fungi	Dikarya	Ascomycota									0	Magnaporthe grisea (AB274428)
A0614	Eukaryota	Fungi	Dikarya	Ascomycota									0	Catenulifera brevicollaris (AB190385)
A0616	Eukaryota	Fungi	Dikarya	Ascomycota									0	Leptodontidium elatius (AY781230)
A0617	Eukaryota	Fungi	Dikarya	Ascomycota									0	Catenulifera brevicollaris (AB190385)
A0619	Eukaryota	Fungi	Dikarya	Ascomycota									0	Xylogone sphaerospora (JN198528)
A0620	Eukaryota	Fungi	Dikarya	Ascomycota									0	Thyrostroma carpophilum (JN208891)
A0621	Eukaryota	Fungi	Dikarya	Ascomycota									0	Cadophora malorum (AB190402)
A0622	Eukaryota	Fungi	Dikarya	Ascomycota									0	Madurella fahalii (JN573178)
A0624	Eukaryota	Fungi	Dikarya	Ascomycota									0	Catenulifera brevicollaris (AB190385)
A0625	Eukaryota	Fungi	Dikarya	Ascomycota									0	Lachnum pygmaeum (AJ430219)
A0626	Eukaryota	Fungi	Dikarya	Ascomycota									0	Lauriomyces bellulus (FJ839623)
A0627	Eukaryota	Fungi	Dikarya	Ascomycota									0	Pseudogymnoascus destructans (GU944940)
A0628	Eukaryota	Fungi	Dikarya	Ascomycota									0	Macrophomina phaseolina (FJ395232)
A0629	Eukaryota	Fungi	Dikarya	Ascomycota									0	Diaporthe amygdali (GU133064)
A0630	Eukaryota	Fungi	Dikarya	Ascomycota									0	Leptodontidium elatius (AY781230)
A0631	Eukaryota	Fungi	Dikarya	Ascomycota									0	Melanconis stilbostoma (AB369466)
A0632	Eukaryota	Fungi	Dikarya	Ascomycota									0	Rhizopycnis vagum (JN859291)
A0635	Eukaryota	Fungi	Dikarya	Ascomycota									0	Aureobasidium pullulans (JF419645)
A0636	Eukaryota	Fungi	Dikarya	Ascomycota									0	Collophora paarla (GQ154582)
A0638	Eukaryota	Fungi	Dikarya	Ascomycota									0	Phomopsis sp. Vega087 (EU002920)
A0639	Eukaryota	Fungi	Dikarya	Ascomycota									0	Ochrolechia microstictoides (FR799241)
A0640	Eukaryota	Fungi	Dikarya	Ascomycota									0	Macrophomina phaseolina (FJ395232)
A0641	Eukaryota	Fungi	Dikarya	Ascomycota									0	Paecilomyces sp. ATT041 (HQ607812)
A0642	Eukaryota	Fungi	Dikarya	Ascomycota									0	Acrostalagmus sp. JZ-172 (HQ637290)
A0643	Eukaryota	Fungi	Dikarya	Ascomycota									0	Catenulifera brachyconia (GU727559)
A0645	Eukaryota	Fungi	Dikarya	Ascomycota									0	Pseudoplagiostoma eucalypti (AB630956)
A0647	Eukaryota	Fungi	Dikarya	Ascomycota									0	Cladosporium sp. EXP0486F (DQ914668)
A0648	Eukaryota	Fungi	Dikarya	Ascomycota									0	Pseudogymnoascus destructans (GU944940)
A0650	Eukaryota	Fungi	Dikarya	Ascomycota									0	Leptodontidium elatius (AY781230)
A0651	Eukaryota	Fungi	Dikarya	Ascomycota									0	Phomopsis sp. Vega087 (EU002920)
A0652	Eukaryota	Fungi	Dikarya	Ascomycota									0	Aureobasidium pullulans (JF419645)
A0654	Eukaryota	Fungi	Dikarya	Ascomycota									0	Aureobasidium pullulans (JF419645)
A0655	Eukaryota	Fungi	Dikarya	Ascomycota									0	Mycocentrospora cantuariensis (EU346862)
A0656	Eukaryota	Fungi	Dikarya	Ascomycota									0	Thyrostroma carpophilum (JN208891)
A0657	Eukaryota	Fungi	Dikarya	Ascomycota									0	Phialophora verrucosa (AB550779)
A0658	Eukaryota	Fungi	Dikarya	Ascomycota									0	Cordana pauciseptata (AF178563)
A0659	Eukaryota	Fungi	Dikarya	Ascomycota									0	Acrostalagmus sp. JZ-172 (HQ637290)
A0660	Eukaryota	Fungi	Dikarya	Ascomycota									0	Cordana pauciseptata (AF178563)
A0662	Eukaryota	Fungi	Dikarya	Ascomycota									0	Pseudocercospora chiangmaiensis (EU882130)
A0663	Eukaryota	Fungi	Dikarya	Ascomycota									0	Geopora sp. TAA 179778 (FM206464)
A0664	Eukaryota	Fungi	Dikarya	Ascomycota									0	Podospora inflatula (GQ922537)
A0666	Eukaryota	Fungi	Dikarya	Ascomycota									0	Aureobasidium pullulans (JF419645)
A0667	Eukaryota	Fungi	Dikarya	Ascomycota									0	Aureobasidium pullulans (JF419645)
A0668	Eukaryota	Fungi	Dikarya	Ascomycota									0	Chaetomella raphigera (AY487085)
A0670	Eukaryota	Fungi	Dikarya	Ascomycota									0	Neofabraea alba (HQ166293)
A0671	Eukaryota	Fungi	Dikarya	Ascomycota									0	Plenodomus tracheiphilus (AY531665)
A0672	Eukaryota	Fungi	Dikarya	Ascomycota									0	Cordana pauciseptata (AF178563)
A0674	Eukaryota	Fungi	Dikarya	Ascomycota									0	Chlamydotubeufia khunkornensis (JN865202)
A0675	Eukaryota	Fungi	Dikarya	Ascomycota									0	Aureobasidium pullulans (JF419645)
A0676	Eukaryota	Fungi	Dikarya	Ascomycota									0	Thamnolia vermicularis (EU714422)
A0677	Eukaryota	Fungi	Dikarya	Ascomycota									0	Preussia sp. JJP-2009a (FJ210518)
A0678	Eukaryota	Fungi	Dikarya	Ascomycota									0	Lachnum pygmaeum (AJ430219)
A0680	Eukaryota	Fungi	Dikarya	Ascomycota									0	Cryptovalsa ampelina (HQ692549)
A0681	Eukaryota	Fungi	Dikarya	Ascomycota									0	Ochrolechia microstictoides (FR799241)
A0682	Eukaryota	Fungi	Dikarya	Ascomycota									0	Greeneria uvicola (JN547713)
A0683	Eukaryota	Fungi	Dikarya	Ascomycota									0	Lachnum abnorme (AB267636)
A0684	Eukaryota	Fungi	Dikarya	Ascomycota									0	Cordana pauciseptata (AF178563)
A0686	Eukaryota	Fungi	Dikarya	Ascomycota									0	Stictis radiata (AY527308)
A0687	Eukaryota	Fungi	Dikarya	Ascomycota									0	Pseudogymnoascus destructans (GU944940)
A0688	Eukaryota	Fungi	Dikarya	Ascomycota									0	Lecythophora sp. F47 (GU067748)
A0689	Eukaryota	Fungi	Dikarya	Ascomycota									0	Macrophomina phaseolina (FJ395232)
A0690	Eukaryota	Fungi	Dikarya	Ascomycota									0	Phomopsis sp. FLS-2010 (HQ022898)
A0691	Eukaryota	Fungi	Dikarya	Ascomycota									0	Pseudogymnoascus destructans (GU944940)
A0693	Eukaryota	Fungi	Dikarya	Ascomycota									0	Scytalidium lignicola (GU934579)
A0694	Eukaryota	Fungi	Dikarya	Ascomycota									0	Greeneria uvicola (JN547713)
A0695	Eukaryota	Fungi	Dikarya	Ascomycota									0	Cordana pauciseptata (AF178563)
A0696	Eukaryota	Fungi	Dikarya	Ascomycota									0	Cadophora malorum (AB190402)
A0697	Eukaryota	Fungi	Dikarya	Ascomycota									0	Neofabraea alba (HQ166293)
A0698	Eukaryota	Fungi	Dikarya	Ascomycota									0	Catenulifera brachyconia (GU727559)
A0700	Eukaryota	Fungi	Dikarya	Ascomycota									0	Neofabraea alba (HQ166293)
A0701	Eukaryota	Fungi	Dikarya	Ascomycota									0	Zopfiella marina (FJ175159)
A0702	Eukaryota	Fungi	Dikarya	Ascomycota									0	Macrophomina phaseolina (FJ395232)
A0705	Eukaryota	Fungi	Dikarya	Ascomycota									0	Leptodontidium elatius (AY781230)
A0706	Eukaryota	Fungi	Dikarya	Ascomycota									0	Geopora sp. TAA 179778 (FM206464)
A0707	Eukaryota	Fungi	Dikarya	Ascomycota									0	Diaporthe caulivora (HM625762)
A0708	Eukaryota	Fungi	Dikarya	Ascomycota									0	Cordana pauciseptata (AF178563)
A0710	Eukaryota	Fungi	Dikarya	Ascomycota									0	Phomopsis sp. Vega087 (EU002920)
A0712	Eukaryota	Fungi	Dikarya	Ascomycota									0	Pezicula heterochroma (AF141167)
A0713	Eukaryota	Fungi	Dikarya	Ascomycota									0	Phialemonium sp. E6903b (HM992812)
A0714	Eukaryota	Fungi	Dikarya	Ascomycota									0	ectomycorrhizal isolate (cf. Rhizoscyphus ericae aggregate) (AJ430181)
A0715	Eukaryota	Fungi	Dikarya	Ascomycota									0	Calycellina punctata (U57494)
A0716	Eukaryota	Fungi	Dikarya	Ascomycota									0	Tainosphaeria crassiparies (AF466089)
A0717	Eukaryota	Fungi	Dikarya	Ascomycota									0	Rhinocladiella sp. 99002a (EU139140)
A0719	Eukaryota	Fungi	Dikarya	Ascomycota									0	Macrophomina phaseolina (FJ395232)
A0720	Eukaryota	Fungi	Dikarya	Ascomycota									0	Zopfiella marina (FJ175159)
A0722	Eukaryota	Fungi	Dikarya	Ascomycota									0	Cornuvesica falcata (AY372074 L05965)
A0724	Eukaryota	Fungi	Dikarya	Ascomycota									0	Rhinocladiella sp. 99002a (EU139140)
A0725	Eukaryota	Fungi	Dikarya	Ascomycota									0	Leptodontidium elatius (AY781230)
A0726	Eukaryota	Fungi	Dikarya	Ascomycota									0	Rosellinia necatrix (AB462493)
A0728	Eukaryota	Fungi	Dikarya	Ascomycota									0	Eutypa lata (DQ006944)
A0729	Eukaryota	Fungi	Dikarya	Ascomycota									0	Aureobasidium pullulans (JF419645)
A0731	Eukaryota	Fungi	Dikarya	Ascomycota									0	Diaporthe sclerotioides (AB201430)
A0732	Eukaryota	Fungi	Dikarya	Ascomycota									0	Phomopsis sp. FLS-2010 (HQ022898)
A0733	Eukaryota	Fungi	Dikarya	Ascomycota									0	Cordana pauciseptata (AF178563)
A0735	Eukaryota	Fungi	Dikarya	Ascomycota									0	Cordana pauciseptata (AF178563)
A0737	Eukaryota	Fungi	Dikarya	Ascomycota									0	Thyrostroma carpophilum (JN208891)
A0738	Eukaryota	Fungi	Dikarya	Ascomycota									0	Lachnum pygmaeum (AJ430219)
A0739	Eukaryota	Fungi	Dikarya	Ascomycota									0	Botryosphaeria dothidea (AY786322)
A0740	Eukaryota	Fungi	Dikarya	Ascomycota									0	Leptodontidium elatius (AY781230)
A0741	Eukaryota	Fungi	Dikarya	Ascomycota									0	Acrostalagmus annulatus (GU180632)
A0743	Eukaryota	Fungi	Dikarya	Ascomycota									0	Capronia sp. UBCTRA 1.01 (AF284127)
A0745	Eukaryota	Fungi	Dikarya	Ascomycota									0	Catenulifera brevicollaris (AB190385)
A0747	Eukaryota	Fungi	Dikarya	Ascomycota									0	Neofabraea alba (HQ166293)
A0748	Eukaryota	Fungi	Dikarya	Ascomycota									0	Neofabraea alba (HQ166293)
A0749	Eukaryota	Fungi	Dikarya	Ascomycota									0	Phomopsis sp. Vega087 (EU002920)
A0750	Eukaryota	Fungi	Dikarya	Ascomycota									0	Phialemonium sp. E6903b (HM992812)
A0752	Eukaryota	Fungi	Dikarya	Ascomycota									0	Acrostalagmus sp. JZ-172 (HQ637290)
A0754	Eukaryota	Fungi	Dikarya	Ascomycota									0	Pseudocercospora chiangmaiensis (EU882130)
A0755	Eukaryota	Fungi	Dikarya	Ascomycota									0	Thyrostroma carpophilum (JN208891)
A0756	Eukaryota	Fungi	Dikarya	Ascomycota									0	Thyrostroma carpophilum (JN208891)
A0758	Eukaryota	Fungi	Dikarya	Ascomycota									0	Acrostalagmus luteoalbus (JN545827)
A0759	Eukaryota	Fungi	Dikarya	Ascomycota									0	Aureobasidium pullulans (JF419645)
A0760	Eukaryota	Fungi	Dikarya	Ascomycota									0	Thamnolia vermicularis (EU714422)
A0762	Eukaryota	Fungi	Dikarya	Ascomycota									0	Aureobasidium pullulans (JF419645)
A0763	Eukaryota	Fungi	Dikarya	Ascomycota									0	Thamnolia vermicularis (EU714422)
A0765	Eukaryota	Fungi	Dikarya	Ascomycota									0	Neofabraea alba (HQ166293)
A0766	Eukaryota	Fungi	Dikarya	Ascomycota									0	Macrophomina phaseolina (FJ395232)
A0768	Eukaryota	Fungi	Dikarya	Ascomycota									0	Hyphodiscus hymeniophilus (AB546951)
A0769	Eukaryota	Fungi	Dikarya	Ascomycota									0	Geopora sp. TAA 179778 (FM206464)
A0771	Eukaryota	Fungi	Dikarya	Ascomycota									0	Catenulifera brachyconia (GU727559)
A0772	Eukaryota	Fungi	Dikarya	Ascomycota									0	Chalara microspora (FR667226)
A0774	Eukaryota	Fungi	Dikarya	Ascomycota									0	Chlamydotubeufia khunkornensis (JN865202)
A0775	Eukaryota	Fungi	Dikarya	Ascomycota									0	Nephroma venosum (HQ455108)
A0777	Eukaryota	Fungi	Dikarya	Ascomycota									0	Leptodontidium elatius (AY781230)
A0778	Eukaryota	Fungi	Dikarya	Ascomycota									0	Cylindrosympodium lauri (EU035414)
A0779	Eukaryota	Fungi	Dikarya	Ascomycota									0	Paecilomyces sp. ATT041 (HQ607812)
A0780	Eukaryota	Fungi	Dikarya	Ascomycota									0	Arthrobotrys vermicola (GU178821)
A0781	Eukaryota	Fungi	Dikarya	Ascomycota									0	Aureobasidium pullulans (JF419645)
A0782	Eukaryota	Fungi	Dikarya	Ascomycota									0	Thyrostroma carpophilum (JN208891)
A0785	Eukaryota	Fungi	Dikarya	Ascomycota									0	Acidomyces acidothermus (AB537898)
A0786	Eukaryota	Fungi	Dikarya	Ascomycota									0	Parateratosphaeria bellula (EU707859)
A0787	Eukaryota	Fungi	Dikarya	Ascomycota									0	Leptodontidium elatius (AY781230)
A0789	Eukaryota	Fungi	Dikarya	Ascomycota									0	Phomopsis sp. Vega087 (EU002920)
A0791	Eukaryota	Fungi	Dikarya	Ascomycota									0	Phialemonium sp. E6903b (HM992812)
A0792	Eukaryota	Fungi	Dikarya	Ascomycota									0	Lunulospora curvula (GQ411322)
A0794	Eukaryota	Fungi	Dikarya	Ascomycota									0	Xylaria sp. TP041004 (AB524022)
A0795	Eukaryota	Fungi	Dikarya	Ascomycota									0	Phialocephala turiciensis (AY347387)
A0796	Eukaryota	Fungi	Dikarya	Ascomycota									0	Phialemonium dimorphosporum (FJ441614)
A0798	Eukaryota	Fungi	Dikarya	Ascomycota									0	Botryosphaeria dothidea (AY786322)
A0800	Eukaryota	Fungi	Dikarya	Ascomycota									0	Pseudogymnoascus destructans (GU944940)
A0801	Eukaryota	Fungi	Dikarya	Ascomycota									0	Macrophomina phaseolina (FJ395232)
A0802	Eukaryota	Fungi	Dikarya	Ascomycota									0	Phomopsis liquidambaris (HQ285146)
A0803	Eukaryota	Fungi	Dikarya	Ascomycota									0	Neofusicoccum eucalypticola (AY615140)
A0804	Eukaryota	Fungi	Dikarya	Ascomycota									0	Cordana pauciseptata (AF178563)
A0805	Eukaryota	Fungi	Dikarya	Ascomycota									0	Oidiodendron fuscum (AF062807)
A0806	Eukaryota	Fungi	Dikarya	Ascomycota									0	Cryptosphaeria sp. ATCC MYA-4416 (FJ172280)
A0808	Eukaryota	Fungi	Dikarya	Ascomycota									0	Neofusicoccum eucalypticola (AY615140)
A0809	Eukaryota	Fungi	Dikarya	Ascomycota									0	Colletotrichum gloeosporioides (JF796308)
A0810	Eukaryota	Fungi	Dikarya	Ascomycota									0	Usnea lambii (EF492190)
A0811	Eukaryota	Fungi	Dikarya	Ascomycota									0	Pseudogymnoascus destructans (GU944940)
A0812	Eukaryota	Fungi	Dikarya	Ascomycota									0	Pleopsidium chlorophanum (DQ525499)
A0813	Eukaryota	Fungi	Dikarya	Ascomycota									0	Cladosporium sp. EXP0486F (DQ914668)
A0814	Eukaryota	Fungi	Dikarya	Ascomycota									0	Liberomyces saliciphilus (FR715519 HQ232965)
A0815	Eukaryota	Fungi	Dikarya	Ascomycota									0	Lachnum pygmaeum (AJ430219)
A0816	Eukaryota	Fungi	Dikarya	Ascomycota									0	Madurella fahalii (JN573178)
A0817	Eukaryota	Fungi	Dikarya	Ascomycota									0	Cordana pauciseptata (AF178563)
A0818	Eukaryota	Fungi	Dikarya	Ascomycota									0	Phomopsis sp. Vega087 (EU002920)
A0819	Eukaryota	Fungi	Dikarya	Ascomycota									0	Neofabraea alba (HQ166293)
A0820	Eukaryota	Fungi	Dikarya	Ascomycota									0	Oidiodendron fuscum (AF062807)
A0821	Eukaryota	Fungi	Dikarya	Ascomycota									0	Cordana pauciseptata (AF178563)
A0822	Eukaryota	Fungi	Dikarya	Ascomycota									0	Phialophora verrucosa (U31846)
A0823	Eukaryota	Fungi	Dikarya	Ascomycota									0	Catenulifera brachyconia (GU727559)
A0824	Eukaryota	Fungi	Dikarya	Ascomycota									0	Pseudogymnoascus pannorum (FR799445)
A0825	Eukaryota	Fungi	Dikarya	Ascomycota									0	Lachnum pygmaeum (AJ430219)
A0826	Eukaryota	Fungi	Dikarya	Ascomycota									0	Geopora sp. TAA 179778 (FM206464)
A0827	Eukaryota	Fungi	Dikarya	Ascomycota									0	Cordana pauciseptata (AF178563)
A0828	Eukaryota	Fungi	Dikarya	Ascomycota									0	Catenulifera brevicollaris (AB190385)
A0829	Eukaryota	Fungi	Dikarya	Ascomycota									0	Neofabraea alba (HQ166293)
A0831	Eukaryota	Fungi	Dikarya	Ascomycota									0	Phomopsis sp. FLS-2010 (HQ022898)
A0832	Eukaryota	Fungi	Dikarya	Ascomycota									0	Lachnum pygmaeum (AJ430219)
A0833	Eukaryota	Fungi	Dikarya	Ascomycota									0	Pezicula heterochroma (AF141167)
A0834	Eukaryota	Fungi	Dikarya	Ascomycota									0	Pseudogymnoascus destructans (GU944940)
A0836	Eukaryota	Fungi	Dikarya	Ascomycota									0	Leptodontidium sp. aurim643 (DQ069033)
A0838	Eukaryota	Fungi	Dikarya	Ascomycota									0	Diaporthe eres (EU805539)
A0839	Eukaryota	Fungi	Dikarya	Ascomycota									0	Podospora didyma (AY999127)
A0840	Eukaryota	Fungi	Dikarya	Ascomycota									0	Parmelina quercina (HM017023)
A0841	Eukaryota	Fungi	Dikarya	Ascomycota									0	Neofabraea alba (HQ166293)
A0842	Eukaryota	Fungi	Dikarya	Ascomycota									0	Pezicula heterochroma (AF141167)
A0843	Eukaryota	Fungi	Dikarya	Ascomycota									0	Chaetomium sp. TBG2-10 (JQ082500)
A0844	Eukaryota	Fungi	Dikarya	Ascomycota									0	Helminthosporium solani (AF073907)
A0845	Eukaryota	Fungi	Dikarya	Ascomycota									0	Diaporthe amygdali (GU133064)
A0847	Eukaryota	Fungi	Dikarya	Ascomycota									0	Acrostalagmus sp. JZ-172 (HQ637290)
A0848	Eukaryota	Fungi	Dikarya	Ascomycota									0	Ochrolechia microstictoides (FR799241)
A0849	Eukaryota	Fungi	Dikarya	Ascomycota									0	Acrostalagmus luteoalbus (JN545827)
A0850	Eukaryota	Fungi	Dikarya	Ascomycota									0	Phialocephala turiciensis (AY347387)
A0851	Eukaryota	Fungi	Dikarya	Ascomycota									0	Acrostalagmus luteoalbus (JN545827)
A0852	Eukaryota	Fungi	Dikarya	Ascomycota									0	Dactylella tenuifusaria (DQ494371)
A0853	Eukaryota	Fungi	Dikarya	Ascomycota									0	Phomopsis sp. Vega087 (EU002920)
A0855	Eukaryota	Fungi	Dikarya	Ascomycota									0	Aureobasidium pullulans (JF419645)
A0856	Eukaryota	Fungi	Dikarya	Ascomycota									0	Helminthosporium solani (AF073907)
A0857	Eukaryota	Fungi	Dikarya	Ascomycota									0	Dictyochaeta simplex (EF029233)
A0858	Eukaryota	Fungi	Dikarya	Ascomycota									0	Phialophora verrucosa (U31846)
A0860	Eukaryota	Fungi	Dikarya	Ascomycota									0	Leptodontidium elatius (AY781230)
A0861	Eukaryota	Fungi	Dikarya	Ascomycota									0	Pezicula heterochroma (AF141167)
A0862	Eukaryota	Fungi	Dikarya	Ascomycota									0	Leptodontidium elatius (FJ903294)
A0863	Eukaryota	Fungi	Dikarya	Ascomycota									0	Aureobasidium pullulans (JF419645)
A0864	Eukaryota	Fungi	Dikarya	Ascomycota									0	Scytalidium lignicola (GU934579)
A0865	Eukaryota	Fungi	Dikarya	Ascomycota									0	Cladophialophora sp. 99002b (EU139132)
A0866	Eukaryota	Fungi	Dikarya	Ascomycota									0	Cordana pauciseptata (AF178563)
A0867	Eukaryota	Fungi	Dikarya	Ascomycota									0	Pseudogymnoascus destructans (GU944940)
A0868	Eukaryota	Fungi	Dikarya	Ascomycota									0	Zopfiella marina (FJ175159)
A0869	Eukaryota	Fungi	Dikarya	Ascomycota									0	Lachnum pygmaeum (AJ430219)
A0870	Eukaryota	Fungi	Dikarya	Ascomycota									0	Pseudocercospora chiangmaiensis (EU882130)
A0871	Eukaryota	Fungi	Dikarya	Ascomycota									0	Liberomyces saliciphilus (FR715519 HQ232965)
A0872	Eukaryota	Fungi	Dikarya	Ascomycota									0	Phialemonium sp. E6903b (HM992812)
A0873	Eukaryota	Fungi	Dikarya	Ascomycota									0	Aureobasidium pullulans (JF419645)
A0874	Eukaryota	Fungi	Dikarya	Ascomycota									0	Cladophialophora bantiana (GQ258793)
A0875	Eukaryota	Fungi	Dikarya	Ascomycota									0	Togninia minima (AY179952)
A0876	Eukaryota	Fungi	Dikarya	Ascomycota									0	Lachnum pygmaeum (AJ430219)
A0877	Eukaryota	Fungi	Dikarya	Ascomycota									0	Chaetomium crispatum (HM365267)
A0878	Eukaryota	Fungi	Dikarya	Ascomycota									0	Chalara microspora (FR667226)
A0879	Eukaryota	Fungi	Dikarya	Ascomycota									0	Leptodontidium elatius (AY781230)
A0880	Eukaryota	Fungi	Dikarya	Ascomycota									0	Paecilomyces sp. ATT041 (HQ607812)
A0881	Eukaryota	Fungi	Dikarya	Ascomycota									0	Staphylotrichum coccosporum (AB625585)
A0882	Eukaryota	Fungi	Dikarya	Ascomycota									0	Leptodontidium elatius (AY781230)
A0883	Eukaryota	Fungi	Dikarya	Ascomycota									0	Geopora cervina (FM206416)
A0884	Eukaryota	Fungi	Dikarya	Ascomycota									0	Madurella fahalii (JN573178)
A0886	Eukaryota	Fungi	Dikarya	Ascomycota									0	Scytalidium lignicola (GU934579)
A0887	Eukaryota	Fungi	Dikarya	Ascomycota									0	Phialemoniopsis curvata (AY818324)
A0888	Eukaryota	Fungi	Dikarya	Ascomycota									0	Idriella sp. EXP0505F (DQ914680)
A0889	Eukaryota	Fungi	Dikarya	Ascomycota									0	Diaporthe caulivora (HM625762)
A0890	Eukaryota	Fungi	Dikarya	Ascomycota									0	Catenulifera brachyconia (GU727559)
A0891	Eukaryota	Fungi	Dikarya	Ascomycota									0	Catenulifera brevicollaris (AB190385)
A0892	Eukaryota	Fungi	Dikarya	Ascomycota									0	Scytalidium lignicola (GU934579)
A0893	Eukaryota	Fungi	Dikarya	Ascomycota									0	Exophiala oligosperma (DQ836797)
A0894	Eukaryota	Fungi	Dikarya	Ascomycota									0	Pseudogymnoascus destructans (GU944940)
A0896	Eukaryota	Fungi	Dikarya	Ascomycota									0	Bisporella citrina (AF335454)
A0897	Eukaryota	Fungi	Dikarya	Ascomycota									0	Sclerotinia homoeocarpa (HQ449696)
A0900	Eukaryota	Fungi	Dikarya	Ascomycota									0	Diaporthe sclerotioides (AB201430)
A0901	Eukaryota	Fungi	Dikarya	Ascomycota									0	Oidiodendron fuscum (AF062807)
A0904	Eukaryota	Fungi	Dikarya	Ascomycota									0	Stenocarpella maydis (GQ167217)
A0905	Eukaryota	Fungi	Dikarya	Ascomycota									0	Pezicula ocellata (AF141199)
A0906	Eukaryota	Fungi	Dikarya	Ascomycota									0	Cercospora zeina (DQ185081)
A0908	Eukaryota	Fungi	Dikarya	Ascomycota									0	Leptodontidium elatius (AY781230)
A0910	Eukaryota	Fungi	Dikarya	Ascomycota									0	Acrostalagmus sp. r145 (HQ649867)
A0912	Eukaryota	Fungi	Dikarya	Ascomycota									0	Cordana pauciseptata (AF178563)
A0914	Eukaryota	Fungi	Dikarya	Ascomycota									0	Cladosporium sp. EXP0486F (DQ914668)
A0915	Eukaryota	Fungi	Dikarya	Ascomycota									0	Pseudofusicoccum stromaticum (JN159671)
A0916	Eukaryota	Fungi	Dikarya	Ascomycota									0	Venturia nashicola (EU035465)
A0917	Eukaryota	Fungi	Dikarya	Ascomycota									0	Fusicladium eriobotryae (EU282474)
A0919	Eukaryota	Fungi	Dikarya	Ascomycota									0	Catenulifera brevicollaris (AB190385)
A0921	Eukaryota	Fungi	Dikarya	Ascomycota									0	Zopfiella marina (FJ175159)
A0922	Eukaryota	Fungi	Dikarya	Ascomycota									0	Nectria pseudotrichia (HM534899)
A0923	Eukaryota	Fungi	Dikarya	Ascomycota									0	Macrophomina phaseolina (FJ395232)
A0924	Eukaryota	Fungi	Dikarya	Ascomycota									0	Phomopsis sp. Vega087 (EU002920)
A0925	Eukaryota	Fungi	Dikarya	Ascomycota									0	Cordana pauciseptata (AF178563)
A0926	Eukaryota	Fungi	Dikarya	Ascomycota									0	Pezicula heterochroma (AF141167)
A0927	Eukaryota	Fungi	Dikarya	Ascomycota									0	Cordana pauciseptata (AF178563)
A0929	Eukaryota	Fungi	Dikarya	Ascomycota									0	Chlamydotubeufia khunkornensis (JN865202)
A0930	Eukaryota	Fungi	Dikarya	Ascomycota									0	Chaetomium crispatum (HM365267)
A0931	Eukaryota	Fungi	Dikarya	Ascomycota									0	Neofabraea alba (HQ166293)
A0932	Eukaryota	Fungi	Dikarya	Ascomycota									0	Macrophomina phaseolina (FJ395232)
A0933	Eukaryota	Fungi	Dikarya	Ascomycota									0	Lachnum pygmaeum (AJ430219)
A0935	Eukaryota	Fungi	Dikarya	Ascomycota									0	Cordana pauciseptata (AF178563)
A0936	Eukaryota	Fungi	Dikarya	Ascomycota									0	Cordana pauciseptata (AF178563)
A0938	Eukaryota	Fungi	Dikarya	Ascomycota									0	Cercospora zeina (DQ185081)
A0939	Eukaryota	Fungi	Dikarya	Ascomycota									0	Leptodontidium elatius (AY781230)
A0940	Eukaryota	Fungi	Dikarya	Ascomycota									0	Cornuvesica falcata (AY372074 L05965)
A0941	Eukaryota	Fungi	Dikarya	Ascomycota									0	Geopora sp. TAA 179778 (FM206464)
A0942	Eukaryota	Fungi	Dikarya	Ascomycota									0	Chalara microspora (FR667228)
A0943	Eukaryota	Fungi	Dikarya	Ascomycota									0	Phialemonium sp. E6903b (HM992812)
A0944	Eukaryota	Fungi	Dikarya	Ascomycota									0	Acremonium sp. EXP0456F (DQ914675)
A0945	Eukaryota	Fungi	Dikarya	Ascomycota									0	Macrophomina phaseolina (FJ395232)
A0946	Eukaryota	Fungi	Dikarya	Ascomycota									0	Venturia nashicola (EU035465)
A0947	Eukaryota	Fungi	Dikarya	Ascomycota									0	Catenulifera brevicollaris (AB190385)
A0949	Eukaryota	Fungi	Dikarya	Ascomycota									0	Dactylaria sp. P7 (AY265338)
A0951	Eukaryota	Fungi	Dikarya	Ascomycota									0	Dactylaria ampulliformis (AY265336)
A0952	Eukaryota	Fungi	Dikarya	Ascomycota									0	Leptosphaerulina chartarum (HQ248190)
A0953	Eukaryota	Fungi	Dikarya	Ascomycota									0	Chlamydotubeufia khunkornensis (JN865202)
A0954	Eukaryota	Fungi	Dikarya	Ascomycota									0	Leptodontidium elatius (AY781230)
A0955	Eukaryota	Fungi	Dikarya	Ascomycota									0	Diaporthe amygdali (GU133064)
A0956	Eukaryota	Fungi	Dikarya	Ascomycota									0	Aureobasidium pullulans (JF419645)
A0957	Eukaryota	Fungi	Dikarya	Ascomycota									0	Pseudocercospora chiangmaiensis (EU882130)
A0958	Eukaryota	Fungi	Dikarya	Ascomycota									0	Cordana pauciseptata (AF178563)
A0960	Eukaryota	Fungi	Dikarya	Ascomycota									0	Phialemonium dimorphosporum (FJ441614)
A0962	Eukaryota	Fungi	Dikarya	Ascomycota									0	Cordana pauciseptata (AF178563)
A0963	Eukaryota	Fungi	Dikarya	Ascomycota									0	Dactylaria ampulliformis (AY265336)
A0964	Eukaryota	Fungi	Dikarya	Ascomycota									0	Nectria sp. ToB.19(30) (FJ824627)
A0965	Eukaryota	Fungi	Dikarya	Ascomycota									0	Dactylaria ampulliformis (AY265336)
A0966	Eukaryota	Fungi	Dikarya	Ascomycota									0	Geopora sp. TAA 179778 (FM206464)
A0967	Eukaryota	Fungi	Dikarya	Ascomycota									0	Phialophora verrucosa (AB550779)
A0968	Eukaryota	Fungi	Dikarya	Ascomycota									0	Phomopsis sp. FLS-2010 (HQ022898)
A0970	Eukaryota	Fungi	Dikarya	Ascomycota									0	Lachnum pygmaeum (AJ430219)
A0972	Eukaryota	Fungi	Dikarya	Ascomycota									0	Thozetella havanensis (EF029184)
A0974	Eukaryota	Fungi	Dikarya	Ascomycota									0	Paecilomyces sp. ATT041 (HQ607812)
A0975	Eukaryota	Fungi	Dikarya	Ascomycota									0	Phialophora verrucosa (U31846)
A0976	Eukaryota	Fungi	Dikarya	Ascomycota									0	Thelidium umbilicatum (EU559737)
A0977	Eukaryota	Fungi	Dikarya	Ascomycota									0	Talaromyces marneffei (FJ009559)
A0978	Eukaryota	Fungi	Dikarya	Ascomycota									0	Chlamydotubeufia khunkornensis (JN865202)
A0980	Eukaryota	Fungi	Dikarya	Ascomycota									0	Rhinocladiella sp. YH-2009a (FJ948175)
A0982	Eukaryota	Fungi	Dikarya	Ascomycota									0	Xylaria cf. heliscus 88113010 (HAST) (GU324742)
A0984	Eukaryota	Fungi	Dikarya	Ascomycota									0	Chaetomium crispatum (HM365267)
A0985	Eukaryota	Fungi	Dikarya	Ascomycota									0	Lophodermium piceae (AY775719)
A0986	Eukaryota	Fungi	Dikarya	Ascomycota									0	Leptogium quercicola (DQ466035)
A0987	Eukaryota	Fungi	Dikarya	Ascomycota									0	Catenulifera brevicollaris (AB190385)
A0988	Eukaryota	Fungi	Dikarya	Ascomycota									0	Geopora sp. TAA 179778 (FM206464)
A0989	Eukaryota	Fungi	Dikarya	Ascomycota									0	Aureobasidium pullulans (JF419645)
A0990	Eukaryota	Fungi	Dikarya	Ascomycota									0	Pseudogymnoascus destructans (GU944940)
A0991	Eukaryota	Fungi	Dikarya	Ascomycota									0	Polycauliona candelaria (AM408418)
A0993	Eukaryota	Fungi	Dikarya	Ascomycota									0	Phomopsis sp. FLS-2010 (HQ022898)
A0994	Eukaryota	Fungi	Dikarya	Ascomycota									0	Phialemonium dimorphosporum (FJ441614)
A0995	Eukaryota	Fungi	Dikarya	Ascomycota									0	Phomopsis sp. Vega087 (EU002920)
A0996	Eukaryota	Fungi	Dikarya	Ascomycota									0	Leptodontidium elatius (AY781230)
A0997	Eukaryota	Fungi	Dikarya	Ascomycota									0	Cordana pauciseptata (AF178563)
A1001	Eukaryota	Fungi	Dikarya	Ascomycota									0	Rhizopycnis vagum (JN859291)
A1002	Eukaryota	Fungi	Dikarya	Ascomycota									0	Geopora sp. TAA 179778 (FM206464)
A1003	Eukaryota	Fungi	Dikarya	Ascomycota									0	Phomopsis sp. Vega087 (EU002920)
A1005	Eukaryota	Fungi	Dikarya	Ascomycota									0	Zopfiella marina (FJ175159)
A1007	Eukaryota	Fungi	Dikarya	Ascomycota									0	Macrophomina phaseolina (FJ395232)
A1009	Eukaryota	Fungi	Dikarya	Ascomycota									0	Phialemonium sp. E6903b (HM992812)
A1010	Eukaryota	Fungi	Dikarya	Ascomycota									0	Phomopsis sp. LA166b (HQ022505)
A1012	Eukaryota	Fungi	Dikarya	Ascomycota									0	Leptodontidium elatius (AY781230)
A1014	Eukaryota	Fungi	Dikarya	Ascomycota									0	Aureobasidium pullulans (JF419645)
A1015	Eukaryota	Fungi	Dikarya	Ascomycota									0	Diaporthe caulivora (HM625762)
A1016	Eukaryota	Fungi	Dikarya	Ascomycota									0	Phialophora verrucosa (AB550779)
A1018	Eukaryota	Fungi	Dikarya	Ascomycota									0	Diaporthe caulivora (HM625762)
A1019	Eukaryota	Fungi	Dikarya	Ascomycota									0	Cordana pauciseptata (AF178563)
A1020	Eukaryota	Fungi	Dikarya	Ascomycota									0	Cordana pauciseptata (AF178563)
A1021	Eukaryota	Fungi	Dikarya	Ascomycota									0	Ciboria batschiana (AY445654)
A1022	Eukaryota	Fungi	Dikarya	Ascomycota									0	Aureobasidium pullulans (JF419645)
A1023	Eukaryota	Fungi	Dikarya	Ascomycota									0	Lauriomyces bellulus (FJ839623)
A1024	Eukaryota	Fungi	Dikarya	Ascomycota									0	Dokmaia sp. E8028b (HQ008923)
A1025	Eukaryota	Fungi	Dikarya	Ascomycota									0	Cordana pauciseptata (AF178563)
A1026	Eukaryota	Fungi	Dikarya	Ascomycota									0	Neofusicoccum eucalypticola (AY615140)
A1027	Eukaryota	Fungi	Dikarya	Ascomycota									0	Paecilomyces sp. ATT041 (HQ607812)
A1028	Eukaryota	Fungi	Dikarya	Ascomycota									0	Umbilicaria calvescens (HM161486)
A1030	Eukaryota	Fungi	Dikarya	Ascomycota									0	Acrostalagmus luteoalbus (JN545827)
A1031	Eukaryota	Fungi	Dikarya	Ascomycota									0	Cordana ellipsoidea (EF029210)
A1032	Eukaryota	Fungi	Dikarya	Ascomycota									0	Acrostalagmus luteoalbus (JN545827)
A1033	Eukaryota	Fungi	Dikarya	Ascomycota									0	Pseudogymnoascus pannorum (FR799445)
A1035	Eukaryota	Fungi	Dikarya	Ascomycota									0	Macrophomina phaseolina (FJ395232)
A1036	Eukaryota	Fungi	Dikarya	Ascomycota									0	Chalara microspora (FR667226)
A1037	Eukaryota	Fungi	Dikarya	Ascomycota									0	Catenulifera brevicollaris (AB190385)
A1038	Eukaryota	Fungi	Dikarya	Ascomycota									0	Zopfiella marina (FJ175159)
A1039	Eukaryota	Fungi	Dikarya	Ascomycota									0	Macrophomina phaseolina (FJ395232)
A1040	Eukaryota	Fungi	Dikarya	Ascomycota									0	Mycoleptodiscus sp. NE_4 (FJ478407)
A1041	Eukaryota	Fungi	Dikarya	Ascomycota									0	Catenulifera brachyconia (GU727559)
A1042	Eukaryota	Fungi	Dikarya	Ascomycota									0	Thyrostroma carpophilum (JN208891)
A1043	Eukaryota	Fungi	Dikarya	Ascomycota									0	Lophodermium piceae (AY775719)
A1044	Eukaryota	Fungi	Dikarya	Ascomycota									0	Eutypa lata (DQ006944)
A1045	Eukaryota	Fungi	Dikarya	Ascomycota									0	Acrostalagmus luteoalbus (JN545827)
A1046	Eukaryota	Fungi	Dikarya	Ascomycota									0	Catenulifera brevicollaris (AB190385)
A1047	Eukaryota	Fungi	Dikarya	Ascomycota									0	Neofabraea alba (HQ166293)
A1049	Eukaryota	Fungi	Dikarya	Ascomycota									0	Madurella fahalii (JN573178)
A1050	Eukaryota	Fungi	Dikarya	Ascomycota									0	Pseudocercospora chiangmaiensis (EU882130)
A1051	Eukaryota	Fungi	Dikarya	Ascomycota									0	Zopfiella marina (FJ175159)
A1052	Eukaryota	Fungi	Dikarya	Ascomycota									0	Pezicula heterochroma (AF141167)
A1053	Eukaryota	Fungi	Dikarya	Ascomycota									0	Zopfiella marina (FJ175159)
A1054	Eukaryota	Fungi	Dikarya	Ascomycota									0	Chlamydotubeufia khunkornensis (JN865202)
A1055	Eukaryota	Fungi	Dikarya	Ascomycota									0	Lecythophora sp. F47 (GU067748)
A1056	Eukaryota	Fungi	Dikarya	Ascomycota									0	Blastenia ammiospila (EF643515)
A1057	Eukaryota	Fungi	Dikarya	Ascomycota									0	Pseudofusicoccum stromaticum (JN159671)
A1058	Eukaryota	Fungi	Dikarya	Ascomycota									0	Catenulifera brachyconia (GU727559)
A1059	Eukaryota	Fungi	Dikarya	Ascomycota									0	Geopora sp. TAA 179778 (FM206464)
A1060	Eukaryota	Fungi	Dikarya	Ascomycota									0	Botryosphaeria dothidea (AY786322)
A1062	Eukaryota	Fungi	Dikarya	Ascomycota									0	Leptodontidium elatius (AY781230)
A1063	Eukaryota	Fungi	Dikarya	Ascomycota									0	Leohumicola levissima (EU678389)
A1064	Eukaryota	Fungi	Dikarya	Ascomycota									0	Pseudogymnoascus destructans (GU944940)
A1065	Eukaryota	Fungi	Dikarya	Ascomycota									0	Chalara microspora (FR667228)
A1067	Eukaryota	Fungi	Dikarya	Ascomycota									0	Pseudocercospora chiangmaiensis (EU882130)
A1068	Eukaryota	Fungi	Dikarya	Ascomycota									0	Aureobasidium pullulans (JF419645)
A1069	Eukaryota	Fungi	Dikarya	Ascomycota									0	Phialemonium sp. E6903b (HM992812)
A1070	Eukaryota	Fungi	Dikarya	Ascomycota									0	Catenulifera brachyconia (GU727559)
A1071	Eukaryota	Fungi	Dikarya	Ascomycota									0	Aureobasidium pullulans (JF419645)
A1072	Eukaryota	Fungi	Dikarya	Ascomycota									0	Dactylaria ampulliformis (AY265336)
A1073	Eukaryota	Fungi	Dikarya	Ascomycota									0	Paecilomyces sp. ATT041 (HQ607812)
A1075	Eukaryota	Fungi	Dikarya	Ascomycota									0	Phialophora verrucosa (AB550779)
A1076	Eukaryota	Fungi	Dikarya	Ascomycota									0	Macrophomina phaseolina (FJ395232)
A1077	Eukaryota	Fungi	Dikarya	Ascomycota									0	Neofabraea alba (HQ166293)
A1078	Eukaryota	Fungi	Dikarya	Ascomycota									0	Phialemonium dimorphosporum (FJ441614)
A1079	Eukaryota	Fungi	Dikarya	Ascomycota									0	Acrostalagmus sp. JZ-172 (HQ637290)
A1080	Eukaryota	Fungi	Dikarya	Ascomycota									0	Fusarium avenaceum (FJ602999)
A1081	Eukaryota	Fungi	Dikarya	Ascomycota									0	Acrostalagmus luteoalbus (JN545827)
A1082	Eukaryota	Fungi	Dikarya	Ascomycota									0	Diatrypella sp. HVFR04 (FJ800508)
A1083	Eukaryota	Fungi	Dikarya	Ascomycota									0	Rhinocladiella sp. 99002a (EU139140)
A1084	Eukaryota	Fungi	Dikarya	Ascomycota									0	Cordana pauciseptata (AF178563)
A1085	Eukaryota	Fungi	Dikarya	Ascomycota									0	Neofabraea alba (HQ166293)
A1086	Eukaryota	Fungi	Dikarya	Ascomycota									0	Aureobasidium pullulans (JF419645)
A1087	Eukaryota	Fungi	Dikarya	Ascomycota									0	Acrostalagmus luteoalbus (JN545827)
A1088	Eukaryota	Fungi	Dikarya	Ascomycota									0	Catenulifera brachyconia (GU727559)
A1089	Eukaryota	Fungi	Dikarya	Ascomycota									0	Macrophomina phaseolina (FJ395232)
A1091	Eukaryota	Fungi	Dikarya	Ascomycota									0	Pseudogymnoascus destructans (GU944940)
A1092	Eukaryota	Fungi	Dikarya	Ascomycota									0	Cryptosporiopsis radicicola (EF413597)
A1093	Eukaryota	Fungi	Dikarya	Ascomycota									0	Leptodontidium elatius (AY781230)
A1094	Eukaryota	Fungi	Dikarya	Ascomycota									0	Hyphodiscus hymeniophilus (DQ227263)
A1095	Eukaryota	Fungi	Dikarya	Ascomycota									0	Macrophomina phaseolina (FJ395232)
A1097	Eukaryota	Fungi	Dikarya	Ascomycota									0	Ciboria batschiana (AY445654)
A1098	Eukaryota	Fungi	Dikarya	Ascomycota									0	Paecilomyces sp. ATT041 (HQ607812)
A1100	Eukaryota	Fungi	Dikarya	Ascomycota									0	Ciboria batschiana (AY445654)
A1101	Eukaryota	Fungi	Dikarya	Ascomycota									0	Neofabraea alba (HQ166293)
A1102	Eukaryota	Fungi	Dikarya	Ascomycota									0	Aureobasidium pullulans (JF419645)
A1103	Eukaryota	Fungi	Dikarya	Ascomycota									0	Leptodontidium elatius (AY781230)
A1104	Eukaryota	Fungi	Dikarya	Ascomycota									0	Leptodontidium elatius (AY781230)
A1105	Eukaryota	Fungi	Dikarya	Ascomycota									0	Pezicula heterochroma (AF141167)
A1106	Eukaryota	Fungi	Dikarya	Ascomycota									0	Aureobasidium pullulans (JF419645)
A1107	Eukaryota	Fungi	Dikarya	Ascomycota									0	Pseudogymnoascus destructans (GU944940)
A1108	Eukaryota	Fungi	Dikarya	Ascomycota									0	Fonsecaea pedrosoi (AB117977)
A1109	Eukaryota	Fungi	Dikarya	Ascomycota									0	Dactylaria triticicola (AJ748691)
A1110	Eukaryota	Fungi	Dikarya	Ascomycota									0	Diaporthe sclerotioides (AB201430)
A1111	Eukaryota	Fungi	Dikarya	Ascomycota									0	Aureobasidium pullulans (JF419645)
A1113	Eukaryota	Fungi	Dikarya	Ascomycota									0	Aureobasidium pullulans (JF419645)
A1114	Eukaryota	Fungi	Dikarya	Ascomycota									0	Chaetomium sp. TBG2-10 (JQ082500)
A1115	Eukaryota	Fungi	Dikarya	Ascomycota									0	Pseudogymnoascus destructans (GU944940)
A1116	Eukaryota	Fungi	Dikarya	Ascomycota									0	Pseudogymnoascus destructans (GU944940)
A1117	Eukaryota	Fungi	Dikarya	Ascomycota									0	Chalara microspora (FR667226)
A1118	Eukaryota	Fungi	Dikarya	Ascomycota									0	Geopora sp. TAA 179778 (FM206464)
A1119	Eukaryota	Fungi	Dikarya	Ascomycota									0	Guignardia sp. EW-2011 (FJ769719)
A1120	Eukaryota	Fungi	Dikarya	Ascomycota									0	Aureobasidium pullulans (JF419645)
A1121	Eukaryota	Fungi	Dikarya	Ascomycota									0	Rhinocladiella sp. 99002a (EU139140)
A1122	Eukaryota	Fungi	Dikarya	Ascomycota									0	Hyaloscypha vitreola (EU940155)
A1123	Eukaryota	Fungi	Dikarya	Ascomycota									0	Phyllosticta citricarpa (AF346779)
A1124	Eukaryota	Fungi	Dikarya	Ascomycota									0	Phomopsis sp. FLS-2010 (HQ022898)
A1126	Eukaryota	Fungi	Dikarya	Ascomycota									0	Lachnum pygmaeum (AJ430219)
A1127	Eukaryota	Fungi	Dikarya	Ascomycota									0	Aureobasidium pullulans (JF419645)
A1128	Eukaryota	Fungi	Dikarya	Ascomycota									0	Cladosporium sp. EXP0486F (DQ914668)
A1129	Eukaryota	Fungi	Dikarya	Ascomycota									0	Eutypa sp. FLS-2010 (HQ023141)
A1131	Eukaryota	Fungi	Dikarya	Ascomycota									0	Aureobasidium pullulans (JF419645)
A1133	Eukaryota	Fungi	Dikarya	Ascomycota									0	Tuber sp. TG-2008 (FM205623)
A1134	Eukaryota	Fungi	Dikarya	Ascomycota									0	Neofabraea alba (HQ166293)
A1135	Eukaryota	Fungi	Dikarya	Ascomycota									0	Lachnum abnorme (AB267636)
A1137	Eukaryota	Fungi	Dikarya	Ascomycota									0	Catenulifera brachyconia (GU727559)
A1138	Eukaryota	Fungi	Dikarya	Ascomycota									0	Lectera colletotrichoides (AJ301962)
A1139	Eukaryota	Fungi	Dikarya	Ascomycota									0	Aureobasidium pullulans (JF419645)
A1140	Eukaryota	Fungi	Dikarya	Ascomycota									0	Coniochaeta ligniaria (JQ619824)
A1141	Eukaryota	Fungi	Dikarya	Ascomycota									0	Podospora intestinacea (AY999121)
A1142	Eukaryota	Fungi	Dikarya	Ascomycota									0	Aureobasidium pullulans (JF419645)
A1143	Eukaryota	Fungi	Dikarya	Ascomycota									0	Pezicula rubi (AF141192)
A1144	Eukaryota	Fungi	Dikarya	Ascomycota									0	Cordana pauciseptata (AF178563)
A1145	Eukaryota	Fungi	Dikarya	Ascomycota									0	Geopora sp. TAA 179778 (FM206464)
A1146	Eukaryota	Fungi	Dikarya	Ascomycota									0	Pseudogymnoascus destructans (GU944940)
A1147	Eukaryota	Fungi	Dikarya	Ascomycota									0	Preussia sp. JJP-2009a (FJ210518)
A1148	Eukaryota	Fungi	Dikarya	Ascomycota									0	Zopfiella marina (FJ175159)
A1149	Eukaryota	Fungi	Dikarya	Ascomycota									0	Phialocephala sphaeroides (HQ157852)
A1150	Eukaryota	Fungi	Dikarya	Ascomycota									0	Diaporthe amygdali (GU133064)
A1151	Eukaryota	Fungi	Dikarya	Ascomycota									0	Helicosporium talbotii (AY916465)
A1152	Eukaryota	Fungi	Dikarya	Ascomycota									0	Aureobasidium pullulans (JF419645)
A1153	Eukaryota	Fungi	Dikarya	Ascomycota									0	Neofusicoccum eucalypticola (AY615140)
A1156	Eukaryota	Fungi	Dikarya	Ascomycota									0	Phomopsis sp. FAU 1053 (AF103000)
A1157	Eukaryota	Fungi	Dikarya	Ascomycota									0	Aureobasidium pullulans (JF419645)
A1158	Eukaryota	Fungi	Dikarya	Ascomycota									0	Cordana pauciseptata (AF178563)
A1160	Eukaryota	Fungi	Dikarya	Ascomycota									0	Catenulifera brachyconia (GU727559)
A1161	Eukaryota	Fungi	Dikarya	Ascomycota									0	Penicillium thiersii (AY313611)
A1162	Eukaryota	Fungi	Dikarya	Ascomycota									0	Aureobasidium pullulans (JF419645)
A1164	Eukaryota	Fungi	Dikarya	Ascomycota									0	Aureobasidium pullulans (JF419645)
A1165	Eukaryota	Fungi	Dikarya	Ascomycota									0	Geopora sp. TAA 179778 (FM206464)
A1166	Eukaryota	Fungi	Dikarya	Ascomycota									0	Phialemonium dimorphosporum (FJ441614)
A1167	Eukaryota	Fungi	Dikarya	Ascomycota									0	Phomopsis sp. Vega087 (EU002920)
A1168	Eukaryota	Fungi	Dikarya	Ascomycota									0	Phomopsis sp. FLS-2010 (HQ022898)
A1169	Eukaryota	Fungi	Dikarya	Ascomycota									0	Diaporthe amygdali (GU133064)
A1170	Eukaryota	Fungi	Dikarya	Ascomycota									0	Acrostalagmus luteoalbus (JN545827)
A1171	Eukaryota	Fungi	Dikarya	Ascomycota									0	Phialemonium dimorphosporum (FJ441614)
A1172	Eukaryota	Fungi	Dikarya	Ascomycota									0	Cordana pauciseptata (AF178563)
A1173	Eukaryota	Fungi	Dikarya	Ascomycota									0	Henrica theleodes (FJ232927)
A1175	Eukaryota	Fungi	Dikarya	Ascomycota									0	Acrostalagmus sp. r145 (HQ649867)
A1176	Eukaryota	Fungi	Dikarya	Ascomycota									0	Paecilomyces sp. ATT041 (HQ607812)
A1177	Eukaryota	Fungi	Dikarya	Ascomycota									0	Phomopsis sp. Vega087 (EU002920)
A1178	Eukaryota	Fungi	Dikarya	Ascomycota									0	Catenulifera brevicollaris (AB190385)
A1179	Eukaryota	Fungi	Dikarya	Ascomycota									0	uncultured Cenococcum (FJ827233)
A1180	Eukaryota	Fungi	Dikarya	Ascomycota									0	Dactylaria ampulliformis (AY265336)
A1182	Eukaryota	Fungi	Dikarya	Ascomycota									0	Cordana pauciseptata (AF178563)
A1185	Eukaryota	Fungi	Dikarya	Ascomycota									0	Paecilomyces sp. ATT041 (HQ607812)
A1187	Eukaryota	Fungi	Dikarya	Ascomycota									0	Macrophomina phaseolina (FJ395232)
A1188	Eukaryota	Fungi	Dikarya	Ascomycota									0	Neofabraea alba (HQ166293)
A1189	Eukaryota	Fungi	Dikarya	Ascomycota									0	Aureobasidium pullulans (JF419645)
A1190	Eukaryota	Fungi	Dikarya	Ascomycota									0	Cryptadelphia groenendalensis (EU528007)
A1191	Eukaryota	Fungi	Dikarya	Ascomycota									0	Neofusicoccum eucalypticola (AY615140)
A1192	Eukaryota	Fungi	Dikarya	Ascomycota									0	Aureobasidium pullulans (JF419645)
A1193	Eukaryota	Fungi	Dikarya	Ascomycota									0	Neofabraea alba (HQ166293)
A1195	Eukaryota	Fungi	Dikarya	Ascomycota									0	Paecilomyces sp. ATT041 (HQ607812)
A1196	Eukaryota	Fungi	Dikarya	Ascomycota									0	Acrostalagmus sp. JZ-172 (HQ637290)
A1197	Eukaryota	Fungi	Dikarya	Ascomycota									0	Neofusicoccum eucalypticola (AY615140)
A1198	Eukaryota	Fungi	Dikarya	Ascomycota									0	ectomycorrhizal isolate (cf. Rhizoscyphus ericae aggregate) (AJ430181)
A1199	Eukaryota	Fungi	Dikarya	Ascomycota									0	Phomopsis sp. Vega087 (EU002920)
A1200	Eukaryota	Fungi	Dikarya	Ascomycota									0	Phialophora verrucosa (AB550779)
A1201	Eukaryota	Fungi	Dikarya	Ascomycota									0	Sawadaea bicornis (AB193362)
A1203	Eukaryota	Fungi	Dikarya	Ascomycota									0	Neofabraea alba (HQ166293)
A1204	Eukaryota	Fungi	Dikarya	Ascomycota									0	Aureobasidium pullulans (JF419645)
A1206	Eukaryota	Fungi	Dikarya	Ascomycota									0	Thyrostroma carpophilum (JN208891)
A1207	Eukaryota	Fungi	Dikarya	Ascomycota									0	Coniella fragariae (AY339320)
A1208	Eukaryota	Fungi	Dikarya	Ascomycota									0	Pseudogymnoascus pannorum (FR799445)
A1210	Eukaryota	Fungi	Dikarya	Ascomycota									0	Phomopsis fukushii (EU520174)
A1211	Eukaryota	Fungi	Dikarya	Ascomycota									0	Byssoascus striatosporus (AF062817)
A1212	Eukaryota	Fungi	Dikarya	Ascomycota									0	Botryosphaeria dothidea (AY786322)
A1213	Eukaryota	Fungi	Dikarya	Ascomycota									0	Neofabraea alba (HQ166293)
A1215	Eukaryota	Fungi	Dikarya	Ascomycota									0	Phomopsis sp. Vega087 (EU002920)
A1216	Eukaryota	Fungi	Dikarya	Ascomycota									0	Diaporthe amygdali (GU133064)
A1219	Eukaryota	Fungi	Dikarya	Ascomycota									0	Aureobasidium pullulans (JF419645)
A1221	Eukaryota	Fungi	Dikarya	Ascomycota									0	Tricladium patulum (FJ000403)
A1223	Eukaryota	Fungi	Dikarya	Ascomycota									0	Phialophora verrucosa (AB550779)
A1224	Eukaryota	Fungi	Dikarya	Ascomycota									0	Fusicladium proteae (JN712485)
A1225	Eukaryota	Fungi	Dikarya	Ascomycota									0	Cladonia subtenuis (DQ482690)
A1226	Eukaryota	Fungi	Dikarya	Ascomycota									0	Phomopsis sp. FLS-2010 (HQ022898)
A1228	Eukaryota	Fungi	Dikarya	Ascomycota									0	Phomopsis sp. Vega087 (EU002920)
A1229	Eukaryota	Fungi	Dikarya	Ascomycota									0	Mycoleptodiscus sp. NE_4 (FJ478407)
A1230	Eukaryota	Fungi	Dikarya	Ascomycota									0	Diaporthe amygdali (GU133064)
A1231	Eukaryota	Fungi	Dikarya	Ascomycota									0	Cordana pauciseptata (AF178563)
A1232	Eukaryota	Fungi	Dikarya	Ascomycota									0	Phomopsis sp. FLS-2010 (HQ022898)
A1233	Eukaryota	Fungi	Dikarya	Ascomycota									0	Henrica theleodes (FJ232927)
A1234	Eukaryota	Fungi	Dikarya	Ascomycota									0	Emmonsia sp. UAMH 10427 (EF592164)
A1235	Eukaryota	Fungi	Dikarya	Ascomycota									0	Macrophomina phaseolina (FJ395232)
A1237	Eukaryota	Fungi	Dikarya	Ascomycota									0	Thamnolia vermicularis (EU714422)
A1238	Eukaryota	Fungi	Dikarya	Ascomycota									0	Aureobasidium pullulans (JF419645)
A1239	Eukaryota	Fungi	Dikarya	Ascomycota									0	Neofusicoccum eucalypticola (AY615140)
A1241	Eukaryota	Fungi	Dikarya	Ascomycota									0	Diaporthe amygdali (GU133064)
A1242	Eukaryota	Fungi	Dikarya	Ascomycota									0	Leptodontidium elatius (AY781230)
A1243	Eukaryota	Fungi	Dikarya	Ascomycota									0	Tuber sp. TG-2008 (FM205623)
A1244	Eukaryota	Fungi	Dikarya	Ascomycota									0	uncultured Cenococcum (FJ827233)
A1246	Eukaryota	Fungi	Dikarya	Ascomycota									0	Macrophomina phaseolina (FJ395232)
A1247	Eukaryota	Fungi	Dikarya	Ascomycota									0	Zopfiella marina (FJ175159)
A1248	Eukaryota	Fungi	Dikarya	Ascomycota									0	Eutypa sp. FLS-2010 (HQ023141)
A1249	Eukaryota	Fungi	Dikarya	Ascomycota									0	Cordana pauciseptata (AF178563)
A1251	Eukaryota	Fungi	Dikarya	Ascomycota									0	Cladosporium sp. EXP0486F (DQ914668)
A1253	Eukaryota	Fungi	Dikarya	Ascomycota									0	Diaporthe amygdali (GU133064)
A1255	Eukaryota	Fungi	Dikarya	Ascomycota									0	Pseudoplagiostoma eucalypti (AB630956)
A1256	Eukaryota	Fungi	Dikarya	Ascomycota									0	Ochroconis humicola (AY265334)
A1260	Eukaryota	Fungi	Dikarya	Ascomycota									0	Aureobasidium pullulans (JF419645)
A1262	Eukaryota	Fungi	Dikarya	Ascomycota									0	Beltrania querna (EF029240)
A1263	Eukaryota	Fungi	Dikarya	Ascomycota									0	Phomopsis sp. FLS-2010 (HQ022898)
A1265	Eukaryota	Fungi	Dikarya	Ascomycota									0	Venturia nashicola (AB499862)
A1267	Eukaryota	Fungi	Dikarya	Ascomycota									0	Phomopsis sp. FLS-2010 (HQ022898)
A1268	Eukaryota	Fungi	Dikarya	Ascomycota									0	Diaporthe amygdali (GU133064)
A1269	Eukaryota	Fungi	Dikarya	Ascomycota									0	Neofabraea alba (HQ166293)
A1270	Eukaryota	Fungi	Dikarya	Ascomycota									0	Penicillium sp. PSF21 (HQ850344)
A1272	Eukaryota	Fungi	Dikarya	Ascomycota									0	Pseudogymnoascus pannorum (FR799445)
A1273	Eukaryota	Fungi	Dikarya	Ascomycota									0	Botryosphaeria dothidea (AY786322)
A1274	Eukaryota	Fungi	Dikarya	Ascomycota									0	Aureobasidium pullulans (JF419645)
A1276	Eukaryota	Fungi	Dikarya	Ascomycota									0	Cordana pauciseptata (AF178563)
A1280	Eukaryota	Fungi	Dikarya	Ascomycota									0	Chalara microspora (FR667228)
A1281	Eukaryota	Fungi	Dikarya	Ascomycota									0	Botryosphaeria dothidea (AY786322)
A1282	Eukaryota	Fungi	Dikarya	Ascomycota									0	Leptodontidium elatius (AY781230)
A1283	Eukaryota	Fungi	Dikarya	Ascomycota									0	Umbilicaria calvescens (HM161486)
A1284	Eukaryota	Fungi	Dikarya	Ascomycota									0	Cytospora sp. CBS 118566 (DQ243800)
A1285	Eukaryota	Fungi	Dikarya	Ascomycota									0	Acrostalagmus luteoalbus (JN545827)
A1286	Eukaryota	Fungi	Dikarya	Ascomycota									0	Cordana pauciseptata (AF178563)
A1287	Eukaryota	Fungi	Dikarya	Ascomycota	Dothideomycetes								0	Septoria arundinacea (GU361964)
A1290	Eukaryota	Fungi	Dikarya	Ascomycota	Dothideomycetes								0	Rhytidhysteron rufulum (EU020030)
A1291	Eukaryota	Fungi	Dikarya	Ascomycota	Dothideomycetes								0	Venturia ditricha (EU035456)
A1292	Eukaryota	Fungi	Dikarya	Ascomycota	Dothideomycetes								0	Venturia nashicola (AB499862)
A1294	Eukaryota	Fungi	Dikarya	Ascomycota	Dothideomycetes								0	Venturia nashicola (AB499862)
A1296	Eukaryota	Fungi	Dikarya	Ascomycota	Dothideomycetes								0	Venturia ditricha (EU035456)
A1297	Eukaryota	Fungi	Dikarya	Ascomycota	Dothideomycetes								0	Chlamydotubeufia huaikangplaensis (JN865210)
A1298	Eukaryota	Fungi	Dikarya	Ascomycota	Dothideomycetes								0	Mycosphaerella etlingerae (JF770452)
A1299	Eukaryota	Fungi	Dikarya	Ascomycota	Dothideomycetes								0	Plenodomus tracheiphilus (AY531665)
A1302	Eukaryota	Fungi	Dikarya	Ascomycota	Dothideomycetes								0	Plenodomus tracheiphilus (AY531665)
A1303	Eukaryota	Fungi	Dikarya	Ascomycota	Dothideomycetes								0	Venturia nashicola (AB499862)
A1305	Eukaryota	Fungi	Dikarya	Ascomycota	Eurotiomycetes	Chaetothyriomycetidae							0	Lophodermium agathidis (GU367902)
A1306	Eukaryota	Fungi	Dikarya	Ascomycota	Eurotiomycetes	Chaetothyriomycetidae							0	Capronia sp. UBCTRA 1.01 (AF284127)
A1307	Eukaryota	Fungi	Dikarya	Ascomycota	Eurotiomycetes	Chaetothyriomycetidae							0	Thelidium umbilicatum (EU559737)
A1309	Eukaryota	Fungi	Dikarya	Ascomycota	Eurotiomycetes	Chaetothyriomycetidae							0	Capronia sp. UBCTRA 1.01 (AF284127)
A1310	Eukaryota	Fungi	Dikarya	Ascomycota	Eurotiomycetes	Chaetothyriomycetidae							0	Capronia sp. UBCTRA 1.01 (AF284127)
A1311	Eukaryota	Fungi	Dikarya	Ascomycota	Eurotiomycetes	Chaetothyriomycetidae							0	Placopyrenium canellum (EU010249)
A1312	Eukaryota	Fungi	Dikarya	Ascomycota	Eurotiomycetes	Chaetothyriomycetidae							0	Thelidium umbilicatum (EU559737)
A1313	Eukaryota	Fungi	Dikarya	Ascomycota	Eurotiomycetes	Chaetothyriomycetidae							0	Thelidium umbilicatum (EU559737)
A1314	Eukaryota	Fungi	Dikarya	Ascomycota	Eurotiomycetes	Chaetothyriomycetidae							0	Placopyrenium sp. CG-2011 (JF693318)
A1316	Eukaryota	Fungi	Dikarya	Ascomycota	Eurotiomycetes	Chaetothyriomycetidae							0	Placopyrenium sp. CG-2011 (JF693318)
A1318	Eukaryota	Fungi	Dikarya	Ascomycota	Lecanoromycetes								0	Lobaria immixta (GU072764)
A1319	Eukaryota	Fungi	Dikarya	Ascomycota	Lecanoromycetes								0	Aspicilia sp. Nordin 6004 (EU057932)
A1320	Eukaryota	Fungi	Dikarya	Ascomycota	Lecanoromycetes								0	Umbilicaria esculenta (JF796684)
A1321	Eukaryota	Fungi	Dikarya	Ascomycota	Lecanoromycetes								0	Aspicilia prestensis (JF703122)
A1322	Eukaryota	Fungi	Dikarya	Ascomycota	Lecanoromycetes								0	Umbilicaria umbilicarioides (AY603121)
A1323	Eukaryota	Fungi	Dikarya	Ascomycota	Lecanoromycetes								0	Ochrolechia microstictoides (FR799241)
A1324	Eukaryota	Fungi	Dikarya	Ascomycota	Lecanoromycetes								0	Stictis radiata (AY527308)
A1325	Eukaryota	Fungi	Dikarya	Ascomycota	Leotiomycetes								0	Pseudogymnoascus destructans (GU944940)
A1326	Eukaryota	Fungi	Dikarya	Ascomycota	Leotiomycetes								0	Neofabraea alba (HQ166293)
A1328	Eukaryota	Fungi	Dikarya	Ascomycota	Leotiomycetes								0	Pseudogymnoascus destructans (GU944940)
A1329	Eukaryota	Fungi	Dikarya	Ascomycota	Leotiomycetes								0	Pseudogymnoascus destructans (GU944940)
A1330	Eukaryota	Fungi	Dikarya	Ascomycota	Leotiomycetes								0	Leptodontidium elatius (AY781230)
A1331	Eukaryota	Fungi	Dikarya	Ascomycota	Leotiomycetes								0	Leptodontidium elatius (AY781230)
A1332	Eukaryota	Fungi	Dikarya	Ascomycota	Leotiomycetes								0	Pseudogymnoascus destructans (GU944940)
A1333	Eukaryota	Fungi	Dikarya	Ascomycota	Leotiomycetes								0	Leptodontidium cf. elatius A9/1/4/A2 (AM981223)
A1334	Eukaryota	Fungi	Dikarya	Ascomycota	Leotiomycetes								0	Pseudogymnoascus destructans (GU944940)
A1335	Eukaryota	Fungi	Dikarya	Ascomycota	Leotiomycetes								0	Bisporella citrina (AF335454)
A1336	Eukaryota	Fungi	Dikarya	Ascomycota	Leotiomycetes								0	Collophora rubra (GQ154556)
A1337	Eukaryota	Fungi	Dikarya	Ascomycota	Leotiomycetes								0	Pseudogymnoascus destructans (GU944940)
A1338	Eukaryota	Fungi	Dikarya	Ascomycota	Leotiomycetes								0	Xylogone ganodermophthora (GQ272612)
A1339	Eukaryota	Fungi	Dikarya	Ascomycota	Leotiomycetes								0	Catenulifera brevicollaris (AB190385)
A1340	Eukaryota	Fungi	Dikarya	Ascomycota	Leotiomycetes								0	Catenulifera brevicollaris (AB190385)
A1341	Eukaryota	Fungi	Dikarya	Ascomycota	Sordariomycetes								0	Cordana pauciseptata (AF178563)
A1345	Eukaryota	Fungi	Dikarya	Ascomycota	Sordariomycetes	Sordariomycetidae							0	Zopfiella marina (FJ175159)
A1346	Eukaryota	Fungi	Dikarya	Ascomycota	Sordariomycetes								0	Seiridium ceratosporum (JN198518)
A1348	Eukaryota	Fungi	Dikarya	Ascomycota	Sordariomycetes	Sordariomycetidae							0	Pseudoplagiostoma eucalypti (AB630956)
A1349	Eukaryota	Fungi	Dikarya	Ascomycota	Sordariomycetes	Sordariomycetidae							0	Zopfiella marina (FJ175159)
A1350	Eukaryota	Fungi	Dikarya	Ascomycota	Sordariomycetes								0	Seiridium ceratosporum (JN198518)
A1351	Eukaryota	Fungi	Dikarya	Ascomycota	Sordariomycetes								0	Cordana pauciseptata (AF178563)
A1353	Eukaryota	Fungi	Dikarya	Ascomycota	Sordariomycetes								0	Xylaria sp. TP041004 (AB524022)
A1355	Eukaryota	Fungi	Dikarya	Ascomycota	Sordariomycetes								0	Arthrinium sp. PP93a (FJ884074)
A1356	Eukaryota	Fungi	Dikarya	Ascomycota	Sordariomycetes	Sordariomycetidae							0	Togninia minima (AY179952)
A1357	Eukaryota	Fungi	Dikarya	Ascomycota	Sordariomycetes	Hypocreomycetidae							0	Colletotrichum gloeosporioides (JF796308)
A1358	Eukaryota	Fungi	Dikarya	Ascomycota	Sordariomycetes								0	Diaporthe sp. E7014g (HQ003921)
A1362	Eukaryota	Fungi	Dikarya	Ascomycota	Sordariomycetes	Sordariomycetidae							0	Chloridium sp. Ppf44 (GU586848)
A1363	Eukaryota	Fungi	Dikarya	Ascomycota	Sordariomycetes								0	Syspastospora parasitica (AY015634)
A1365	Eukaryota	Fungi	Dikarya	Ascomycota	Sordariomycetes								0	Seiridium ceratosporum (JN198518)
A1366	Eukaryota	Fungi	Dikarya	Ascomycota	Sordariomycetes	Sordariomycetidae							0	Pleurostomophora richardsiae (AB364695)
A1370	Eukaryota	Fungi	Dikarya	Ascomycota	Sordariomycetes								0	Pestalotiopsis microspora (EU279435)
A1371	Eukaryota	Fungi	Dikarya	Ascomycota	Sordariomycetes	Sordariomycetidae							0	Zopfiella marina (FJ175159)
A1374	Eukaryota	Fungi	Dikarya	Ascomycota	Sordariomycetes								0	Chaetosphaeria preussii (AF178561)
A1375	Eukaryota	Fungi	Dikarya	Ascomycota	Sordariomycetes	Hypocreomycetidae							0	Acrostalagmus luteoalbus (JN545827)
A1376	Eukaryota	Fungi	Dikarya	Ascomycota	Sordariomycetes								0	Cordana pauciseptata (AF178563)
A1378	Eukaryota	Fungi	Dikarya	Ascomycota	Sordariomycetes								0	Lecythophora sp. F47 (GU067748)
A1379	Eukaryota	Fungi	Dikarya	Ascomycota	Sordariomycetes								0	Phialemonium sp. E6903b (HM992812)
A1381	Eukaryota	Fungi	Dikarya	Ascomycota	Sordariomycetes	Sordariomycetidae							0	Togninia minima (AY179952)
A1382	Eukaryota	Fungi	Dikarya	Ascomycota	Sordariomycetes	Sordariomycetidae							0	Pseudoplagiostoma eucalypti (AB630956)
A1383	Eukaryota	Fungi	Dikarya	Ascomycota	Sordariomycetes								0	Pleurostomophora richardsiae (AB364695)
A1385	Eukaryota	Fungi	Dikarya	Ascomycota	Sordariomycetes	Hypocreomycetidae							0	Acrostalagmus luteoalbus (JN545827)
A1387	Eukaryota	Fungi	Dikarya	Ascomycota	Sordariomycetes								0	Cordana pauciseptata (AF178563)
A1388	Eukaryota	Fungi	Dikarya	Ascomycota	Sordariomycetes								0	Seiridium ceratosporum (JN198518)
A1389	Eukaryota	Fungi	Dikarya	Ascomycota	Sordariomycetes	Sordariomycetidae							0	Zopfiella marina (FJ175159)
A1391	Eukaryota	Fungi	Dikarya	Ascomycota	Sordariomycetes								0	Pestalotiopsis microspora (EU279435)
A1392	Eukaryota	Fungi	Dikarya	Ascomycota	Sordariomycetes	Sordariomycetidae							0	Melanopsammella vermicularioides (AF466086)
A1393	Eukaryota	Fungi	Dikarya	Ascomycota	Sordariomycetes								0	Xylaria sp. TP041004 (AB524022)
A1394	Eukaryota	Fungi	Dikarya	Ascomycota	Sordariomycetes								0	Camarops ustulinoides (AY346267)
A1395	Eukaryota	Fungi	Dikarya	Ascomycota	Sordariomycetes								0	Cordana pauciseptata (AF178563)
A1397	Eukaryota	Fungi	Dikarya	Ascomycota	Sordariomycetes								0	Cordana pauciseptata (AF178563)
A1398	Eukaryota	Fungi	Dikarya	Ascomycota	Sordariomycetes	Sordariomycetidae							0	Diaporthe amygdali (GU133064)
A1399	Eukaryota	Fungi	Dikarya	Ascomycota	Sordariomycetes								0	Colletotrichum graminicola (GQ221856)
A1400	Eukaryota	Fungi	Dikarya	Ascomycota	Sordariomycetes								0	Nectria pseudotrichia (HM534899)
A1401	Eukaryota	Fungi	Dikarya	Ascomycota	Sordariomycetes								0	Hypoxylon sp. DoF8 (JQ388253)
A1402	Eukaryota	Fungi	Dikarya	Ascomycota	Sordariomycetes								0	Colletotrichum gloeosporioides (JF796308)
A1403	Eukaryota	Fungi	Dikarya	Ascomycota	Sordariomycetes								0	Hypoxylon anthochroum (JN660819)
A1404	Eukaryota	Fungi	Dikarya	Ascomycota	Sordariomycetes								0	Pseudopestalotiopsis theae (JN943623)
A1405	Eukaryota	Fungi	Dikarya	Ascomycota	Sordariomycetes								0	Cephalotheca sulfurea (EU823315)
A1406	Eukaryota	Fungi	Dikarya	Ascomycota	Sordariomycetes								0	Hypoxylon sp. DoF8 (JQ388253)
A1407	Eukaryota	Fungi	Dikarya	Ascomycota	Sordariomycetes								0	Madurella fahalii (JN573178)
A1408	Eukaryota	Fungi	Dikarya	Ascomycota	Sordariomycetes								0	Colletotrichum gloeosporioides (JF796308)
A1409	Eukaryota	Fungi	Dikarya	Ascomycota	Sordariomycetes								0	Hypoxylon anthochroum (JN660819)
A1410	Eukaryota	Fungi	Dikarya	Ascomycota	Sordariomycetes								0	Cordana pauciseptata (AF178563)
A1412	Eukaryota	Fungi	Dikarya	Ascomycota	Sordariomycetes	Sordariomycetidae							0	Phialemoniopsis curvata (GU205097)
A1413	Eukaryota	Fungi	Dikarya	Ascomycota	Sordariomycetes								0	Microdochium sp. 6/97-20 (AJ279470)
A1414	Eukaryota	Fungi	Dikarya	Ascomycota	Sordariomycetes								0	Hypoxylon anthochroum (JN660819)
A1415	Eukaryota	Fungi	Dikarya	Ascomycota	Sordariomycetes	Sordariomycetidae							0	Togninia minima (AY179952)
A1416	Eukaryota	Fungi	Dikarya	Ascomycota	Sordariomycetes	Sordariomycetidae							0	Phialemoniopsis curvata (GU205097)
A1417	Eukaryota	Fungi	Dikarya	Ascomycota	Sordariomycetes								0	Xylaria sp. TP041004 (AB524022)
A1418	Eukaryota	Fungi	Dikarya	Ascomycota	Sordariomycetes								0	Cordana pauciseptata (AF178563)
A1420	Eukaryota	Fungi	Dikarya	Ascomycota	Sordariomycetes								0	Colletotrichum gloeosporioides (DQ003096)
A1421	Eukaryota	Fungi	Dikarya	Ascomycota	Sordariomycetes								0	Thozetella queenslandica (AY330997)
A1422	Eukaryota	Fungi	Dikarya	Ascomycota	Sordariomycetes								0	Xylaria sp. TP041004 (AB524022)
A1424	Eukaryota	Fungi	Dikarya	Ascomycota	Sordariomycetes								0	Colletotrichum gloeosporioides (JF796308)
A1425	Eukaryota	Fungi	Dikarya	Ascomycota	Sordariomycetes	Sordariomycetidae							0	Togninia minima (AY179952)
A1426	Eukaryota	Fungi	Dikarya	Ascomycota	Sordariomycetes								0	Cordana pauciseptata (AF178563)
A1427	Eukaryota	Fungi	Dikarya	Ascomycota	Sordariomycetes								0	Xylaria sp. P055 (EF423534)
A1428	Eukaryota	Fungi	Dikarya	Ascomycota	Sordariomycetes								0	Ascitendus austriacus (AY590294)
A1429	Eukaryota	Fungi	Dikarya	Ascomycota	Sordariomycetes	Sordariomycetidae							0	Pleurostomophora richardsiae (AB364695)
A1430	Eukaryota	Fungi	Dikarya	Ascomycota	Sordariomycetes								0	Thozetella queenslandica (AY330997)
A1435	Eukaryota	Fungi	Dikarya	Ascomycota	Sordariomycetes	Sordariomycetidae							0	Pleurostomophora richardsiae (AB364695)
A1436	Eukaryota	Fungi	Dikarya	Ascomycota	Sordariomycetes	Sordariomycetidae							0	Chloridium sp. Ppf44 (GU586848)
A1438	Eukaryota	Fungi	Dikarya	Ascomycota	Sordariomycetes	Sordariomycetidae							0	Corynascus kuwaitiensis (JN089759)
A1439	Eukaryota	Fungi	Dikarya	Ascomycota	Sordariomycetes								0	Seiridium ceratosporum (JN198518)
A1441	Eukaryota	Fungi	Dikarya	Ascomycota	Sordariomycetes								0	Harknessia pseudohawaiiensis (JQ706111)
A1442	Eukaryota	Fungi	Dikarya	Ascomycota	Sordariomycetes	Sordariomycetidae							0	Phialemoniopsis curvata (GU205097)
A1443	Eukaryota	Fungi	Dikarya	Ascomycota	Sordariomycetes								0	Colletotrichum gloeosporioides (JQ580702)
A1444	Eukaryota	Fungi	Dikarya	Ascomycota						Phaeomoniella			0	Phaeomoniella prunicola (GQ154590)
A1445	Eukaryota	Fungi	Dikarya	Ascomycota						Phialemonium			0	Phialemonium sp. NRRL 54513 (JN093262)
A1446	Eukaryota	Fungi	Dikarya	Ascomycota	Eurotiomycetes	Chaetothyriomycetidae			Rhynchostomataceae	Rhynchostoma			0	Rhynchostoma proteae (AY230153)
A1447	Eukaryota	Fungi	Dikarya	Ascomycota	Leotiomycetes				Rhytismataceae	Coccomyces			0	Coccomyces sp. 7071521 (AB512306)
A1448	Eukaryota	Fungi	Dikarya	Ascomycota	Leotiomycetes				Rhytismataceae				0	Lophodermium agathidis (GU138718)
A1449	Eukaryota	Fungi	Dikarya	Ascomycota	Leotiomycetes				Rhytismataceae				0	Coccomyces mucronatus (GU367905)
A1450	Eukaryota	Fungi	Dikarya	Ascomycota	Leotiomycetes				Rhytismataceae				0	Lophodermium sp. H25 (GU138704)
A1451	Eukaryota	Fungi	Dikarya	Ascomycota	Dothideomycetes				Tubeufiaceae				0	Helicosporium abuense (AY916470)
A1452	Eukaryota	Fungi	Dikarya	Ascomycota	Dothideomycetes				Tubeufiaceae				0	Acanthostigma perpusillum (AY916492)
A1453	Eukaryota	Fungi	Dikarya	Ascomycota	Dothideomycetes				Tubeufiaceae				0	Helicosporium griseum (AY916474)
A1454	Eukaryota	Fungi	Dikarya	Ascomycota	Sordariomycetes	Sordariomycetidae	Ophiostomatales		Ophiostomataceae	Sporothrix			0	Acidothrix acidophila (FJ430781)
A1455	Eukaryota	Fungi	Dikarya	Ascomycota	Orbiliomycetes		Orbiliales		Orbiliaceae	Dactylella			0	Dactylella tenuifusaria (DQ494371)
A1456	Eukaryota	Fungi	Dikarya	Ascomycota	Orbiliomycetes		Orbiliales		Orbiliaceae				0	Dactylella tenuifusaria (DQ494371)
A1457	Eukaryota	Fungi	Dikarya	Ascomycota	Lecanoromycetes	Ostropomycetidae	Ostropales		Stictidaceae	Cryptodiscus			0	Cryptodiscus pini (FJ904681)
A1458	Eukaryota	Fungi	Dikarya	Ascomycota	Lecanoromycetes	Ostropomycetidae	Ostropales		Stictidaceae	Cryptodiscus			0	Cryptodiscus pini (FJ904681)
A1459	Eukaryota	Fungi	Dikarya	Ascomycota	Lecanoromycetes	Ostropomycetidae	Ostropales		Stictidaceae	Cryptodiscus			0	Cryptodiscus pini (FJ904681)
A1460	Eukaryota	Fungi	Dikarya	Ascomycota	Lecanoromycetes	Ostropomycetidae	Ostropales		Stictidaceae	Cryptodiscus			0	Cryptodiscus pini (FJ904681)
A1461	Eukaryota	Fungi	Dikarya	Ascomycota	Lecanoromycetes	Ostropomycetidae	Ostropales		Stictidaceae	Cryptodiscus			0	Cryptodiscus pini (FJ904681)
A1463	Eukaryota	Fungi	Dikarya	Ascomycota	Lecanoromycetes	Ostropomycetidae	Ostropales		Stictidaceae	Cryptodiscus			0	Cryptodiscus pini (FJ904681)
A1464	Eukaryota	Fungi	Dikarya	Ascomycota	Lecanoromycetes	Ostropomycetidae	Ostropales		Stictidaceae	Cryptodiscus			0	Cryptodiscus pini (FJ904681)
A1465	Eukaryota	Fungi	Dikarya	Ascomycota	Lecanoromycetes	Ostropomycetidae	Ostropales		Stictidaceae	Cryptodiscus			0	Cryptodiscus pini (FJ904681)
A1466	Eukaryota	Fungi	Dikarya	Ascomycota	Lecanoromycetes	Ostropomycetidae	Ostropales		Stictidaceae	Cryptodiscus			0	Cryptodiscus pini (FJ904681)
A1467	Eukaryota	Fungi	Dikarya	Ascomycota	Lecanoromycetes	Ostropomycetidae	Ostropales		Stictidaceae	Cryptodiscus			0	Cryptodiscus pini (FJ904681)
A1468	Eukaryota	Fungi	Dikarya	Ascomycota	Lecanoromycetes	Ostropomycetidae	Ostropales		Stictidaceae	Cryptodiscus			0	Cryptodiscus pini (FJ904681)
A1470	Eukaryota	Fungi	Dikarya	Ascomycota	Lecanoromycetes	Ostropomycetidae	Ostropales		Stictidaceae				0	Cryptodiscus pini (FJ904681)
A1471	Eukaryota	Fungi	Dikarya	Ascomycota	Lecanoromycetes	Ostropomycetidae	Ostropales		Stictidaceae				0	Cryptodiscus pini (FJ904681)
A1472	Eukaryota	Fungi	Dikarya	Ascomycota	Lecanoromycetes	Ostropomycetidae	Ostropales		Stictidaceae				0	Cryptodiscus pini (FJ904681)
A1473	Eukaryota	Fungi	Dikarya	Ascomycota	Lecanoromycetes	Ostropomycetidae	Ostropales		Stictidaceae				0	Cryptodiscus tabularum (FJ904689)
A1475	Eukaryota	Fungi	Dikarya	Ascomycota	Dothideomycetes	Pleosporomycetidae	Pleosporales		Lophiostomataceae	Lophiostoma			0	Lophiostoma sp. OUCMBI101098 (HQ914838)
A1476	Eukaryota	Fungi	Dikarya	Ascomycota	Dothideomycetes	Pleosporomycetidae	Pleosporales		Lophiostomataceae	Lophiostoma			0	Lophiostoma sp. OUCMBI101098 (HQ914838)
A1477	Eukaryota	Fungi	Dikarya	Ascomycota	Dothideomycetes	Pleosporomycetidae	Pleosporales		Montagnulaceae	Letendraea	Letendraea helminthicola		0	Letendraea helminthicola (EU715680)
A1480	Eukaryota	Fungi	Dikarya	Ascomycota	Dothideomycetes	Pleosporomycetidae	Pleosporales	Pleosporineae	Pleosporaceae	Alternaria			0	Alternaria sp. zzz1740 (HQ696052)
A1481	Eukaryota	Fungi	Dikarya	Ascomycota	Saccharomycetes		Saccharomycetales			Candida			0	Candida sp. HNX16-2 (HM151014)
A1484	Eukaryota	Fungi	Dikarya	Ascomycota	Saccharomycetes		Saccharomycetales						0	Middelhovenomyces tepae (AY569004)
A1485	Eukaryota	Fungi	Dikarya	Ascomycota	Saccharomycetes		Saccharomycetales						0	Middelhovenomyces tepae (AY569004)
A1486	Eukaryota	Fungi	Dikarya	Ascomycota	Saccharomycetes		Saccharomycetales						0	Middelhovenomyces tepae (AY569004)
A1487	Eukaryota	Fungi	Dikarya	Ascomycota	Sordariomycetes	Sordariomycetidae	Sordariales		Chaetomiaceae				0	Chaetomium indicum (GU563359)
A1488	Eukaryota	Fungi	Dikarya	Ascomycota	Sordariomycetes	Sordariomycetidae	Sordariales				Sordariales		0	Madurella fahalii (JN573178)
A1489	Eukaryota	Fungi	Dikarya	Ascomycota	Sordariomycetes	Sordariomycetidae	Sordariales				Sordariales		0	Xylomelasma sp. ZK29/08 (FR837913)
A1490	Eukaryota	Fungi	Dikarya	Ascomycota	Sordariomycetes	Sordariomycetidae	Sordariales				Sordariales		0	Xylomelasma sp. ZK29/08 (FR837913)
A1491	Eukaryota	Fungi	Dikarya	Ascomycota	Sordariomycetes	Sordariomycetidae	Sordariales				Sordariales		0	Xylomelasma sp. ZK29/08 (FR837913)
A1492	Eukaryota	Fungi	Dikarya	Ascomycota	Sordariomycetes	Sordariomycetidae	Sordariales				Sordariales		0	Xylomelasma sp. ZK29/08 (FR837913)
A1493	Eukaryota	Fungi	Dikarya	Ascomycota	Sordariomycetes	Sordariomycetidae	Sordariales				Sordariales		0	Xylomelasma sp. ZK29/08 (FR837913)
A1494	Eukaryota	Fungi	Dikarya	Ascomycota	Sordariomycetes	Sordariomycetidae	Sordariales				Sordariales		0	Xylomelasma sp. ZK29/08 (FR837913)
A1495	Eukaryota	Fungi	Dikarya	Ascomycota	Sordariomycetes	Sordariomycetidae	Sordariales				Sordariales		0	Xylomelasma sp. ZK29/08 (FR837913)
A1496	Eukaryota	Fungi	Dikarya	Ascomycota	Sordariomycetes	Sordariomycetidae	Sordariales				Sordariales		0	Madurella fahalii (JN573178)
A1497	Eukaryota	Fungi	Dikarya	Ascomycota	Sordariomycetes	Sordariomycetidae	Sordariales				Sordariales		0	Clonostachys sp. WF145 (HQ130701)
A1498	Eukaryota	Fungi	Dikarya	Ascomycota	Sordariomycetes	Sordariomycetidae	Sordariales				Sordariales		0	Chaetosphaeria preussii (AF178561)
A1499	Eukaryota	Fungi	Dikarya	Ascomycota	Sordariomycetes	Sordariomycetidae	Sordariales				Sordariales		0	Paecilomyces sp. ATT041 (HQ607812)
A1500	Eukaryota	Fungi	Dikarya	Ascomycota	Sordariomycetes		Trichosphaeriales			Nigrospora			0	Nigrospora sp. LH252 (HQ832828)
A1502	Eukaryota	Fungi	Dikarya	Ascomycota	Dothideomycetes		Venturiales						0	Fusicladium eriobotryae (EU282474)
A1504	Eukaryota	Fungi	Dikarya	Ascomycota	Eurotiomycetes	Chaetothyriomycetidae	Verrucariales		Verrucariaceae				0	Hydropunctaria maura (JN638262)
A1506	Eukaryota	Fungi	Dikarya	Ascomycota	Sordariomycetes	Xylariomycetidae	Xylariales		Amphisphaeriaceae				0	Pestalotiopsis microspora (EU279435)
A1507	Eukaryota	Fungi	Dikarya	Ascomycota	Sordariomycetes	Xylariomycetidae	Xylariales		Amphisphaeriaceae				0	Seiridium ceratosporum (JN198518)
A1508	Eukaryota	Fungi	Dikarya	Ascomycota	Sordariomycetes	Xylariomycetidae	Xylariales		Amphisphaeriaceae				0	Pestalotiopsis sp. CHTAM3 (JF773635)
A1509	Eukaryota	Fungi	Dikarya	Ascomycota	Sordariomycetes	Xylariomycetidae	Xylariales		Amphisphaeriaceae	Pestalotiopsis			0	Pestalotiopsis microspora (EU279435)
A1510	Eukaryota	Fungi	Dikarya	Ascomycota	Sordariomycetes	Xylariomycetidae	Xylariales		Amphisphaeriaceae	Pestalotiopsis			0	Pestalotiopsis microspora (EU279435)
A1511	Eukaryota	Fungi	Dikarya	Ascomycota	Sordariomycetes	Xylariomycetidae	Xylariales		Amphisphaeriaceae	Pestalotiopsis			0	Pestalotiopsis sp. MA165 (GU592005)
A1512	Eukaryota	Fungi	Dikarya	Ascomycota	Sordariomycetes	Xylariomycetidae	Xylariales			Microdochium			0	Microdochium sp. 4/97-7 (AJ279485)
A1513	Eukaryota	Fungi	Dikarya	Ascomycota	Sordariomycetes	Xylariomycetidae	Xylariales						0	Pestalotiopsis microspora (EU279435)
A1514	Eukaryota	Fungi	Dikarya	Ascomycota	Sordariomycetes	Xylariomycetidae	Xylariales		Xylariaceae				0	Biscogniauxia sp. VegaE4-39 (EU009960)
A1515	Eukaryota	Fungi	Dikarya	Ascomycota	Sordariomycetes	Xylariomycetidae	Xylariales		Xylariaceae				0	Geniculisynnema termiticola (AB274813)
A1516	Eukaryota	Fungi	Dikarya	Ascomycota	Sordariomycetes	Xylariomycetidae	Xylariales		Xylariaceae				0	Biscogniauxia nummularia (AJ246229)
A1517	Eukaryota	Fungi	Dikarya	Ascomycota	Sordariomycetes	Xylariomycetidae	Xylariales		Xylariaceae				0	Biscogniauxia nummularia (AJ246229)
A1518	Eukaryota	Fungi	Dikarya	Ascomycota	Sordariomycetes	Xylariomycetidae	Xylariales		Xylariaceae				0	Biscogniauxia nummularia (AJ246229)
A1519	Eukaryota	Fungi	Dikarya	Ascomycota	Sordariomycetes	Xylariomycetidae	Xylariales		Xylariaceae				0	Xylaria sp. F-130,895 (FJ175176)
A1520	Eukaryota	Fungi	Dikarya	Ascomycota	Sordariomycetes	Xylariomycetidae	Xylariales		Xylariaceae				0	Biscogniauxia nummularia (AJ246229)
A1521	Eukaryota	Fungi	Dikarya	Ascomycota	Sordariomycetes	Xylariomycetidae	Xylariales		Xylariaceae				0	Geniculisynnema termiticola (AB274813)
A1522	Eukaryota	Fungi	Dikarya	Ascomycota	Sordariomycetes	Xylariomycetidae	Xylariales		Xylariaceae				0	Biscogniauxia nummularia (AJ246229)
B0001	Eukaryota	Fungi	Dikarya	Basidiomycota	Agaricomycetes		Thelephorales		Thelephoraceae				1	Tomentella sublilacina (HM189991)
B0002	Eukaryota	Fungi	Dikarya	Basidiomycota	Agaricomycetes		Thelephorales		Thelephoraceae				1	Thelephora ganbajun (EU696815)
B0003	Eukaryota	Fungi	Dikarya	Basidiomycota	Agaricomycetes		Thelephorales		Thelephoraceae	Tomentella			1	Tomentella sublilacina (U83481)
B0004	Eukaryota	Fungi	Dikarya	Basidiomycota	Agaricomycetes		Thelephorales		Thelephoraceae	Tomentella			1	Tomentella sp. ECM 21 (AY953422)
B0005	Eukaryota	Fungi	Dikarya	Basidiomycota	Agaricomycetes		Russulales		Russulaceae				1	Russula pectinatoides (EU598185)
B0006	Eukaryota	Fungi	Dikarya	Basidiomycota	Agaricomycetes		Russulales		Russulaceae	Russula			1	Russula sp. RB-C (AF350067)
B0007	Eukaryota	Fungi	Dikarya	Basidiomycota	Agaricomycetes	Agaricomycetidae	Agaricales		Cortinariaceae	Cortinarius			1	Cortinarius sp. ectomycorrhiza S12 (AF430288)
B0008	Eukaryota	Fungi	Dikarya	Basidiomycota	Agaricomycetes		Russulales		Russulaceae		Russulaceae		1	Cystangium seminudum (EU019947)
B0009	Eukaryota	Fungi	Dikarya	Basidiomycota	Agaricomycetes		Auriculariales						0	Phellinus igniarius (HM584809)
B0010	Eukaryota	Fungi	Dikarya	Basidiomycota	Agaricomycetes		Russulales		Russulaceae	Russula			1	Russula aff. compacta AV04130 (DQ422001)
B0011	Eukaryota	Fungi	Dikarya	Basidiomycota	Agaricomycetes								0	Bullera miyagiana (AF444409)
B0012	Eukaryota	Fungi	Dikarya	Basidiomycota	Agaricomycetes		Russulales		Russulaceae	Lactarius			1	Lactarius gerardii (AB509724)
B0013	Eukaryota	Fungi	Dikarya	Basidiomycota	Agaricomycetes		Russulales		Russulaceae	Russula			1	Russula atrovirens (GU222260)
B0014	Eukaryota	Fungi	Dikarya	Basidiomycota	Agaricomycetes	Agaricomycetidae	Agaricales		Tricholomataceae	Hydropus	Hydropus marginellus		0	Hydropus marginellus (EU669314)
B0015	Eukaryota	Fungi	Dikarya	Basidiomycota	Agaricomycetes		Cantharellales		Cantharellaceae	Craterellus			1	Craterellus fallax (GU590927)
B0016	Eukaryota	Fungi	Dikarya	Basidiomycota	Agaricomycetes		Cantharellales						0	Clavulina cf. amethystina PRM 896664 (EU862203)
B0017	Eukaryota	Fungi	Dikarya	Basidiomycota	Agaricomycetes		Russulales		Russulaceae	Russula			1	Russula atrovirens (GU222260)
B0018	Eukaryota	Fungi	Dikarya	Basidiomycota	Agaricomycetes		Russulales		Russulaceae	Russula			1	Cystangium seminudum (EU019947)
B0019	Eukaryota	Fungi	Dikarya	Basidiomycota	Agaricomycetes		Russulales		Russulaceae	Lactarius			1	Lactarius petersenii (GU258282)
B0020	Eukaryota	Fungi	Dikarya	Basidiomycota	Agaricomycetes		Thelephorales		Thelephoraceae				1	Tomentella atramentaria (EF644115)
B0021	Eukaryota	Fungi	Dikarya	Basidiomycota	Agaricomycetes		Thelephorales		Thelephoraceae		Thelephoraceae		1	Tomentella sublilacina (U83481)
B0022	Eukaryota	Fungi	Dikarya	Basidiomycota	Agaricomycetes		Russulales		Russulaceae	Lactarius			1	Lactarius subgerardii (GU258267)
B0023	Eukaryota	Fungi	Dikarya	Basidiomycota	Agaricomycetes		Polyporales						0	Phlebiella vaga (EU118660)
B0024	Eukaryota	Fungi	Dikarya	Basidiomycota	Agaricomycetes	Agaricomycetidae	Agaricales		Tricholomataceae	Hydropus			0	Hydropus marginellus (EU669314)
B0025	Eukaryota	Fungi	Dikarya	Basidiomycota	Agaricomycetes		Russulales		Russulaceae	Russula			1	Russula sp. 328-833 (AB509982)
B0026	Eukaryota	Fungi	Dikarya	Basidiomycota	Agaricomycetes		Thelephorales		Thelephoraceae		Tomentella		1	Thelephora ganbajun (EU696815)
B0027	Eukaryota	Fungi	Dikarya	Basidiomycota	Agaricomycetes		Polyporales				Polyporales		0	Phlebiella vaga (EU118660)
B0028	Eukaryota	Fungi	Dikarya	Basidiomycota	Agaricomycetes		Cantharellales		Cantharellaceae	Craterellus			1	Cantharellus sp. TH9203 (JN168667)
B0029	Eukaryota	Fungi	Dikarya	Basidiomycota	Agaricomycetes	Agaricomycetidae	Agaricales						0	Ampulloclitocybe clavipes (AB301607)
B0030	Eukaryota	Fungi	Dikarya	Basidiomycota	Agaricomycetes		Cantharellales		Cantharellaceae				1	Craterellus fallax (DQ205680)
B0031	Eukaryota	Fungi	Dikarya	Basidiomycota	Agaricomycetes		Russulales		Russulaceae				1	Cystangium seminudum (EU019947)
B0032	Eukaryota	Fungi	Dikarya	Basidiomycota	Agaricomycetes		Thelephorales		Thelephoraceae				1	Thelephora caryophyllea (EF655705)
B0033	Eukaryota	Fungi	Dikarya	Basidiomycota	Agaricomycetes		Russulales		Russulaceae	Russula			1	Russula puellaris (HM189932)
B0034	Eukaryota	Fungi	Dikarya	Basidiomycota	Agaricomycetes		Russulales		Russulaceae	Russula			1	Russula sp. 310-839 (AB509986)
B0035	Eukaryota	Fungi	Dikarya	Basidiomycota	Agaricomycetes		Russulales		Russulaceae	Russula			1	Russula cyanoxantha (AB509859)
B0036	Eukaryota	Fungi	Dikarya	Basidiomycota	Agaricomycetes		Auriculariales						0	Phellinus igniarius (HM584809)
B0037	Eukaryota	Fungi	Dikarya	Basidiomycota	Agaricomycetes	Agaricomycetidae	Agaricales		Cortinariaceae				1	Cortinarius caninus (EU313201)
B0038	Eukaryota	Fungi	Dikarya	Basidiomycota	Agaricomycetes		Russulales		Russulaceae	Russula			1	Russula puellaris (HM189938)
B0039	Eukaryota	Fungi	Dikarya	Basidiomycota	Agaricomycetes		Auriculariales				Auriculariales		0	Oliveonia pauxilla (HQ441576)
B0040	Eukaryota	Fungi	Dikarya	Basidiomycota	Agaricomycetes		Thelephorales		Thelephoraceae				1	Thelephora ganbajun (EU696815)
B0041	Eukaryota	Fungi	Dikarya	Basidiomycota	Agaricomycetes	Agaricomycetidae	Agaricales						0	Megacollybia clitocyboidea (EU623654)
B0042	Eukaryota	Fungi	Dikarya	Basidiomycota	Agaricomycetes	Agaricomycetidae	Agaricales						0	Mycena latifolia (JF908485)
B0043	Eukaryota	Fungi	Dikarya	Basidiomycota	Agaricomycetes		Thelephorales		Thelephoraceae				1	Tomentella stuposa (AF272944)
B0044	Eukaryota	Fungi	Dikarya	Basidiomycota	Agaricomycetes		Russulales		Russulaceae	Russula			1	Russula sp. 310-839 (AB509986)
B0045	Eukaryota	Fungi	Dikarya	Basidiomycota	Agaricomycetes		Thelephorales		Thelephoraceae				1	Tomentella sublilacina (U83481)
B0046	Eukaryota	Fungi	Dikarya	Basidiomycota	Agaricomycetes		Cantharellales		Cantharellaceae				1	Cantharellus sp. TH9203 (JN168667)
B0047	Eukaryota	Fungi	Dikarya	Basidiomycota	Agaricomycetes		Russulales		Russulaceae	Russula			1	Russula solaris (AF418627)
B0048	Eukaryota	Fungi	Dikarya	Basidiomycota	Agaricomycetes								0	Fomitiporia aethiopica (GU478341)
B0049	Eukaryota	Fungi	Dikarya	Basidiomycota	Agaricomycetes	Agaricomycetidae	Agaricales		Tricholomataceae				0	Mycena oregonensis (JF908408)
B0050	Eukaryota	Fungi	Dikarya	Basidiomycota	Agaricomycetes		Thelephorales		Thelephoraceae				1	Thelephora caryophyllea (EF655705)
B0051	Eukaryota	Fungi	Dikarya	Basidiomycota	Agaricomycetes		Russulales		Russulaceae	Russula			1	Russula sp. 328-833 (AB509982)
B0052	Eukaryota	Fungi	Dikarya	Basidiomycota	Agaricomycetes		Cantharellales				Cantharellales		0	Multiclavula vernalis (U66439)
B0053	Eukaryota	Fungi	Dikarya	Basidiomycota	Agaricomycetes		Russulales		Russulaceae	Russula			1	Russula virescens (AY061727)
B0054	Eukaryota	Fungi	Dikarya	Basidiomycota	Agaricomycetes	Agaricomycetidae	Agaricales						0	Megacollybia platyphylla (EU623697)
B0055	Eukaryota	Fungi	Dikarya	Basidiomycota	Agaricomycetes		Thelephorales		Thelephoraceae				1	Tomentella sp. TU 105091 (FM955848)
B0056	Eukaryota	Fungi	Dikarya	Basidiomycota	Agaricomycetes	Agaricomycetidae	Agaricales						0	Pleurotopsis longinqua (AF012195)
B0057	Eukaryota	Fungi	Dikarya	Basidiomycota	Agaricomycetes	Agaricomycetidae	Agaricales		Cortinariaceae				1	Cortinarius variicolor (AY174795)
B0058	Eukaryota	Fungi	Dikarya	Basidiomycota	Agaricomycetes								0	Pycnoporus coccineus (AB509945)
B0059	Eukaryota	Fungi	Dikarya	Basidiomycota	Agaricomycetes		Cantharellales						0	Clavulina cf. amethystina PRM 896664 (EU862203)
B0060	Eukaryota	Fungi	Dikarya	Basidiomycota	Agaricomycetes	Agaricomycetidae	Agaricales		Tricholomataceae				0	Mycena auricoma (DQ490647)
B0061	Eukaryota	Fungi	Dikarya	Basidiomycota	Agaricomycetes	Agaricomycetidae	Agaricales		Tricholomataceae				0	Pleurotopsis longinqua (AF012195)
B0062	Eukaryota	Fungi	Dikarya	Basidiomycota	Agaricomycetes	Agaricomycetidae	Agaricales		Tricholomataceae				0	Mycena sp. 07110219b (AB512341)
B0065	Eukaryota	Fungi	Dikarya	Basidiomycota									0	Helicobasidium purpureum II (AY292441)
B0068	Eukaryota	Fungi	Dikarya	Basidiomycota	Agaricomycetes		Thelephorales		Thelephoraceae				1	Tomentella sublilacina (U83481)
B0069	Eukaryota	Fungi	Dikarya	Basidiomycota	Tremellomycetes		Tremellales			Cryptococcus	Cryptococcus podzolicus		0	Cryptococcus podzolicus (AF444321)
B0070	Eukaryota	Fungi	Dikarya	Basidiomycota	Agaricomycetes	Agaricomycetidae	Agaricales						0	Gymnopus melanopus (AY263442)
B0072	Eukaryota	Fungi	Dikarya	Basidiomycota	Agaricomycetes								0	Gloeophyllum sepiarium (AF527519)
B0073	Eukaryota	Fungi	Dikarya	Basidiomycota	Agaricomycetes								0	Polyporus brumalis (AB478876)
B0074	Eukaryota	Fungi	Dikarya	Basidiomycota	Agaricomycetes		Polyporales						0	Trametes hirsuta (HQ435849)
B0076	Eukaryota	Fungi	Dikarya	Basidiomycota	Agaricomycetes		Russulales		Russulaceae	Russula			1	Russula sp. 310-839 (AB509986)
B0077	Eukaryota	Fungi	Dikarya	Basidiomycota	Agaricomycetes		Russulales		Russulaceae				1	Russula delica (GU234017)
B0078	Eukaryota	Fungi	Dikarya	Basidiomycota	Agaricomycetes		Polyporales						0	Phlebiella vaga (EU118660)
B0080	Eukaryota	Fungi	Dikarya	Basidiomycota	Agaricomycetes		Auriculariales						0	Auricularia auricula-judae (EU520071)
B0081	Eukaryota	Fungi	Dikarya	Basidiomycota	Agaricomycetes	Agaricomycetidae	Agaricales		Cortinariaceae	Cortinarius			1	Cortinarius sp. ectomycorrhiza S12 (AF430288)
B0082	Eukaryota	Fungi	Dikarya	Basidiomycota	Agaricomycetes		Thelephorales		Thelephoraceae				1	Tomentella sublilacina (U83481)
B0083	Eukaryota	Fungi	Dikarya	Basidiomycota	Agaricomycetes		Russulales		Russulaceae	Lactarius			1	Lactarius cf. wirrabara G.Gates/D.Ratkowsky17-01-2002 (GU258305)
B0084	Eukaryota	Fungi	Dikarya	Basidiomycota	Agaricomycetes								0	Macrophomina phaseolina (FJ395232)
B0085	Eukaryota	Fungi	Dikarya	Basidiomycota	Agaricomycetes		Russulales		Russulaceae	Lactarius			1	Lactarius bicolor (GU258221)
B0087	Eukaryota	Fungi	Dikarya	Basidiomycota	Agaricomycetes	Agaricomycetidae	Boletales	Boletineae	Boletaceae				1	Boletus cf. chrysenteron RT00053 (EU819531)
B0088	Eukaryota	Fungi	Dikarya	Basidiomycota	Agaricomycetes		Auriculariales						0	Exidia sp. 2010ydher002 (JN400350)
B0089	Eukaryota	Fungi	Dikarya	Basidiomycota	Agaricomycetes		Cantharellales		Clavulinaceae	Clavulina			1	Clavulina subrugosa (JN228221)
B0090	Eukaryota	Fungi	Dikarya	Basidiomycota	Agaricomycetes		Russulales		Russulaceae				1	Russula laurocerasi (AF418614)
B0091	Eukaryota	Fungi	Dikarya	Basidiomycota	Agaricomycetes		Polyporales						0	Trametes hirsuta (JF816042)
B0092	Eukaryota	Fungi	Dikarya	Basidiomycota	Agaricomycetes		Thelephorales		Thelephoraceae				1	Tomentella sublilacina (U83481)
B0093	Eukaryota	Fungi	Dikarya	Basidiomycota	Agaricomycetes		Auriculariales						0	Auricularia auricula-judae (EU520071)
B0094	Eukaryota	Fungi	Dikarya	Basidiomycota	Agaricomycetes	Agaricomycetidae	Agaricales						0	Alnicola badia (HQ714664)
B0095	Eukaryota	Fungi	Dikarya	Basidiomycota	Agaricomycetes		Russulales		Russulaceae	Lactarius			1	Lactarius genevievae (GU258294)
B0096	Eukaryota	Fungi	Dikarya	Basidiomycota	Agaricomycetes								0	Pleurotopsis longinqua (AF012195)
B0098	Eukaryota	Fungi	Dikarya	Basidiomycota	Agaricomycetes	Agaricomycetidae	Agaricales						0	Gymnopilus tyallus (AF501562)
B0099	Eukaryota	Fungi	Dikarya	Basidiomycota	Agaricomycetes	Agaricomycetidae	Agaricales		Tricholomataceae				0	Pleurotopsis longinqua (AF012195)
B0100	Eukaryota	Fungi	Dikarya	Basidiomycota	Agaricomycetes								0	Cortinarius lilacinovelatus (DQ663335)
B0102	Eukaryota	Fungi	Dikarya	Basidiomycota	Agaricomycetes	Agaricomycetidae	Agaricales		Tricholomataceae				0	Gymnopus aff. aquosus TENN55883 (DQ450003)
B0103	Eukaryota	Fungi	Dikarya	Basidiomycota	Agaricomycetes	Agaricomycetidae	Agaricales		Tricholomataceae				0	Mycena sp. 07110219b (AB512341)
B0104	Eukaryota	Fungi	Dikarya	Basidiomycota	Agaricomycetes		Trechisporales						0	Trechispora alnicola (DQ411529)
B0105	Eukaryota	Fungi	Dikarya	Basidiomycota	Agaricomycetes	Agaricomycetidae	Agaricales		Clavariaceae				0	Clavulinopsis miyabeana (AB509804)
B0106	Eukaryota	Fungi	Dikarya	Basidiomycota	Agaricomycetes		Cantharellales		Cantharellaceae				1	Craterellus fallax (DQ205680)
B0107	Eukaryota	Fungi	Dikarya	Basidiomycota									0	Sporidiobolus pararoseus (GU943489)
B0108	Eukaryota	Fungi	Dikarya	Basidiomycota	Agaricomycetes								0	Sebacina sp. src725 (DQ974769)
B0109	Eukaryota	Fungi	Dikarya	Basidiomycota	Agaricomycetes		Sebacinales		Sebacinaceae				1	Sebacina sp. B259 (FN669246)
B0110	Eukaryota	Fungi	Dikarya	Basidiomycota	Agaricomycetes	Agaricomycetidae	Agaricales		Tricholomataceae				0	Gerronema nemorale (EU883592)
B0111	Eukaryota	Fungi	Dikarya	Basidiomycota	Agaricomycetes	Agaricomycetidae	Agaricales		Tricholomataceae				0	Mycena leptophylla (JF908454)
B0112	Eukaryota	Fungi	Dikarya	Basidiomycota	Agaricomycetes	Agaricomycetidae	Agaricales		Tricholomataceae	Mycena			0	Mycena purpureofusca (HQ604763)
B0113	Eukaryota	Fungi	Dikarya	Basidiomycota	Agaricomycetes		Cantharellales		Cantharellaceae				1	Craterellus fallax (DQ205680)
B0114	Eukaryota	Fungi	Dikarya	Basidiomycota	Agaricomycetes	Agaricomycetidae	Boletales	Boletineae	Boletaceae				1	Pulveroboletus ravenelii (AB509565)
B0115	Eukaryota	Fungi	Dikarya	Basidiomycota	Agaricomycetes		Cantharellales		Cantharellaceae	Craterellus			1	Craterellus cornucopioides (AF105300)
B0116	Eukaryota	Fungi	Dikarya	Basidiomycota	Agaricomycetes		Thelephorales		Thelephoraceae	Tomentella			1	Tomentella pilosa (AJ421252)
B0118	Eukaryota	Fungi	Dikarya	Basidiomycota	Agaricomycetes								0	Bullera miyagiana (AF444409)
B0119	Eukaryota	Fungi	Dikarya	Basidiomycota	Agaricomycetes		Russulales		Russulaceae				1	Cystangium seminudum (EU019947)
B0120	Eukaryota	Fungi	Dikarya	Basidiomycota	Agaricomycetes		Auriculariales						0	Phellinus igniarius (HM584809)
B0121	Eukaryota	Fungi	Dikarya	Basidiomycota	Agaricomycetes		Auriculariales						0	Auricularia polytricha (HM448452)
B0122	Eukaryota	Fungi	Dikarya	Basidiomycota	Agaricomycetes	Agaricomycetidae	Agaricales						0	Megacollybia clitocyboidea (EU623654)
B0123	Eukaryota	Fungi	Dikarya	Basidiomycota	Agaricomycetes	Agaricomycetidae	Agaricales		Tricholomataceae	Mycena			0	Mycena latifolia (JF908485)
B0124	Eukaryota	Fungi	Dikarya	Basidiomycota									0	Cryptosporella amistadensis (HM017909)
B0125	Eukaryota	Fungi	Dikarya	Basidiomycota	Agaricomycetes		Auriculariales						0	Oliveonia pauxilla (HQ441576)
B0126	Eukaryota	Fungi	Dikarya	Basidiomycota	Agaricomycetes		Russulales		Russulaceae	Russula			1	Russula griseobrunnea (GU222265)
B0127	Eukaryota	Fungi	Dikarya	Basidiomycota	Agaricomycetes		Thelephorales		Thelephoraceae				1	Tomentella cf. sublilacina (AJ889982)
B0129	Eukaryota	Fungi	Dikarya	Basidiomycota	Agaricomycetes	Agaricomycetidae	Agaricales						0	Mycena flavoalba (JF908437)
B0130	Eukaryota	Fungi	Dikarya	Basidiomycota	Agaricomycetes		Thelephorales		Thelephoraceae				1	Tomentella atramentaria (EF644115)
B0131	Eukaryota	Fungi	Dikarya	Basidiomycota	Agaricomycetes		Trechisporales		'Trechisporaceae'	Trechispora			0	Trechispora alnicola (DQ411529)
B0132	Eukaryota	Fungi	Dikarya	Basidiomycota	Agaricomycetes		Russulales		Russulaceae	Russula			1	Russula lilacea (JN944005)
B0133	Eukaryota	Fungi	Dikarya	Basidiomycota	Agaricomycetes		Cantharellales		Cantharellaceae				1	Craterellus fallax (DQ205680)
B0134	Eukaryota	Fungi	Dikarya	Basidiomycota	Agaricomycetes		Auriculariales				Auriculariales		0	Oliveonia pauxilla (HQ441576)
B0135	Eukaryota	Fungi	Dikarya	Basidiomycota	Agaricomycetes	Agaricomycetidae	Agaricales		Tricholomataceae	Mycena			0	Mycena purpureofusca (HQ604763)
B0136	Eukaryota	Fungi	Dikarya	Basidiomycota	Atractiellomycetes		Atractiellales				Atractiellales		0	Rhodotorula laryngis (AB078500)
B0138	Eukaryota	Fungi	Dikarya	Basidiomycota	Agaricomycetes		Russulales		Russulaceae	Russula			1	Russula puellaris (HM189938)
B0139	Eukaryota	Fungi	Dikarya	Basidiomycota	Agaricomycetes								0	Entomocorticium sp. H (AF119512)
B0140	Eukaryota	Fungi	Dikarya	Basidiomycota	Agaricomycetes		Cantharellales		Cantharellaceae				1	Craterellus fallax (DQ205680)
B0143	Eukaryota	Fungi	Dikarya	Basidiomycota	Agaricomycetes		Trechisporales		'Trechisporaceae'	Trechispora			0	Trechispora alnicola (DQ411529)
B0144	Eukaryota	Fungi	Dikarya	Basidiomycota	Agaricomycetes		Russulales		Russulaceae	Lactarius			1	Lactarius petersenii (GU258282)
B0146	Eukaryota	Fungi	Dikarya	Basidiomycota	Agaricomycetes	Agaricomycetidae	Agaricales		Amanitaceae	Amanita			1	Amanita citrina f. lavendula (JF313663)
B0147	Eukaryota	Fungi	Dikarya	Basidiomycota	Agaricomycetes	Agaricomycetidae	Agaricales		Amanitaceae	Amanita			1	Amanita novinupta (GQ250403)
B0148	Eukaryota	Fungi	Dikarya	Basidiomycota	Agaricomycetes	Agaricomycetidae	Agaricales		Amanitaceae	Amanita			1	Amanita novinupta (GQ250403)
B0149	Eukaryota	Fungi	Dikarya	Basidiomycota	Agaricomycetes	Agaricomycetidae	Agaricales		Amanitaceae	Amanita			1	Amanita novinupta (GQ250403)
B0152	Eukaryota	Fungi	Dikarya	Basidiomycota	Agaricomycetes	Agaricomycetidae	Agaricales		Cortinariaceae				1	Cortinarius obtusus (FJ717549)
B0153	Eukaryota	Fungi	Dikarya	Basidiomycota	Agaricomycetes	Agaricomycetidae	Agaricales		Cortinariaceae				1	Cortinarius icterinus (AF389159)
B0155	Eukaryota	Fungi	Dikarya	Basidiomycota	Agaricomycetes	Agaricomycetidae	Agaricales		Entolomataceae	Clitopilus			0	Clitopilus prunulus (EU273512)
B0156	Eukaryota	Fungi	Dikarya	Basidiomycota	Agaricomycetes	Agaricomycetidae	Agaricales						0	Clitopilus passeckerianus (FJ770388)
B0157	Eukaryota	Fungi	Dikarya	Basidiomycota	Agaricomycetes	Agaricomycetidae	Agaricales						0	Hygrophorus gliocyclus (EF559269)
B0158	Eukaryota	Fungi	Dikarya	Basidiomycota	Agaricomycetes	Agaricomycetidae	Agaricales						0	Henningsomyces candidus (AY571043)
B0161	Eukaryota	Fungi	Dikarya	Basidiomycota	Agaricomycetes	Agaricomycetidae	Agaricales						0	Gymnopus melanopus (AY263442)
B0164	Eukaryota	Fungi	Dikarya	Basidiomycota	Agaricomycetes	Agaricomycetidae	Agaricales						0	Cortinarius spectabilis (DQ663426)
B0165	Eukaryota	Fungi	Dikarya	Basidiomycota	Agaricomycetes	Agaricomycetidae	Agaricales						0	Alnicola badia (HQ714664)
B0167	Eukaryota	Fungi	Dikarya	Basidiomycota	Agaricomycetes	Agaricomycetidae	Agaricales						0	Alnicola longicystis (HQ714667)
B0168	Eukaryota	Fungi	Dikarya	Basidiomycota	Agaricomycetes	Agaricomycetidae	Agaricales						0	Chrysomphalina grossula (U66444)
B0169	Eukaryota	Fungi	Dikarya	Basidiomycota	Agaricomycetes	Agaricomycetidae	Agaricales				Agaricales		0	Megacollybia platyphylla (EU623697)
B0170	Eukaryota	Fungi	Dikarya	Basidiomycota	Agaricomycetes	Agaricomycetidae	Agaricales		Physalacriaceae				0	Armillaria gallica (FR686548)
B0171	Eukaryota	Fungi	Dikarya	Basidiomycota	Agaricomycetes	Agaricomycetidae	Agaricales		Tricholomataceae	Hydropus			0	Hydropus marginellus (EU669314)
B0172	Eukaryota	Fungi	Dikarya	Basidiomycota	Agaricomycetes	Agaricomycetidae	Agaricales		Tricholomataceae	Hydropus			0	Hydropus marginellus (EU669314)
B0173	Eukaryota	Fungi	Dikarya	Basidiomycota	Agaricomycetes	Agaricomycetidae	Agaricales		Tricholomataceae	Hydropus			0	Hydropus marginellus (EU669314)
B0174	Eukaryota	Fungi	Dikarya	Basidiomycota	Agaricomycetes	Agaricomycetidae	Agaricales		Tricholomataceae	Hydropus			0	Hydropus marginellus (EU669314)
B0175	Eukaryota	Fungi	Dikarya	Basidiomycota	Agaricomycetes	Agaricomycetidae	Agaricales		Tricholomataceae	Hydropus	Hydropus marginellus		0	Hydropus marginellus (EU669314)
B0176	Eukaryota	Fungi	Dikarya	Basidiomycota	Agaricomycetes	Agaricomycetidae	Agaricales		Tricholomataceae	Laccaria			0	Laccaria cf. laccata BB-2010 (HM356002)
B0177	Eukaryota	Fungi	Dikarya	Basidiomycota	Agaricomycetes	Agaricomycetidae	Agaricales		Tricholomataceae	Mycena			0	Mycena purpureofusca (HQ604763)
B0178	Eukaryota	Fungi	Dikarya	Basidiomycota	Agaricomycetes	Agaricomycetidae	Agaricales		Tricholomataceae	Mycena			0	Mycena strobilinoidea (JF908393)
B0179	Eukaryota	Fungi	Dikarya	Basidiomycota	Agaricomycetes	Agaricomycetidae	Agaricales		Tricholomataceae	Mycena			0	Mycena chlorophos (AB512312)
B0180	Eukaryota	Fungi	Dikarya	Basidiomycota	Agaricomycetes	Agaricomycetidae	Agaricales		Tricholomataceae	Mycena			0	Mycena chlorophos (AB512312)
B0182	Eukaryota	Fungi	Dikarya	Basidiomycota	Agaricomycetes	Agaricomycetidae	Agaricales		Tricholomataceae	Mycena			0	Mycena latifolia (JF908485)
B0183	Eukaryota	Fungi	Dikarya	Basidiomycota	Agaricomycetes	Agaricomycetidae	Agaricales		Tricholomataceae	Mycena			0	Mycena sp. 07110219b (AB512341)
B0186	Eukaryota	Fungi	Dikarya	Basidiomycota	Agaricomycetes	Agaricomycetidae	Agaricales		Tricholomataceae				0	Mycena oregonensis (JF908408)
B0188	Eukaryota	Fungi	Dikarya	Basidiomycota	Agaricomycetes	Agaricomycetidae	Agaricales		Tricholomataceae				0	Pleurotopsis longinqua (AF012195)
B0192	Eukaryota	Fungi	Dikarya	Basidiomycota	Agaricomycetes	Agaricomycetidae	Agaricales		Tricholomataceae				0	Mycena leptophylla (JF908454)
B0194	Eukaryota	Fungi	Dikarya	Basidiomycota	Agaricomycetes	Agaricomycetidae	Agaricales		Tricholomataceae				0	Megacollybia clitocyboidea (EU623654)
B0195	Eukaryota	Fungi	Dikarya	Basidiomycota	Agaricomycetes	Agaricomycetidae	Agaricales		Tricholomataceae				0	Pleurotopsis longinqua (AF012195)
B0196	Eukaryota	Fungi	Dikarya	Basidiomycota	Agaricomycetes	Agaricomycetidae	Agaricales		Tricholomataceae				0	Pleurotopsis longinqua (AF012195)
B0197	Eukaryota	Fungi	Dikarya	Basidiomycota	Agaricomycetes	Agaricomycetidae	Agaricales		Tricholomataceae				0	Gerronema nemorale (EU883594)
B0198	Eukaryota	Fungi	Dikarya	Basidiomycota	Agaricomycetes	Agaricomycetidae	Atheliales						0	Fibulorhizoctonia sp. TMB (DQ493754)
B0199	Eukaryota	Fungi	Dikarya	Basidiomycota	Atractiellomycetes		Atractiellales				Atractiellales		0	Agaricus californicus (AF482830)
B0200	Eukaryota	Fungi	Dikarya	Basidiomycota	Agaricomycetes		Auriculariales						0	Pycnoporus coccineus (AB509945)
B0201	Eukaryota	Fungi	Dikarya	Basidiomycota	Agaricomycetes		Auriculariales						0	Phellinus igniarius (HM584809)
B0203	Eukaryota	Fungi	Dikarya	Basidiomycota	Agaricomycetes		Auriculariales						0	Auricularia polytricha (HM448452)
B0204	Eukaryota	Fungi	Dikarya	Basidiomycota	Agaricomycetes		Auriculariales						0	Auricularia polytricha (HM448452)
B0205	Eukaryota	Fungi	Dikarya	Basidiomycota	Agaricomycetes		Auriculariales						0	Phellinus igniarius (HM584809)
B0206	Eukaryota	Fungi	Dikarya	Basidiomycota	Agaricomycetes		Auriculariales						0	Auricularia polytricha (HM448452)
B0207	Eukaryota	Fungi	Dikarya	Basidiomycota	Agaricomycetes		Auriculariales						0	Auricularia polytricha (HM448452)
B0208	Eukaryota	Fungi	Dikarya	Basidiomycota	Agaricomycetes		Auriculariales						0	Phellinus igniarius (HM584809)
B0209	Eukaryota	Fungi	Dikarya	Basidiomycota	Agaricomycetes		Auriculariales						0	Auricularia polytricha (HM448452)
B0210	Eukaryota	Fungi	Dikarya	Basidiomycota	Agaricomycetes		Auriculariales						0	Auricularia auricula-judae (DQ520099)
B0212	Eukaryota	Fungi	Dikarya	Basidiomycota	Agaricomycetes		Auriculariales				Auriculariales		0	Oliveonia pauxilla (HQ441576)
B0214	Eukaryota	Fungi	Dikarya	Basidiomycota	Agaricomycetes	Agaricomycetidae	Boletales	Boletineae	Boletaceae				1	Xerocomellus cisalpinus (HM190076)
B0215	Eukaryota	Fungi	Dikarya	Basidiomycota	Agaricomycetes	Agaricomycetidae	Boletales						0	Gyroporus cyanescens (EU718102)
B0216	Eukaryota	Fungi	Dikarya	Basidiomycota	Agaricomycetes		Cantharellales		Cantharellaceae	Craterellus			1	Cantharellus sp. TH9203 (JN168667)
B0217	Eukaryota	Fungi	Dikarya	Basidiomycota	Agaricomycetes		Cantharellales		Cantharellaceae	Craterellus			1	Craterellus odoratus (AF105306)
B0218	Eukaryota	Fungi	Dikarya	Basidiomycota	Agaricomycetes		Cantharellales		Cantharellaceae	Craterellus			1	Craterellus cornucopioides (AF105300)
B0219	Eukaryota	Fungi	Dikarya	Basidiomycota	Agaricomycetes		Cantharellales		Cantharellaceae	Craterellus			1	Craterellus odoratus (AF105306)
B0221	Eukaryota	Fungi	Dikarya	Basidiomycota	Agaricomycetes		Cantharellales		Cantharellaceae	Craterellus			1	Cantharellus sp. TH9203 (JN168667)
B0222	Eukaryota	Fungi	Dikarya	Basidiomycota	Agaricomycetes		Cantharellales		Cantharellaceae	Craterellus			1	Cantharellus sp. TH9203 (JN168667)
B0223	Eukaryota	Fungi	Dikarya	Basidiomycota	Agaricomycetes		Cantharellales		Cantharellaceae				1	Craterellus fallax (DQ205680)
B0225	Eukaryota	Fungi	Dikarya	Basidiomycota	Agaricomycetes		Cantharellales		Cantharellaceae				1	Craterellus fallax (DQ205680)
B0226	Eukaryota	Fungi	Dikarya	Basidiomycota	Agaricomycetes		Cantharellales		Cantharellaceae				1	Craterellus fallax (DQ205680)
B0228	Eukaryota	Fungi	Dikarya	Basidiomycota	Agaricomycetes		Cantharellales		Cantharellaceae				1	Craterellus fallax (DQ205680)
B0229	Eukaryota	Fungi	Dikarya	Basidiomycota	Agaricomycetes		Cantharellales		Cantharellaceae				1	Craterellus fallax (DQ205680)
B0230	Eukaryota	Fungi	Dikarya	Basidiomycota	Agaricomycetes		Cantharellales		Cantharellaceae				1	Craterellus fallax (DQ205680)
B0231	Eukaryota	Fungi	Dikarya	Basidiomycota	Agaricomycetes		Cantharellales		Cantharellaceae				1	Craterellus fallax (DQ205680)
B0232	Eukaryota	Fungi	Dikarya	Basidiomycota	Agaricomycetes		Cantharellales		Cantharellaceae				1	Cantharellus sp. TH9203 (JN168667)
B0233	Eukaryota	Fungi	Dikarya	Basidiomycota	Agaricomycetes		Cantharellales		Ceratobasidiaceae				0	Ceratobasidium sp. RGSOR4 (GQ175298)
B0234	Eukaryota	Fungi	Dikarya	Basidiomycota	Agaricomycetes		Cantharellales		Ceratobasidiaceae	Thanatephorus	Thanatephorus cucumeris		0	Rhizoctonia solani (HQ905443)
B0236	Eukaryota	Fungi	Dikarya	Basidiomycota	Agaricomycetes		Cantharellales		Clavulinaceae	Clavulina			1	Clavulina cf. amethystina PRM 896664 (EU862203)
B0239	Eukaryota	Fungi	Dikarya	Basidiomycota	Agaricomycetes		Hymenochaetales		Hymenochaetaceae	Coltriciella	Coltriciella dependens		0	Coltriciella dependens (AM412253)
B0240	Eukaryota	Fungi	Dikarya	Basidiomycota	Agaricomycetes		Hymenochaetales		Hymenochaetaceae				0	Inonotus tropicalis (AF534077)
B0241	Eukaryota	Fungi	Dikarya	Basidiomycota	Agaricomycetes		Hymenochaetales			Resinicium	Resinicium monticola		0	Resinicium monticola (DQ826550)
B0242	Eukaryota	Fungi	Dikarya	Basidiomycota	Agaricomycetes								0	Pleurotopsis longinqua (AF012195)
B0243	Eukaryota	Fungi	Dikarya	Basidiomycota	Agaricomycetes								0	Pycnoporus coccineus (AB509945)
B0246	Eukaryota	Fungi	Dikarya	Basidiomycota	Agaricomycetes								0	Serendipita sp. CBS 572.83 (DQ278945)
B0247	Eukaryota	Fungi	Dikarya	Basidiomycota	Agaricomycetes								0	Polyporus brumalis (AB478876)
B0248	Eukaryota	Fungi	Dikarya	Basidiomycota	Agaricomycetes								0	Mycena flavoalba (JF908437)
B0250	Eukaryota	Fungi	Dikarya	Basidiomycota	Agaricomycetes								0	Sebacina sp. src725 (DQ974769)
B0251	Eukaryota	Fungi	Dikarya	Basidiomycota	Agaricomycetes								0	Oliveonia pauxilla (HQ441576)
B0252	Eukaryota	Fungi	Dikarya	Basidiomycota	Agaricomycetes								0	Agaricus pseudolutosus (JF727868)
B0253	Eukaryota	Fungi	Dikarya	Basidiomycota	Agaricomycetes								0	Apiognomonia rigniacensis (EU255068)
B0254	Eukaryota	Fungi	Dikarya	Basidiomycota	Agaricomycetes								0	Phellinidium sulphurascens (DQ137390)
B0255	Eukaryota	Fungi	Dikarya	Basidiomycota	Agaricomycetes								0	Aureobasidium pullulans (JF419645)
B0256	Eukaryota	Fungi	Dikarya	Basidiomycota	Agaricomycetes								0	Pycnoporus coccineus (AB509945)
B0257	Eukaryota	Fungi	Dikarya	Basidiomycota	Agaricomycetes								0	Phellinidium sulphurascens (DQ137390)
B0258	Eukaryota	Fungi	Dikarya	Basidiomycota	Agaricomycetes								0	Cryptococcus sp. EN4M05 (FJ527032)
B0259	Eukaryota	Fungi	Dikarya	Basidiomycota	Agaricomycetes								0	Sebacina sp. AA3.11 (FJ611951)
B0261	Eukaryota	Fungi	Dikarya	Basidiomycota	Agaricomycetes								0	Armillaria sp. Arg.271 (FJ711596)
B0262	Eukaryota	Fungi	Dikarya	Basidiomycota	Agaricomycetes								0	Auricularia auricula-judae (EU520143)
B0264	Eukaryota	Fungi	Dikarya	Basidiomycota	Agaricomycetes								0	Macrophomina phaseolina (FJ395232)
B0265	Eukaryota	Fungi	Dikarya	Basidiomycota	Agaricomycetes								0	Pycnoporus coccineus (AB509945)
B0266	Eukaryota	Fungi	Dikarya	Basidiomycota	Agaricomycetes								0	Heterobasidion abietinum (FJ627542)
B0267	Eukaryota	Fungi	Dikarya	Basidiomycota	Agaricomycetes								0	Trametes hirsuta (HQ435849)
B0268	Eukaryota	Fungi	Dikarya	Basidiomycota	Agaricomycetes								0	Phellinus crustosus (AY072031)
B0270	Eukaryota	Fungi	Dikarya	Basidiomycota	Agaricomycetes								0	Laccaria fraterna (AY162175)
B0271	Eukaryota	Fungi	Dikarya	Basidiomycota	Agaricomycetes								0	Clavulina cf. cinerea BIO 12533 (EU862222)
B0272	Eukaryota	Fungi	Dikarya	Basidiomycota									0	Trametes hirsuta (HQ435849)
B0273	Eukaryota	Fungi	Dikarya	Basidiomycota									0	Bullera miyagiana (AF444409)
B0274	Eukaryota	Fungi	Dikarya	Basidiomycota									0	Lentinellus perstrictifolius (AY513137)
B0275	Eukaryota	Fungi	Dikarya	Basidiomycota									0	Agaricus hondensis (DQ182514)
B0276	Eukaryota	Fungi	Dikarya	Basidiomycota									0	Lentinellus perstrictifolius (AY513137)
B0277	Eukaryota	Fungi	Dikarya	Basidiomycota									0	Cortinarius sp. TUB 011653 (EU655669)
B0279	Eukaryota	Fungi	Dikarya	Basidiomycota									0	Puccinia polysora (AB599974)
B0280	Eukaryota	Fungi	Dikarya	Basidiomycota									0	Coccotrema coccophorum (AF329169)
B0281	Eukaryota	Fungi	Dikarya	Basidiomycota									0	Gloiothele torrendii (AF506455)
B0283	Eukaryota	Fungi	Dikarya	Basidiomycota									0	Sporobolomyces sp. TY-214 (AY313070)
B0285	Eukaryota	Fungi	Dikarya	Basidiomycota	Tremellomycetes								0	Tremella diploschistina (JN790587)
B0287	Eukaryota	Fungi	Dikarya	Basidiomycota	Agaricomycetes		Polyporales		Ganodermataceae	Ganoderma			0	Ganoderma mastoporum (JQ409361)
B0288	Eukaryota	Fungi	Dikarya	Basidiomycota	Agaricomycetes		Polyporales						0	Phlebiella vaga (EU118660)
B0289	Eukaryota	Fungi	Dikarya	Basidiomycota	Agaricomycetes		Polyporales						0	Perenniporia tephropora (AB462323)
B0290	Eukaryota	Fungi	Dikarya	Basidiomycota	Agaricomycetes		Polyporales						0	Trametes hirsuta (JF816042)
B0291	Eukaryota	Fungi	Dikarya	Basidiomycota	Agaricomycetes		Polyporales						0	Xenasmatella aff. ardosiaca KHL 12928 (EU118658)
B0293	Eukaryota	Fungi	Dikarya	Basidiomycota	Agaricomycetes		Polyporales				Polyporales		0	Phlebiella vaga (EU118660)
B0295	Eukaryota	Fungi	Dikarya	Basidiomycota	Agaricomycetes		Russulales		Russulaceae	Lactarius			1	Lactarius petersenii (GU258282)
B0296	Eukaryota	Fungi	Dikarya	Basidiomycota	Agaricomycetes		Russulales		Russulaceae	Lactarius			1	Lactarius petersenii (GU258282)
B0297	Eukaryota	Fungi	Dikarya	Basidiomycota	Agaricomycetes		Russulales		Russulaceae	Lactarius			1	Lactarius subgerardii (GU258269)
B0299	Eukaryota	Fungi	Dikarya	Basidiomycota	Agaricomycetes		Russulales		Russulaceae	Lactarius			1	Lactarius volemus (HQ318216)
B0300	Eukaryota	Fungi	Dikarya	Basidiomycota	Agaricomycetes		Russulales		Russulaceae	Lactarius			1	Lactarius petersenii (GU258282)
B0301	Eukaryota	Fungi	Dikarya	Basidiomycota	Agaricomycetes		Russulales		Russulaceae	Lactarius			1	Lactarius subgerardii (GU258267)
B0302	Eukaryota	Fungi	Dikarya	Basidiomycota	Agaricomycetes		Russulales		Russulaceae	Lactarius			1	Lactarius subgerardii (GU258269)
B0303	Eukaryota	Fungi	Dikarya	Basidiomycota	Agaricomycetes		Russulales		Russulaceae	Lactarius			1	Lactarius gerardii (AB509724)
B0304	Eukaryota	Fungi	Dikarya	Basidiomycota	Agaricomycetes		Russulales		Russulaceae				1	Cystangium seminudum (EU019947)
B0305	Eukaryota	Fungi	Dikarya	Basidiomycota	Agaricomycetes		Russulales		Russulaceae				1	Russula pectinatoides (EU598185)
B0306	Eukaryota	Fungi	Dikarya	Basidiomycota	Agaricomycetes		Russulales		Russulaceae				1	Lactarius gerardii (AB509724)
B0307	Eukaryota	Fungi	Dikarya	Basidiomycota	Agaricomycetes		Russulales		Russulaceae				1	Lactarius vellereus (DQ422034)
B0308	Eukaryota	Fungi	Dikarya	Basidiomycota	Agaricomycetes		Russulales		Russulaceae				1	Russula kalimna (EU019927)
B0309	Eukaryota	Fungi	Dikarya	Basidiomycota	Agaricomycetes		Russulales		Russulaceae				1	Russula vinaceocuticulata (GU222258)
B0310	Eukaryota	Fungi	Dikarya	Basidiomycota	Agaricomycetes		Russulales		Russulaceae	Russula			1	Russula atroviridis (GU222285)
B0311	Eukaryota	Fungi	Dikarya	Basidiomycota	Agaricomycetes		Russulales		Russulaceae	Russula			1	Russula compacta (GU229820)
B0312	Eukaryota	Fungi	Dikarya	Basidiomycota	Agaricomycetes		Russulales		Russulaceae	Russula			1	Russula puellaris (HM189938)
B0314	Eukaryota	Fungi	Dikarya	Basidiomycota	Agaricomycetes		Russulales		Russulaceae	Russula			1	Russula compacta (GQ924688)
B0315	Eukaryota	Fungi	Dikarya	Basidiomycota	Agaricomycetes		Russulales		Russulaceae	Russula			1	Russula aff. compacta AV04130 (DQ422001)
B0317	Eukaryota	Fungi	Dikarya	Basidiomycota	Agaricomycetes		Russulales		Russulaceae	Russula			1	Russula sp. RB-C (AF350067)
B0323	Eukaryota	Fungi	Dikarya	Basidiomycota	Agaricomycetes		Sebacinales		Sebacinaceae				1	Sebacina sp. B259 (FN669246)
B0325	Eukaryota	Fungi	Dikarya	Basidiomycota	Agaricomycetes		Sebacinales		Sebacinaceae	Sebacina			1	Sebacina sp. AA3.11 (FJ611951)
B0326	Eukaryota	Fungi	Dikarya	Basidiomycota	Agaricomycetes		Sebacinales		Sebacinaceae	Sebacina	Sebacina vermifera		1	Serendipita vermifera (DQ983815)
B0329	Eukaryota	Fungi	Dikarya	Basidiomycota	Agaricomycetes		Thelephorales		Thelephoraceae				1	Thelephora ganbajun (EU696815)
B0330	Eukaryota	Fungi	Dikarya	Basidiomycota	Agaricomycetes		Thelephorales		Thelephoraceae				1	Tomentella sp. W40 (AJ534915)
B0331	Eukaryota	Fungi	Dikarya	Basidiomycota	Agaricomycetes		Thelephorales		Thelephoraceae				1	Tomentella amyloapiculata (EF507263)
B0332	Eukaryota	Fungi	Dikarya	Basidiomycota	Agaricomycetes		Thelephorales		Thelephoraceae				1	Thelephora ganbajun (EU696815)
B0336	Eukaryota	Fungi	Dikarya	Basidiomycota	Agaricomycetes		Thelephorales		Thelephoraceae				1	Tomentella sublilacina (U83481)
B0338	Eukaryota	Fungi	Dikarya	Basidiomycota	Agaricomycetes		Thelephorales		Thelephoraceae				1	Thelephora ganbajun (EU696815)
B0339	Eukaryota	Fungi	Dikarya	Basidiomycota	Agaricomycetes		Thelephorales		Thelephoraceae				1	Tomentella sublilacina (U83481)
B0340	Eukaryota	Fungi	Dikarya	Basidiomycota	Agaricomycetes		Thelephorales		Thelephoraceae				1	Thelephora ganbajun (EU696883)
B0341	Eukaryota	Fungi	Dikarya	Basidiomycota	Agaricomycetes		Thelephorales		Thelephoraceae				1	Tomentella sp. src822 (DQ974780)
B0342	Eukaryota	Fungi	Dikarya	Basidiomycota	Agaricomycetes		Thelephorales		Thelephoraceae	Tomentella			1	Tomentella sp. TAA195037 (AM412295)
B0344	Eukaryota	Fungi	Dikarya	Basidiomycota	Agaricomycetes		Thelephorales		Thelephoraceae	Tomentella			1	Tomentella sp. T1190 (AB634261)
B0346	Eukaryota	Fungi	Dikarya	Basidiomycota	Agaricomycetes		Thelephorales		Thelephoraceae	Tomentella			1	Tomentella sp. src822 (DQ974780)
B0347	Eukaryota	Fungi	Dikarya	Basidiomycota	Agaricomycetes		Thelephorales		Thelephoraceae	Tomentella			1	Tomentella bryophila (AF272908)
B0348	Eukaryota	Fungi	Dikarya	Basidiomycota	Agaricomycetes		Thelephorales		Thelephoraceae	Tomentella			1	Tomentella sp. TU 105091 (FM955848)
B0349	Eukaryota	Fungi	Dikarya	Basidiomycota	Agaricomycetes		Thelephorales		Thelephoraceae	Tomentella			1	Tomentella sublilacina (U83481)
B0350	Eukaryota	Fungi	Dikarya	Basidiomycota	Agaricomycetes		Trechisporales						0	Trechispora alnicola (DQ411529)
B0352	Eukaryota	Fungi	Dikarya	Basidiomycota	Agaricomycetes		Trechisporales				Trechisporales		0	Trechispora hymenocystis (AF347090)
B0353	Eukaryota	Fungi	Dikarya	Basidiomycota	Agaricomycetes		Trechisporales		'Trechisporaceae'	Trechispora			0	Trechispora alnicola (DQ411529)
B0354	Eukaryota	Fungi	Dikarya	Basidiomycota	Agaricomycetes		Trechisporales		'Trechisporaceae'	Trechispora			0	Trechispora hymenocystis (AF347090)
B0355	Eukaryota	Fungi	Dikarya	Basidiomycota	Agaricomycetes		Trechisporales		'Trechisporaceae'	Trechispora			0	Trechispora hymenocystis (AF347090)
B0357	Eukaryota	Fungi	Dikarya	Basidiomycota	Tremellomycetes		Tremellales			Cryptococcus	Cryptococcus podzolicus		0	Cryptococcus podzolicus (AF444321)
B0358	Eukaryota	Fungi	Dikarya	Basidiomycota	Tremellomycetes		Tremellales			Cryptococcus	Cryptococcus podzolicus		0	Cryptococcus podzolicus (AF444321)
B0359	Eukaryota	Fungi	Dikarya	Basidiomycota	Tremellomycetes		Tremellales			Cryptococcus	Cryptococcus podzolicus		0	Cryptococcus podzolicus (AF444321)
B0360	Eukaryota	Fungi	Dikarya	Basidiomycota	Tremellomycetes		Tremellales			Trichosporon			0	Trichosporon coprophilum (AB180199)
C0001	Eukaryota	Fungi		Chytridiomycota	Chytridiomycetes		Chytridiales						0
C0002	Eukaryota	Fungi		Chytridiomycota	Chytridiomycetes		Chytridiales						0
C0003	Eukaryota	Fungi		Chytridiomycota	Chytridiomycetes		Chytridiales						0
C0004	Eukaryota	Fungi		Chytridiomycota	Chytridiomycetes		Chytridiales						0
C0005	Eukaryota	Fungi		Chytridiomycota	Chytridiomycetes		Chytridiales						0
G0001	Eukaryota	Fungi		Glomeromycota	Glomeromycetes		Diversisporales		Gigasporaceae	Gigaspora	Gigaspora margarita		0	Gigaspora margarita (AJ410742)
G0002	Eukaryota	Fungi		Glomeromycota	Glomeromycetes		Diversisporales		Scutellosporaceae	Scutellospora			0	Scutellospora spinosissima (FR750150)
G0003	Eukaryota	Fungi		Glomeromycota	Glomeromycetes		Diversisporales		Scutellosporaceae	Scutellospora			0	Scutellospora spinosissima (FR750150)
G0004	Eukaryota	Fungi		Glomeromycota	Glomeromycetes		Glomerales		Glomeraceae	Glomus			0	Glomus macrocarpum (FR750533)
G0006	Eukaryota	Fungi		Glomeromycota	Glomeromycetes		Glomerales		Glomeraceae	Glomus			0	Glomus macrocarpum (FR750533)
G0007	Eukaryota	Fungi		Glomeromycota	Glomeromycetes		Glomerales		Glomeraceae				0	Rhizophagus irregularis (JF820442)
G0008	Eukaryota	Fungi		Glomeromycota	Glomeromycetes		Glomerales		Glomeraceae				0	Glomus macrocarpum (FR750544)
G0009	Eukaryota	Fungi		Glomeromycota	Glomeromycetes		Glomerales		Glomeraceae				0	Rhizophagus irregularis (FJ009616)
G0010	Eukaryota	Fungi		Glomeromycota	Glomeromycetes		Glomerales		Glomeraceae				0	Glomus sp. 8 SUN-2011 (JF439181)
G0011	Eukaryota	Fungi		Glomeromycota	Glomeromycetes		Glomerales		Glomeraceae				0	Glomus sp. 8 SUN-2011 (JF439181)
G0012	Eukaryota	Fungi		Glomeromycota	Glomeromycetes		Glomerales		Glomeraceae				0	Rhizophagus irregularis (JF820420)
G0013	Eukaryota	Fungi		Glomeromycota	Glomeromycetes		Glomerales		Glomeraceae				0	Rhizophagus clarus (GQ205080)
G0014	Eukaryota	Fungi		Glomeromycota	Glomeromycetes		Glomerales		Glomeraceae				0	Rhizophagus cf. irregularis MUCL 46240 (FR750091)
G0015	Eukaryota	Fungi		Glomeromycota	Glomeromycetes		Glomerales		Glomeraceae				0	Rhizophagus irregularis DAOM 181602 (JF820516)
G0016	Eukaryota	Fungi		Glomeromycota	Glomeromycetes		Glomerales		Glomeraceae				0	Rhizophagus intraradices (AF185665)
G0017	Eukaryota	Fungi		Glomeromycota	Glomeromycetes		Glomerales		Glomeraceae				0	Rhizophagus irregularis (JF820442)
G0018	Eukaryota	Fungi		Glomeromycota	Glomeromycetes		Glomerales		Glomeraceae				0	Glomus sp. 8 SUN-2011 (JF439181)
G0019	Eukaryota	Fungi		Glomeromycota	Glomeromycetes		Glomerales		Glomeraceae				0	Rhizophagus diaphanus (AJ972463)
G0020	Eukaryota	Fungi		Glomeromycota	Glomeromycetes		Glomerales		Glomeraceae				0	Rhizophagus irregularis (FJ009616)
G0021	Eukaryota	Fungi		Glomeromycota	Glomeromycetes		Glomerales		Glomeraceae				0	Rhizophagus intraradices (FM865565)
G0022	Eukaryota	Fungi		Glomeromycota	Glomeromycetes		Glomerales		Glomeraceae				0	Rhizophagus intraradices (FM865581)
G0024	Eukaryota	Fungi		Glomeromycota	Glomeromycetes		Glomerales		Glomeraceae				0	Rhizophagus irregularis (FJ009616)
G0027	Eukaryota	Fungi		Glomeromycota	Glomeromycetes		Glomerales		Glomeraceae				0	Rhizophagus intraradices (FM865565)
N0001	Eukaryota	Fungi	Dikarya										0	Macrophomina phaseolina (FJ395232)
N0002	Eukaryota	Fungi	Dikarya										0	Rhabdocline pseudotsugae subsp. pseudotsugae (AF462422)
N0003	Eukaryota	Fungi	Dikarya										0	Calcarisporiella thermophila (AB617741)
N0004	Eukaryota	Fungi	Dikarya										0	Macrophomina phaseolina (FJ395232)
N0005	Eukaryota	Fungi	Dikarya										0	Amylostereum chailletii (HM776410)
N0006	Eukaryota	Fungi	Dikarya										0	Amylostereum chailletii (HM776410)
N0007	Eukaryota	Fungi	Dikarya										0	Macrophomina phaseolina (FJ395232)
N0008	Eukaryota	Fungi	Dikarya										0	Tuber magnatum (FM205521)
N0009	Eukaryota	Fungi	Dikarya										0	Amylostereum chailletii (HM776410)
N0010	Eukaryota	Fungi	Dikarya										0	Macrophomina phaseolina (DQ233666)
N0011	Eukaryota	Fungi	Dikarya										0	Macrophomina phaseolina (FJ395232)
N0012	Eukaryota	Fungi	Dikarya										0	Macrophomina phaseolina (FJ395232)
N0013	Eukaryota	Fungi	Dikarya										0	Acremonium sp. BCC 14080 (EU488735)
N0014	Eukaryota	Fungi	Dikarya										0	Dactylaria ampulliformis (AY265336)
N0015	Eukaryota	Fungi	Dikarya										0	Rhabdocline pseudotsugae subsp. pseudotsugae (AF462422)
N0016	Eukaryota	Fungi	Dikarya										0	Trichoderma sp. MAB-2010b (HQ829121)
N0017	Eukaryota	Fungi	Dikarya										0	Cladosporium sp. EXP0486F (DQ914668)
N0018	Eukaryota	Fungi	Dikarya										0	Nephroselmis anterostigmatica (EU334586)
N0019	Eukaryota	Fungi	Dikarya										0	Funneliformis geosporum (AJ319798)
N0020	Eukaryota	Fungi	Dikarya										0	Dactylaria ampulliformis (AY265336)
N0021	Eukaryota	Fungi	Dikarya										0	Macrophomina phaseolina (DQ233666)
N0022	Eukaryota	Fungi	Dikarya										0	Rhabdocline pseudotsugae subsp. pseudotsugae (AF462422)
N0023	Eukaryota	Fungi	Dikarya										0	Rhabdocline pseudotsugae subsp. pseudotsugae (AF462422)
N0024	Eukaryota	Fungi	Dikarya										0	Macrophomina phaseolina (FJ395232)
N0025	Eukaryota	Fungi	Dikarya										0	Rhabdocline pseudotsugae subsp. pseudotsugae (AF462422)
N0026	Eukaryota	Fungi	Dikarya										0	Macrophomina phaseolina (FJ395232)
N0027	Eukaryota	Fungi	Dikarya										0	Macrophomina phaseolina (FJ395232)
N0028	Eukaryota	Fungi	Dikarya										0	Macrophomina phaseolina (FJ395232)
N0029	Eukaryota	Fungi	Dikarya										0	Macrophomina phaseolina (FJ395232)
N0030	Eukaryota	Fungi	Dikarya										0	Macrophomina phaseolina (FJ395232)
N0031	Eukaryota	Fungi	Dikarya										0	Aureobasidium pullulans (JF419645)
N0032	Eukaryota	Fungi	Dikarya										0	Macrophomina phaseolina (FJ395232)
N0033	Eukaryota	Fungi	Dikarya										0	Calcarisporiella thermophila (AB617741)
N0034	Eukaryota	Fungi	Dikarya										0	Macrophomina phaseolina (FJ395232)
N0036	Eukaryota	Fungi	Dikarya										0	Rhodoveronaea varioseptata (EU041813)
N0038	Eukaryota	Fungi	Dikarya										0	Macrophomina phaseolina (FJ395232)
N0039	Eukaryota	Fungi	Dikarya										0	Rhodoveronaea varioseptata (EU041813)
N0041	Eukaryota	Fungi	Dikarya										0	Rhabdocline pseudotsugae subsp. pseudotsugae (AF462422)
N0044	Eukaryota	Fungi	Dikarya										0	Macrophomina phaseolina (FJ395232)
N0045	Eukaryota	Fungi	Dikarya										0	Tuber magnatum (FM205521)
N0046	Eukaryota	Fungi	Dikarya										0	Aureobasidium pullulans (JF419645)
N0047	Eukaryota	Fungi	Dikarya										0	Macrophomina phaseolina (FJ395232)
N0049	Eukaryota	Fungi	Dikarya										0	Amylostereum chailletii (HM776410)
N0050	Eukaryota	Fungi	Dikarya										0	Macrophomina phaseolina (FJ395232)
N0051	Eukaryota	Fungi	Dikarya										0	Rhodoveronaea varioseptata (EU041813)
N0052	Eukaryota	Fungi	Dikarya										0	Macrophomina phaseolina (FJ395232)
N0055	Eukaryota	Fungi	Dikarya										0	Macrophomina phaseolina (FJ395232)
N0057	Eukaryota	Fungi	Dikarya										0	Rhabdocline pseudotsugae subsp. pseudotsugae (AF462422)
N0058	Eukaryota	Fungi	Dikarya										0	Calcarisporiella thermophila (AB617741)
N0062	Eukaryota	Fungi	Dikarya										0	Calcarisporiella thermophila (AB617741)
N0063	Eukaryota	Fungi	Dikarya										0	Rhabdocline pseudotsugae subsp. pseudotsugae (AF462422)
N0064	Eukaryota	Fungi	Dikarya										0	Calcarisporiella thermophila (AB617741)
N0065	Eukaryota	Fungi	Dikarya										0	Dactylaria ampulliformis (AY265336)
N0066	Eukaryota	Fungi	Dikarya										0	Rhodoveronaea varioseptata (EU041813)
N0067	Eukaryota	Fungi	Dikarya										0	Tuber magnatum (FM205521)
N0068	Eukaryota	Fungi	Dikarya										0	Amylostereum chailletii (HM776410)
N0069	Eukaryota	Fungi	Dikarya										0	Cladosporium sp. EXP0486F (DQ914668)
N0070	Eukaryota	Fungi	Dikarya										0	Macrophomina phaseolina (FJ395232)
N0071	Eukaryota	Fungi	Dikarya										0	Macrophomina phaseolina (FJ395232)
N0072	Eukaryota	Fungi	Dikarya										0	Macrophomina phaseolina (FJ395232)
N0074	Eukaryota	Fungi	Dikarya										0	Tuber sp. TG-2008 (FM205623)
N0075	Eukaryota	Fungi	Dikarya										0	Macrophomina phaseolina (FJ395232)
N0076	Eukaryota	Fungi	Dikarya										0	Macrophomina phaseolina (FJ395232)
N0077	Eukaryota	Fungi	Dikarya										0	Macrophomina phaseolina (FJ395232)
N0080	Eukaryota	Fungi	Dikarya										0	Calcarisporiella thermophila (AB617741)
N0081	Eukaryota	Fungi	Dikarya										0	Aureobasidium pullulans (JF419645)
N0082	Eukaryota	Fungi	Dikarya										0	Otidea umbrina (AF072074)
N0087	Eukaryota	Fungi	Dikarya										0	Pleopsidium chlorophanum (DQ525482)
N0088	Eukaryota	Fungi	Dikarya										0	Aureobasidium pullulans (JF419645)
N0089	Eukaryota	Fungi	Dikarya										0	Ciboria batschiana (AY445654)
N0091	Eukaryota	Fungi	Dikarya										0	Macrophomina phaseolina (FJ395232)
N0092	Eukaryota	Fungi	Dikarya										0	Aureobasidium pullulans (JF419645)
N0093	Eukaryota	Fungi	Dikarya										0	Dactylaria ampulliformis (AY265336)
N0094	Eukaryota	Fungi	Dikarya										0	Dactylaria ampulliformis (AY265336)
N0096	Eukaryota	Fungi	Dikarya										0	Tuber sp. TG-2008 (FM205623)
N0097	Eukaryota	Fungi	Dikarya										0	Macrophomina phaseolina (FJ395232)
N0098	Eukaryota	Fungi	Dikarya										0	Macrophomina phaseolina (FJ395232)
N0099	Eukaryota	Fungi	Dikarya										0	Macrophomina phaseolina (FJ395232)
N0101	Eukaryota	Fungi	Dikarya										0	Cladosporium sp. EXP0486F (DQ914668)
N0102	Eukaryota	Fungi	Dikarya										0	Macrophomina phaseolina (FJ395232)
N0104	Eukaryota	Fungi	Dikarya										0	Caloplaca sp. JS-2010g (HM582198)
N0105	Eukaryota	Fungi	Dikarya										0	Aureobasidium pullulans (JF419645)
N0106	Eukaryota	Fungi	Dikarya										0	Cladosporium sp. EXP0486F (DQ914668)
N0108	Eukaryota	Fungi	Dikarya										0	Rhabdocline pseudotsugae subsp. pseudotsugae (AF462422)
N0110	Eukaryota	Fungi	Dikarya										0	Macrophomina phaseolina (FJ395232)
N0111	Eukaryota	Fungi	Dikarya										0	Rhabdocline pseudotsugae subsp. pseudotsugae (AF462422)
N0112	Eukaryota	Fungi	Dikarya										0	Aureobasidium pullulans (JF419645)
N0113	Eukaryota	Fungi	Dikarya										0	Macrophomina phaseolina (FJ395232)
N0115	Eukaryota	Fungi	Dikarya										0	Tuber magnatum (FM205521)
N0117	Eukaryota	Fungi	Dikarya										0	Macrophomina phaseolina (FJ395232)
N0118	Eukaryota	Fungi	Dikarya										0	Macrophomina phaseolina (FJ395232)
N0119	Eukaryota	Fungi	Dikarya										0	Macrophomina phaseolina (FJ395232)
N0120	Eukaryota	Fungi	Dikarya										0	Macrophomina phaseolina (FJ395232)
N0122	Eukaryota	Fungi	Dikarya										0	Aureobasidium pullulans (JF419645)
N0123	Eukaryota	Fungi	Dikarya										0	Amylostereum chailletii (HM776410)
N0124	Eukaryota	Fungi	Dikarya										0	Macrophomina phaseolina (FJ395232)
N0125	Eukaryota	Fungi	Dikarya										0	Macrophomina phaseolina (FJ395232)
N0126	Eukaryota	Fungi	Dikarya										0	Aureobasidium pullulans (JF419645)
N0127	Eukaryota	Fungi	Dikarya										0	Phellinus igniarius (HM584809)
N0129	Eukaryota	Fungi	Dikarya										0	Aureobasidium pullulans (JF419645)
N0131	Eukaryota	Fungi	Dikarya										0	Capnodium sp. OUCMBI101100 (HQ914834)
N0132	Eukaryota	Fungi	Dikarya										0	Nephroselmis anterostigmatica (EU334586)
N0133	Eukaryota	Fungi	Dikarya										0	Tuber sp. TG-2008 (FM205623)
N0134	Eukaryota	Fungi	Dikarya										0	Macrophomina phaseolina (FJ395232)
N0135	Eukaryota	Fungi	Dikarya										0	Macrophomina phaseolina (FJ395232)
N0138	Eukaryota	Fungi	Dikarya										0	Marasmius nigrobrunneus NW-2008a (EU935577)
N0139	Eukaryota	Fungi	Dikarya										0	Aureobasidium pullulans (JF419645)
N0140	Eukaryota	Fungi	Dikarya										0	Aureobasidium pullulans (JF419645)
N0141	Eukaryota	Fungi	Dikarya										0	Macrophomina phaseolina (FJ395232)
N0142	Eukaryota	Fungi	Dikarya										0	Macrophomina phaseolina (FJ395232)
N0143	Eukaryota	Fungi	Dikarya										0	Macrophomina phaseolina (FJ395232)
N0144	Eukaryota	Fungi	Dikarya										0	Macrophomina phaseolina (FJ395232)
N0145	Eukaryota	Fungi	Dikarya										0	Macrophomina phaseolina (FJ395232)
N0146	Eukaryota	Fungi	Dikarya										0	Rhabdocline pseudotsugae subsp. pseudotsugae (AF462422)
N0147	Eukaryota	Fungi	Dikarya										0	Macrophomina phaseolina (FJ395232)
N0148	Eukaryota	Fungi	Dikarya										0	Aureobasidium pullulans (JF419645)
N0149	Eukaryota	Fungi	Dikarya										0	Capnodium sp. OUCMBI101100 (HQ914834)
N0150	Eukaryota	Fungi	Dikarya										0	Aureobasidium pullulans (JF419645)
N0151	Eukaryota	Fungi	Dikarya										0	Macrophomina phaseolina (FJ395232)
N0152	Eukaryota	Fungi	Dikarya										0	Paecilomyces sp. JS1121 (AM176702)
N0154	Eukaryota	Fungi	Dikarya										0	Macrophomina phaseolina (FJ395232)
N0155	Eukaryota	Fungi	Dikarya										0	Macrophomina phaseolina (FJ395232)
N0157	Eukaryota	Fungi	Dikarya										0	Macrophomina phaseolina (FJ395232)
N0159	Eukaryota	Fungi	Dikarya										0	Macrophomina phaseolina (FJ395232)
N0160	Eukaryota	Fungi	Dikarya										0	Macrophomina phaseolina (FJ395232)
N0161	Eukaryota	Fungi	Dikarya										0	Macrophomina phaseolina (FJ395232)
N0163	Eukaryota	Fungi	Dikarya										0	Macrophomina phaseolina (FJ395232)
N0164	Eukaryota	Fungi	Dikarya										0	Calcarisporiella thermophila (AB617741)
N0165	Eukaryota	Fungi	Dikarya										0	Perenniporia sp. JX101 (JQ348934)
N0166	Eukaryota	Fungi	Dikarya										0	Macrophomina phaseolina (FJ395232)
N0167	Eukaryota	Fungi	Dikarya										0	Macrophomina phaseolina (FJ395232)
N0168	Eukaryota	Fungi	Dikarya										0	Helminthosporium solani (AF073907)
N0169	Eukaryota	Fungi	Dikarya										0	Aureobasidium pullulans (JF419645)
N0170	Eukaryota	Fungi	Dikarya										0	Acremonium sp. BCC 14080 (EU488735)
N0171	Eukaryota	Fungi	Dikarya										0	Macrophomina phaseolina (FJ395232)
N0172	Eukaryota	Fungi	Dikarya										0	Macrophomina phaseolina (FJ395232)
N0173	Eukaryota	Fungi	Dikarya										0	Calcarisporiella thermophila (AB617741)
N0174	Eukaryota	Fungi	Dikarya										0	Acremonium sp. BCC 14080 (EU488735)
N0175	Eukaryota	Fungi	Dikarya										0	Coccomyces delta (GU138731)
N0176	Eukaryota	Fungi	Dikarya										0	Macrophomina phaseolina (FJ395232)
N0179	Eukaryota	Fungi	Dikarya										0	Macrophomina phaseolina (FJ395232)
N0180	Eukaryota	Fungi	Dikarya										0	Rhabdocline pseudotsugae subsp. pseudotsugae (AF462422)
N0182	Eukaryota	Fungi	Dikarya										0	Macrophomina phaseolina (FJ395232)
N0184	Eukaryota	Fungi	Dikarya										0	Leucoagaricus sp. ASM020824-05 (EU561504)
N0186	Eukaryota	Fungi	Dikarya										0	Macrophomina phaseolina (FJ395232)
N0190	Eukaryota	Fungi	Dikarya										0	Macrophomina phaseolina (FJ395232)
N0191	Eukaryota	Fungi	Dikarya										0	Tuber magnatum (FM205521)
N0192	Eukaryota	Fungi	Dikarya										0	Macrophomina phaseolina (FJ395232)
N0194	Eukaryota	Fungi	Dikarya										0	Macrophomina phaseolina (FJ395232)
N0195	Eukaryota	Fungi	Dikarya										0	Macrophomina phaseolina (FJ395232)
N0197	Eukaryota	Fungi	Dikarya										0	Macrophomina phaseolina (FJ395232)
N0199	Eukaryota	Fungi	Dikarya										0	Aureobasidium pullulans (JF419645)
N0200	Eukaryota	Fungi	Dikarya										0	Macrophomina phaseolina (FJ395232)
N0201	Eukaryota	Fungi	Dikarya										0	Macrophomina phaseolina (FJ395232)
N0202	Eukaryota	Fungi	Dikarya										0	Macrophomina phaseolina (FJ395232)
N0203	Eukaryota	Fungi	Dikarya										0	Tuber sp. TG-2008 (FM205623)
N0205	Eukaryota												0	Calcarisporiella thermophila (AB617741)
N0208	Eukaryota												0
N0209	Eukaryota	Fungi											0	Sporobolomyces cf. gracilis CBS 10197 (EU002876)
N0210	Eukaryota	Fungi											0	Calcarisporiella thermophila (AB617741)
N0211	Eukaryota	Fungi											0	Dactylaria ampulliformis (AY265336)
N0212	Eukaryota	Fungi											0	Mortierella verticillata (JN943798)
N0213	Eukaryota	Fungi											0	Parmelia sulcata (HM017006)
N0215	Eukaryota	Fungi											0	Umbelopis ramanniana var. angulispora (HQ630286)
N0216	Eukaryota	Fungi											0	Rhizophagus cf. irregularis MUCL 46240 (FR750091)
N0217	Eukaryota	Fungi											0
N0218	Eukaryota	Fungi					Mortierellales		Mortierellaceae	Mortierella			0	Mortierella kuhlmanii (HQ630294)
N0219													0
N0220													0
N0221													0
N0222													0
N0223													0
N0224													0
N0225													0
N0226													0
N0233													0
N0234													0
N0235													0
N0236													0
N0237													0
N0238													0
N0240													0
N0241													0
N0242													0
N0243													0
N0244													0
N0245													0
N0246													0
N0248													0
N0249													0
N0251													0
N0252													0
N0257													0
N0258													0
N0259													0
N0261													0
